# Supplementary material for: Biodiversity can benefit from climate stabilization despite adverse side effects of land-based mitigation
Source: Nat Commun. 2019 Nov 20;10:5240. doi: 10.1038/s41467-019-13241-y (PMC6868141; doi:10.1038/s41467-019-13241-y)
Supplement: Supplementary file 4 — Supplementary Data 1 [file 41467_2019_13241_MOESM4_ESM.xlsx]

## Sheet: Supplementary Data 1
Scientific name	Taxonomic group	Order	Family	Native region	IUCN Red List category	No. of Occurrence record	No. of Background points	CBI Mean	CBI S.D.	CBI p-value	Is included in final result
Acris crepitans	Amphibians	Anura	Hylidae	North America	LC	480	1301	0.933	0.059	2.68e-12
Acris gryllus	Amphibians	Anura	Hylidae	North America	LC	185	932	0.919	0.071	1.52e-11
Adelotus brevis	Amphibians	Anura	Limnodynastidae	Oceania	NT	78	523	0.774	0.119	7.07e-09
Afrixalus dorsalis	Amphibians	Anura	Hyperoliidae	Africa	LC	35	269	0.558	0.243	4.72e-05
Afrixalus fornasini	Amphibians	Anura	Hyperoliidae	Africa	LC	36	274	0.463	0.298	0.000836059
Afrixalus fulvovittatus	Amphibians	Anura	Hyperoliidae	Africa	LC	77	304	0.782	0.142	3.12e-08
Agalychnis callidryas	Amphibians	Anura	Hylidae	Multiple Region	LC	66	556	0.643	0.376	0.00042586
Alytes cisternasii	Amphibians	Anura	Alytidae	Europe	NT	75	432	0.706	0.182	6.45e-07
Alytes obstetricans	Amphibians	Anura	Alytidae	Europe	LC	409	657	0.908	0.049	6.07e-13
Ambystoma californiense	Amphibians	Caudata	Ambystomatidae	North America	VU	31	808	0.488	0.311	0.000784751
Ambystoma gracile	Amphibians	Caudata	Ambystomatidae	North America	LC	82	849	0.597	0.324	0.000246938
Ambystoma jeffersonianum	Amphibians	Caudata	Ambystomatidae	North America	LC	131	888	0.795	0.111	3.04e-09
Ambystoma laterale	Amphibians	Caudata	Ambystomatidae	North America	LC	124	883	0.827	0.127	7.04e-09
Ambystoma macrodactylum	Amphibians	Caudata	Ambystomatidae	North America	LC	200	950	0.798	0.114	3.76e-09
Ambystoma maculatum	Amphibians	Caudata	Ambystomatidae	North America	LC	405	1087	0.891	0.091	1.86e-10
Ambystoma opacum	Amphibians	Caudata	Ambystomatidae	North America	LC	271	980	0.884	0.084	9.62e-11
Ambystoma rosaceum	Amphibians	Caudata	Ambystomatidae	North America	LC	34	190	0.478	0.279	0.000420672
Ambystoma talpoideum	Amphibians	Caudata	Ambystomatidae	North America	LC	70	837	0.718	0.15	1.04e-07
Ambystoma texanum	Amphibians	Caudata	Ambystomatidae	North America	LC	158	909	0.888	0.098	3.8e-10
Ambystoma tigrinum	Amphibians	Caudata	Ambystomatidae	North America	LC	570	1218	0.935	0.063	4.5e-12
Ameerega picta	Amphibians	Anura	Dendrobatidae	South America	LC	58	390	0.581	0.301	0.000178368
Amietia angolensis	Amphibians	Anura	Pyxicephalidae	Africa	LC	46	280	0.43	0.374	0.00544344
Amietophrynus camerunensis	Amphibians	Anura	Bufonidae	Africa	LC	31	267	0.367	0.393	0.0159967
Amietophrynus garmani	Amphibians	Anura	Bufonidae	Africa	LC	94	316	0.727	0.19	7.13e-07
Amietophrynus gutturalis	Amphibians	Anura	Bufonidae	Africa	LC	193	391	0.818	0.157	5.11e-08
Amietophrynus kisoloensis	Amphibians	Anura	Bufonidae	Africa	LC	33	267	0.413	0.366	0.00601402
Amietophrynus maculatus	Amphibians	Anura	Bufonidae	Africa	LC	171	368	0.62	0.466	0.00227632
Amietophrynus rangeri	Amphibians	Anura	Bufonidae	Africa	LC	46	283	0.586	0.232	2.22e-05
Amietophrynus regularis	Amphibians	Anura	Bufonidae	Africa	LC	210	413	0.764	0.133	2.17e-08
Amietophrynus superciliaris	Amphibians	Anura	Bufonidae	Africa	LC	30	270	0.617	0.198	4.02e-06
Amietophrynus xeros	Amphibians	Anura	Bufonidae	Africa	LC	35	279	0.492	0.25	0.000156492
Amolops mantzorum	Amphibians	Anura	Ranidae	Asia	LC	37	151	0.488	0.232	9.25e-05
Amphiuma means	Amphibians	Caudata	Amphiumidae	North America	LC	77	851	0.748	0.204	1.02e-06
Anaxyrus americanus	Amphibians	Anura	Bufonidae	North America	LC	964	1523	0.943	0.054	1.05e-12
Anaxyrus boreas	Amphibians	Anura	Bufonidae	North America	NT	665	1479	0.876	0.134	6.78e-09
Anaxyrus cognatus	Amphibians	Anura	Bufonidae	North America	LC	422	1286	0.946	0.071	1.26e-11
Anaxyrus compactilis	Amphibians	Anura	Bufonidae	North America	LC	35	184	0.354	0.35	0.0109914
Anaxyrus debilis	Amphibians	Anura	Bufonidae	North America	LC	170	1080	0.822	0.123	5.7e-09
Anaxyrus fowleri	Amphibians	Anura	Bufonidae	North America	LC	377	1063	0.932	0.033	1.58e-14
Anaxyrus hemiophrys	Amphibians	Anura	Bufonidae	North America	LC	216	973	0.874	0.103	6.89e-10
Anaxyrus microscaphus	Amphibians	Anura	Bufonidae	North America	LC	53	830	0.611	0.325	0.000216746
Anaxyrus punctatus	Amphibians	Anura	Bufonidae	North America	LC	404	1269	0.939	0.052	7.28e-13
Anaxyrus quercicus	Amphibians	Anura	Bufonidae	North America	LC	99	866	0.879	0.069	1.87e-11
Anaxyrus speciosus	Amphibians	Anura	Bufonidae	North America	LC	170	1076	0.821	0.122	5.43e-09
Anaxyrus terrestris	Amphibians	Anura	Bufonidae	North America	LC	171	918	0.911	0.071	1.6e-11
Anaxyrus woodhousii	Amphibians	Anura	Bufonidae	North America	LC	667	1465	0.958	0.017	2.43e-17
Aneides aeneus	Amphibians	Caudata	Plethodontidae	North America	NT	50	818	0.619	0.3	0.000109295
Aneides ferreus	Amphibians	Caudata	Plethodontidae	North America	NT	37	816	0.623	0.356	0.000362444
Aneides flavipunctatus	Amphibians	Caudata	Plethodontidae	North America	NT	33	810	0.408	0.354	0.00539397
Aneides lugubris	Amphibians	Caudata	Plethodontidae	North America	LC	59	989	0.737	0.166	1.97e-07
Arthroleptis poecilonotus	Amphibians	Anura	Arthroleptidae	Africa	LC	54	289	0.652	0.25	1.73e-05
Ascaphus montanus	Amphibians	Anura	Ascaphidae	North America	LC	33	816	0.485	0.399	0.00394771
Ascaphus truei	Amphibians	Anura	Ascaphidae	North America	LC	98	864	0.772	0.16	9.81e-08
Babina pleuraden	Amphibians	Anura	Ranidae	Asia	LC	32	145	0.503	0.461	0.00721536
Batrachoseps attenuatus	Amphibians	Caudata	Plethodontidae	North America	LC	73	837	0.7	0.13	3.69e-08
Batrachuperus pinchonii	Amphibians	Caudata	Hynobiidae	Asia	VU	37	147	0.533	0.323	0.000547534
Batrachuperus tibetanus	Amphibians	Caudata	Hynobiidae	Asia	VU	48	157	0.704	0.106	6.12e-09
Bolitoglossa mexicana	Amphibians	Caudata	Plethodontidae	North America	LC	36	193	0.538	0.268	0.000134037
Bolitoglossa rufescens	Amphibians	Caudata	Plethodontidae	North America	LC	38	193	0.722	0.17	3.01e-07
Bombina bombina	Amphibians	Anura	Bombinatoridae	Multiple Region	LC	175	540	0.845	0.1	6.72e-10
Bombina variegata	Amphibians	Anura	Bombinatoridae	Multiple Region	LC	212	546	0.89	0.094	2.48e-10
Breviceps adspersus	Amphibians	Anura	Brevicipitidae	Africa	LC	65	294	0.696	0.188	9.61e-07
Breviceps mossambicus	Amphibians	Anura	Brevicipitidae	Africa	LC	56	280	0.606	0.26	4.21e-05
Bufo bufo	Amphibians	Anura	Bufonidae	Multiple Region	LC	1366	1440	0.736	0.258	8.43e-06
Bufo gargarizans	Amphibians	Anura	Bufonidae	Asia	LC	169	255	0.532	0.384	0.00176749
Cacosternum boettgeri	Amphibians	Anura	Pyxicephalidae	Africa	LC	67	300	0.617	0.207	5.8e-06
Calotriton asper	Amphibians	Caudata	Salamandridae	Europe	NT	30	407	0.454	0.327	0.00174734
Ceratophrys ornata	Amphibians	Anura	Ceratophryidae	South America	NT	34	371	0.527	0.307	0.000415146
Chioglossa lusitanica	Amphibians	Caudata	Salamandridae	Europe	VU	31	409	0.572	0.244	4e-05
Chiromantis rufescens	Amphibians	Anura	Rhacophoridae	Africa	LC	43	279	0.39	0.317	0.00363831
Chiromantis xerampelina	Amphibians	Anura	Rhacophoridae	Africa	LC	89	315	0.819	0.112	2.56e-09
Craugastor augusti	Amphibians	Anura	Craugastoridae	North America	LC	76	1010	0.729	0.275	1.51e-05
Craugastor fitzingeri	Amphibians	Anura	Craugastoridae	Multiple Region	LC	47	540	0.544	0.334	0.000602995
Craugastor longirostris	Amphibians	Anura	Craugastoridae	Multiple Region	LC	50	542	0.658	0.215	4.75e-06
Craugastor mexicanus	Amphibians	Anura	Craugastoridae	North America	LC	30	188	0.359	0.216	0.000526318
Craugastor raniformis	Amphibians	Anura	Craugastoridae	Multiple Region	LC	42	540	0.64	0.194	2.53e-06
Craugastor rhodopis	Amphibians	Anura	Craugastoridae	North America	VU	45	195	0.491	0.388	0.00309893
Craugastor rugulosus	Amphibians	Anura	Craugastoridae	North America	LC	65	207	0.699	0.229	4.84e-06
Crinia bilingua	Amphibians	Anura	Myobatrachidae	Oceania	LC	119	548	0.817	0.087	2.69e-10
Crinia deserticola	Amphibians	Anura	Myobatrachidae	Oceania	LC	146	567	0.842	0.116	2.69e-09
Crinia georgiana	Amphibians	Anura	Myobatrachidae	Oceania	LC	44	499	0.629	0.265	3.74e-05
Crinia parinsignifera	Amphibians	Anura	Myobatrachidae	Oceania	LC	230	622	0.88	0.083	9.2e-11
Crinia pseudinsignifera	Amphibians	Anura	Myobatrachidae	Oceania	LC	80	527	0.763	0.097	1.36e-09
Crinia remota	Amphibians	Anura	Myobatrachidae	Multiple Region	LC	84	667	0.747	0.292	2e-05
Crinia signifera	Amphibians	Anura	Myobatrachidae	Oceania	LC	341	694	0.886	0.063	6.93e-12
Crinia sloanei	Amphibians	Anura	Myobatrachidae	Oceania	DD	30	489	0.545	0.364	0.00107181
Cryptobranchus alleganiensis	Amphibians	Caudata	Cryptobranchidae	North America	NT	85	850	0.789	0.13	1.28e-08
Cynops pyrrhogaster	Amphibians	Caudata	Salamandridae	Asia	LC	47	161	0.765	0.058	1.26e-11
Dendrobates truncatus	Amphibians	Anura	Dendrobatidae	South America	LC	36	373	0.523	0.357	0.0012301
Dendropsophus ebraccatus	Amphibians	Anura	Hylidae	Multiple Region	LC	50	545	0.449	0.501	0.0196281
Dendropsophus leucophyllatus	Amphibians	Anura	Hylidae	South America	LC	49	383	0.689	0.182	7.91e-07
Dendropsophus marmoratus	Amphibians	Anura	Hylidae	South America	LC	43	380	0.65	0.192	2.02e-06
Dendropsophus microcephalus	Amphibians	Anura	Hylidae	Multiple Region	LC	149	643	0.846	0.09	2.77e-10
Dendropsophus minutus	Amphibians	Anura	Hylidae	Multiple Region	LC	118	450	0.796	0.14	2.38e-08
Dendropsophus nanus	Amphibians	Anura	Hylidae	South America	LC	141	442	0.795	0.143	2.87e-08
Dendropsophus rhodopeplus	Amphibians	Anura	Hylidae	South America	LC	33	371	0.515	0.478	0.00775034
Dendropsophus sanborni	Amphibians	Anura	Hylidae	South America	LC	41	371	0.496	0.295	0.000481763
Dendropsophus triangulum	Amphibians	Anura	Hylidae	South America	LC	36	374	0.337	0.4	0.0256976
Dermatonotus muelleri	Amphibians	Anura	Microhylidae	South America	LC	31	369	0.349	0.396	0.0210968
Desmognathus auriculatus	Amphibians	Caudata	Plethodontidae	North America	LC	107	866	0.772	0.096	1.06e-09
Desmognathus fuscus	Amphibians	Caudata	Plethodontidae	North America	LC	418	1085	0.943	0.032	9.31e-15
Desmognathus monticola	Amphibians	Caudata	Plethodontidae	North America	LC	113	858	0.744	0.106	3.58e-09
Desmognathus ochrophaeus	Amphibians	Caudata	Plethodontidae	North America	LC	142	884	0.812	0.149	3.45e-08
Desmognathus quadramaculatus	Amphibians	Caudata	Plethodontidae	North America	LC	48	818	0.619	0.306	0.000124439
Dicamptodon ensatus	Amphibians	Caudata	Ambystomatidae	North America	NT	38	817	0.445	0.286	0.00083716
Dicamptodon tenebrosus	Amphibians	Caudata	Ambystomatidae	North America	LC	83	849	0.692	0.175	5.35e-07
Discoglossus galganoi	Amphibians	Anura	Alytidae	Europe	LC	110	454	0.689	0.287	3.33e-05
Discoglossus jeanneae	Amphibians	Anura	Alytidae	Europe	NT	86	449	0.685	0.115	1.5e-08
Discoglossus pictus	Amphibians	Anura	Alytidae	Multiple Region	LC	40	431	0.319	0.329	0.0134386
Duttaphrynus melanostictus	Amphibians	Anura	Bufonidae	Asia	LC	267	483	0.756	0.197	7.14e-07
Elachistocleis bicolor	Amphibians	Anura	Microhylidae	South America	LC	48	378	0.552	0.275	0.000134542
Elachistocleis ovalis	Amphibians	Anura	Microhylidae	Multiple Region	LC	80	591	0.645	0.23	9.55e-06
Eleutherodactylus cystignathoides	Amphibians	Anura	Eleutherodactylidae	North America	LC	41	979	0.304	0.41	0.0434059
Eleutherodactylus nitidus	Amphibians	Anura	Eleutherodactylidae	North America	LC	43	191	0.624	0.407	0.000910804
Engystomops petersi	Amphibians	Anura	Leptodactylidae	South America	LC	38	371	0.461	0.365	0.00311724
Engystomops pustulosus	Amphibians	Anura	Leptodactylidae	Multiple Region	LC	141	643	0.901	0.063	6.72e-12
Ensatina eschscholtzii	Amphibians	Caudata	Plethodontidae	North America	LC	167	1064	0.751	0.109	4.32e-09
Epidalea calamita	Amphibians	Anura	Bufonidae	Multiple Region	LC	638	835	0.736	0.191	6.73e-07
Euphlyctis cyanophlyctis	Amphibians	Anura	Dicroglossidae	Asia	LC	66	217	0.598	0.281	8.66e-05
Eurycea bislineata	Amphibians	Caudata	Plethodontidae	North America	LC	372	1061	0.923	0.061	3.59e-12
Eurycea cirrigera	Amphibians	Caudata	Plethodontidae	North America	LC	230	951	0.88	0.074	3.44e-11
Eurycea guttolineata	Amphibians	Caudata	Plethodontidae	North America	LC	123	880	0.862	0.088	1.97e-10
Eurycea longicauda	Amphibians	Caudata	Plethodontidae	North America	LC	213	935	0.9	0.056	2.19e-12
Eurycea lucifuga	Amphibians	Caudata	Plethodontidae	North America	LC	86	853	0.825	0.183	1.73e-07
Eurycea multiplicata	Amphibians	Caudata	Plethodontidae	North America	LC	33	819	0.553	0.198	9.95e-06
Eurycea quadridigitata	Amphibians	Caudata	Plethodontidae	North America	LC	129	885	0.821	0.118	3.8e-09
Eurycea wilderae	Amphibians	Caudata	Plethodontidae	North America	LC	36	810	0.547	0.173	3.64e-06
Fejervarya cancrivora	Amphibians	Anura	Dicroglossidae	Asia	LC	92	326	0.688	0.17	4.4e-07
Fejervarya limnocharis	Amphibians	Anura	Dicroglossidae	Asia	LC	390	567	0.91	0.029	5.44e-15
Gastrophryne carolinensis	Amphibians	Anura	Microhylidae	North America	LC	245	972	0.899	0.073	2.36e-11
Gastrophryne olivacea	Amphibians	Anura	Microhylidae	North America	LC	233	1118	0.853	0.101	6.71e-10
Gastrotheca marsupiata	Amphibians	Anura	Hemiphractidae	South America	LC	30	366	0.508	0.27	0.000214813
Geocrinia laevis	Amphibians	Anura	Myobatrachidae	Oceania	LC	36	492	0.569	0.31	0.000260476
Geocrinia victoriana	Amphibians	Anura	Myobatrachidae	Oceania	LC	51	500	0.674	0.358	0.000215744
Glandirana rugosa	Amphibians	Anura	Ranidae	Asia	LC	53	163	0.638	0.204	4.01e-06
Gyrinophilus porphyriticus	Amphibians	Caudata	Plethodontidae	North America	LC	221	938	0.891	0.091	1.9e-10
Heleioporus albopunctatus	Amphibians	Anura	Limnodynastidae	Oceania	LC	70	521	0.643	0.213	5.34e-06
Heleioporus eyrei	Amphibians	Anura	Limnodynastidae	Oceania	LC	50	502	0.607	0.168	1.17e-06
Heleioporus psammophilus	Amphibians	Anura	Limnodynastidae	Oceania	LC	32	489	0.585	0.213	1.16e-05
Hemidactylium scutatum	Amphibians	Caudata	Plethodontidae	North America	LC	158	907	0.795	0.206	6.72e-07
Hemisus marmoratus	Amphibians	Anura	Hemisotidae	Africa	LC	81	306	0.758	0.19	4.92e-07
Hoplobatrachus occipitalis	Amphibians	Anura	Dicroglossidae	Africa	LC	103	329	0.757	0.154	8.31e-08
Hoplobatrachus rugulosus	Amphibians	Anura	Dicroglossidae	Asia	LC	102	335	0.635	0.337	0.000214781
Hoplobatrachus tigerinus	Amphibians	Anura	Dicroglossidae	Asia	LC	42	197	0.578	0.273	9.05e-05
Hyalinobatrachium fleischmanni	Amphibians	Anura	Centrolenidae	Multiple Region	LC	75	565	0.735	0.2	1.02e-06
Hyla annectans	Amphibians	Anura	Hylidae	Asia	LC	70	323	0.826	0.098	7.07e-10
Hyla arborea	Amphibians	Anura	Hylidae	Multiple Region	LC	568	797	0.778	0.211	9.68e-07
Hyla arenicolor	Amphibians	Anura	Hylidae	North America	LC	196	1090	0.934	0.037	4.08e-14
Hyla avivoca	Amphibians	Anura	Hylidae	North America	LC	36	817	0.563	0.307	0.000261661
Hyla chrysoscelis	Amphibians	Anura	Hylidae	North America	LC	281	987	0.891	0.133	5.32e-09
Hyla cinerea	Amphibians	Anura	Hylidae	North America	LC	271	985	0.917	0.054	1.33e-12
Hyla eximia	Amphibians	Anura	Hylidae	North America	LC	96	228	0.745	0.164	1.64e-07
Hyla femoralis	Amphibians	Anura	Hylidae	North America	LC	94	861	0.87	0.116	1.99e-09
Hyla gratiosa	Amphibians	Anura	Hylidae	North America	LC	77	845	0.817	0.145	2.5e-08
Hyla japonica	Amphibians	Anura	Hylidae	Asia	LC	72	184	0.706	0.233	5.17e-06
Hyla meridionalis	Amphibians	Anura	Hylidae	Multiple Region	LC	148	501	0.85	0.193	2.12e-07
Hyla savignyi	Amphibians	Anura	Hylidae	Multiple Region	LC	48	64	0.016	0.505	0.924315	not included
Hyla squirella	Amphibians	Anura	Hylidae	North America	LC	146	902	0.841	0.081	1.17e-10
Hyla versicolor	Amphibians	Anura	Hylidae	North America	LC	576	1207	0.935	0.053	1.02e-12
Hylarana albolabris	Amphibians	Anura	Ranidae	Africa	LC	67	295	0.576	0.367	0.000786616
Hylarana arfaki	Amphibians	Anura	Ranidae	Multiple Region	LC	33	637	0.545	0.334	0.000594586
Hylarana chalconota	Amphibians	Anura	Ranidae	Asia	LC	36	172	0.669	0.182	9.85e-07
Hylarana daemeli	Amphibians	Anura	Ranidae	Multiple Region	LC	62	659	0.642	0.324	0.000147808
Hylarana erythraea	Amphibians	Anura	Ranidae	Asia	LC	72	192	0.618	0.325	0.000197038
Hylarana galamensis	Amphibians	Anura	Ranidae	Africa	LC	33	268	0.589	0.283	0.000101144
Hylarana guentheri	Amphibians	Anura	Ranidae	Asia	LC	60	307	0.661	0.252	1.69e-05
Hylarana macrodactyla	Amphibians	Anura	Ranidae	Asia	LC	42	293	0.642	0.217	6.34e-06
Hylarana nigrovittata	Amphibians	Anura	Ranidae	Asia	LC	92	327	0.733	0.229	3.2e-06
Hylarana papua	Amphibians	Anura	Ranidae	Multiple Region	LC	58	658	0.647	0.21	4.47e-06
Hylarana taipehensis	Amphibians	Anura	Ranidae	Asia	LC	42	293	0.39	0.34	0.00547417
Hylophorbus rufescens	Amphibians	Anura	Microhylidae	Multiple Region	LC	42	648	0.56	0.293	0.000190299
Hyperolius balfouri	Amphibians	Anura	Hyperoliidae	Africa	LC	30	265	0.577	0.239	3.17e-05
Hyperolius cinnamomeoventris	Amphibians	Anura	Hyperoliidae	Africa	LC	51	281	0.611	0.306	0.000140004
Hyperolius kivuensis	Amphibians	Anura	Hyperoliidae	Africa	LC	68	296	0.751	0.183	3.94e-07
Hyperolius marginatus	Amphibians	Anura	Hyperoliidae	Africa	LC	30	270	0.299	0.416	0.0488125
Hyperolius marmoratus	Amphibians	Anura	Hyperoliidae	Africa	LC	117	337	0.85	0.049	1.18e-12
Hyperolius nasutus	Amphibians	Anura	Hyperoliidae	Africa	LC	87	309	0.75	0.133	2.56e-08
Hyperolius platyceps	Amphibians	Anura	Hyperoliidae	Africa	LC	30	265	0.504	0.482	0.00913484
Hyperolius tuberilinguis	Amphibians	Anura	Hyperoliidae	Africa	LC	43	275	0.533	0.346	0.000876632
Hyperolius viridiflavus	Amphibians	Anura	Hyperoliidae	Africa	LC	113	335	0.831	0.111	2e-09
Hypopachus variolosus	Amphibians	Anura	Microhylidae	North America	LC	107	1032	0.746	0.318	4.06e-05
Hypsiboas albomarginatus	Amphibians	Anura	Hylidae	South America	LC	64	393	0.694	0.161	2.51e-07
Hypsiboas albopunctatus	Amphibians	Anura	Hylidae	South America	LC	46	378	0.641	0.17	8.04e-07
Hypsiboas boans	Amphibians	Anura	Hylidae	Multiple Region	LC	139	631	0.805	0.093	5.38e-10
Hypsiboas calcaratus	Amphibians	Anura	Hylidae	South America	LC	43	372	0.539	0.225	3.45e-05
Hypsiboas crepitans	Amphibians	Anura	Hylidae	Multiple Region	LC	128	624	0.82	0.143	2.1e-08
Hypsiboas faber	Amphibians	Anura	Hylidae	South America	LC	40	368	0.427	0.296	0.00134825
Hypsiboas fasciatus	Amphibians	Anura	Hylidae	South America	LC	43	375	0.589	0.211	9.87e-06
Hypsiboas geographicus	Amphibians	Anura	Hylidae	Multiple Region	LC	106	442	0.814	0.13	9.59e-09
Hypsiboas lanciformis	Amphibians	Anura	Hylidae	South America	LC	87	413	0.835	0.089	2.81e-10
Hypsiboas pugnax	Amphibians	Anura	Hylidae	Multiple Region	LC	49	549	0.619	0.173	1.24e-06
Hypsiboas pulchellus	Amphibians	Anura	Hylidae	South America	LC	124	435	0.747	0.194	6.73e-07
Hypsiboas punctatus	Amphibians	Anura	Hylidae	Multiple Region	LC	91	433	0.689	0.292	3.84e-05
Hypsiboas raniceps	Amphibians	Anura	Hylidae	South America	LC	128	438	0.855	0.093	3.25e-10
Hypsiboas rosenbergi	Amphibians	Anura	Hylidae	Multiple Region	LC	32	528	0.46	0.313	0.0012158
Ichthyosaura alpestris	Amphibians	Caudata	Salamandridae	Multiple Region	DD	374	659	0.871	0.102	6.1e-10
Incilius alvarius	Amphibians	Anura	Bufonidae	North America	LC	75	1012	0.636	0.281	5.33e-05
Incilius coccifer	Amphibians	Anura	Bufonidae	North America	LC	43	196	0.539	0.278	0.000174102
Incilius marmoreus	Amphibians	Anura	Bufonidae	North America	LC	62	211	0.783	0.137	2.25e-08
Incilius mazatlanensis	Amphibians	Anura	Bufonidae	North America	LC	58	199	0.658	0.162	4.32e-07
Incilius nebulifer	Amphibians	Anura	Bufonidae	North America	LC	127	1044	0.887	0.072	2.51e-11
Incilius occidentalis	Amphibians	Anura	Bufonidae	North America	LC	78	220	0.626	0.149	3.29e-07
Incilius valliceps	Amphibians	Anura	Bufonidae	North America	LC	160	283	0.828	0.097	6.44e-10
Kaloula pulchra	Amphibians	Anura	Microhylidae	Asia	LC	92	325	0.736	0.211	1.59e-06
Kassina senegalensis	Amphibians	Anura	Hyperoliidae	Africa	LC	178	384	0.687	0.276	2.53e-05
Lechriodus fletcheri	Amphibians	Anura	Limnodynastidae	Oceania	LC	30	491	0.563	0.186	5.1e-06
Leptodactylus bolivianus	Amphibians	Anura	Leptodactylidae	Multiple Region	LC	101	609	0.844	0.092	3.3e-10
Leptodactylus bufonius	Amphibians	Anura	Leptodactylidae	South America	LC	83	410	0.782	0.118	5.98e-09
Leptodactylus chaquensis	Amphibians	Anura	Leptodactylidae	South America	LC	137	444	0.812	0.104	1.42e-09
Leptodactylus colombiensis	Amphibians	Anura	Leptodactylidae	South America	LC	50	385	0.647	0.238	1.22e-05
Leptodactylus elenae	Amphibians	Anura	Leptodactylidae	South America	LC	43	373	0.447	0.338	0.0023601
Leptodactylus fragilis	Amphibians	Anura	Leptodactylidae	Multiple Region	LC	113	1380	0.871	0.063	8.22e-12
Leptodactylus fuscus	Amphibians	Anura	Leptodactylidae	Multiple Region	LC	192	677	0.873	0.1	5.35e-10
Leptodactylus gracilis	Amphibians	Anura	Leptodactylidae	South America	LC	65	393	0.704	0.191	9.85e-07
Leptodactylus knudseni	Amphibians	Anura	Leptodactylidae	South America	LC	49	380	0.567	0.208	1.22e-05
Leptodactylus labyrinthicus	Amphibians	Anura	Leptodactylidae	South America	LC	32	365	0.493	0.307	0.000667789
Leptodactylus latinasus	Amphibians	Anura	Leptodactylidae	South America	LC	79	396	0.786	0.128	1.16e-08
Leptodactylus leptodactyloides	Amphibians	Anura	Leptodactylidae	South America	LC	41	376	0.558	0.286	0.000166195
Leptodactylus melanonotus	Amphibians	Anura	Leptodactylidae	Multiple Region	LC	188	647	0.89	0.089	1.48e-10
Leptodactylus mystaceus	Amphibians	Anura	Leptodactylidae	South America	LC	60	386	0.603	0.239	2.24e-05
Leptodactylus mystacinus	Amphibians	Anura	Leptodactylidae	South America	LC	73	397	0.596	0.339	0.000349859
Leptodactylus pentadactylus	Amphibians	Anura	Leptodactylidae	South America	LC	84	408	0.654	0.306	8.19e-05
Leptodactylus petersii	Amphibians	Anura	Leptodactylidae	South America	LC	42	374	0.694	0.206	2.07e-06
Leptodactylus podicipinus	Amphibians	Anura	Leptodactylidae	South America	LC	118	433	0.797	0.168	1.14e-07
Leptodactylus rhodomystax	Amphibians	Anura	Leptodactylidae	South America	LC	32	368	0.397	0.394	0.0110802
Leptodactylus savagei	Amphibians	Anura	Leptodactylidae	Multiple Region	LC	42	535	0.409	0.267	0.000924878
Leptodactylus wagneri	Amphibians	Anura	Leptodactylidae	South America	LC	68	400	0.633	0.377	0.000483572
Leptopelis aubryi	Amphibians	Anura	Arthroleptidae	Africa	LC	34	266	0.387	0.352	0.00694078
Leptopelis calcaratus	Amphibians	Anura	Arthroleptidae	Africa	LC	31	266	0.583	0.253	4.59e-05
Leptopelis notatus	Amphibians	Anura	Arthroleptidae	Africa	LC	31	268	0.346	0.405	0.0243799
Limnodynastes convexiusculus	Amphibians	Anura	Limnodynastidae	Multiple Region	LC	138	706	0.79	0.156	6.33e-08
Limnodynastes dorsalis	Amphibians	Anura	Limnodynastidae	Oceania	LC	108	545	0.709	0.208	1.88e-06
Limnodynastes dumerilii	Amphibians	Anura	Limnodynastidae	Oceania	LC	287	664	0.891	0.074	2.77e-11
Limnodynastes fletcheri	Amphibians	Anura	Limnodynastidae	Oceania	LC	213	622	0.878	0.1	4.83e-10
Limnodynastes interioris	Amphibians	Anura	Limnodynastidae	Oceania	LC	78	523	0.849	0.082	1.19e-10
Limnodynastes lignarius	Amphibians	Anura	Limnodynastidae	Oceania	LC	30	490	0.395	0.409	0.0136179
Limnodynastes peronii	Amphibians	Anura	Limnodynastidae	Oceania	LC	220	615	0.9	0.066	1.02e-11
Limnodynastes salmini	Amphibians	Anura	Limnodynastidae	Oceania	LC	119	560	0.693	0.173	4.8e-07
Limnodynastes tasmaniensis	Amphibians	Anura	Limnodynastidae	Oceania	LC	584	882	0.899	0.123	2.52e-09
Limnodynastes terraereginae	Amphibians	Anura	Limnodynastidae	Oceania	LC	122	558	0.876	0.052	1.37e-12
Limnonectes blythii	Amphibians	Anura	Dicroglossidae	Asia	NT	36	167	0.476	0.418	0.00575241
Limnonectes kuhlii	Amphibians	Anura	Dicroglossidae	Asia	LC	75	327	0.682	0.202	2.06e-06
Lissotriton boscai	Amphibians	Caudata	Salamandridae	Europe	LC	97	446	0.701	0.121	2.02e-08
Lissotriton helveticus	Amphibians	Caudata	Salamandridae	Europe	LC	471	723	0.91	0.07	1.43e-11
Lissotriton vulgaris	Amphibians	Caudata	Salamandridae	Multiple Region	LC	860	1074	0.908	0.052	1.13e-12
Lithobates areolatus	Amphibians	Anura	Ranidae	North America	NT	84	852	0.771	0.117	6.3e-09
Lithobates berlandieri	Amphibians	Anura	Ranidae	North America	LC	316	1187	0.916	0.064	6.17e-12
Lithobates blairi	Amphibians	Anura	Ranidae	North America	LC	264	993	0.909	0.078	3.78e-11
Lithobates catesbeianus	Amphibians	Anura	Ranidae	North America	LC	1220	1843	0.92	0.064	6.21e-12
Lithobates chiricahuensis	Amphibians	Anura	Ranidae	North America	VU	78	1012	0.776	0.144	3.66e-08
Lithobates clamitans	Amphibians	Anura	Ranidae	North America	LC	872	1432	0.934	0.044	1.75e-13
Lithobates forreri	Amphibians	Anura	Ranidae	North America	LC	59	206	0.556	0.316	0.000346423
Lithobates grylio	Amphibians	Anura	Ranidae	North America	LC	47	827	0.458	0.344	0.00228871
Lithobates heckscheri	Amphibians	Anura	Ranidae	North America	LC	35	815	0.586	0.216	1.28e-05
Lithobates maculatus	Amphibians	Anura	Ranidae	North America	LC	52	202	0.678	0.232	6.96e-06
Lithobates magnaocularis	Amphibians	Anura	Ranidae	North America	LC	31	184	0.581	0.263	6.41e-05
Lithobates palmipes	Amphibians	Anura	Ranidae	Multiple Region	LC	70	417	0.693	0.141	8.41e-08
Lithobates palustris	Amphibians	Anura	Ranidae	North America	LC	464	1120	0.95	0.036	2.86e-14
Lithobates pipiens	Amphibians	Anura	Ranidae	North America	LC	1288	1956	0.718	0.254	9.15e-06
Lithobates septentrionalis	Amphibians	Anura	Ranidae	North America	LC	252	984	0.92	0.065	6.77e-12
Lithobates sphenocephalus	Amphibians	Anura	Ranidae	North America	LC	438	1113	0.908	0.089	1.26e-10
Lithobates sylvaticus	Amphibians	Anura	Ranidae	North America	LC	1174	1737	0.965	0.027	1.69e-15
Lithobates vaillanti	Amphibians	Anura	Ranidae	Multiple Region	LC	108	588	0.847	0.081	1.09e-10
Lithobates virgatipes	Amphibians	Anura	Ranidae	North America	LC	35	817	0.588	0.291	0.00012595
Lithobates yavapaiensis	Amphibians	Anura	Ranidae	North America	LC	41	987	0.604	0.246	2.83e-05
Litoria adelaidensis	Amphibians	Anura	Hylidae	Oceania	LC	45	504	0.58	0.174	2.34e-06
Litoria alboguttata	Amphibians	Anura	Hylidae	Oceania	LC	167	588	0.827	0.117	3.47e-09
Litoria angiana	Amphibians	Anura	Hylidae	Multiple Region	LC	32	639	0.443	0.25	0.000336083
Litoria arfakiana	Amphibians	Anura	Hylidae	Multiple Region	LC	31	637	0.555	0.218	2.12e-05
Litoria aurea	Amphibians	Anura	Hylidae	Oceania	VU	75	521	0.7	0.236	6.06e-06
Litoria australis	Amphibians	Anura	Hylidae	Oceania	LC	223	634	0.829	0.11	1.92e-09
Litoria bicolor	Amphibians	Anura	Hylidae	Multiple Region	LC	170	732	0.869	0.157	2.9e-08
Litoria booroolongensis	Amphibians	Anura	Hylidae	Oceania	CR	54	502	0.606	0.27	5.63e-05
Litoria brevipes	Amphibians	Anura	Hylidae	Oceania	LC	145	573	0.854	0.082	1.08e-10
Litoria caerulea	Amphibians	Anura	Hylidae	Multiple Region	LC	561	1025	0.954	0.041	7.9e-14
Litoria chloris	Amphibians	Anura	Hylidae	Oceania	LC	51	504	0.661	0.209	3.57e-06
Litoria citropa	Amphibians	Anura	Hylidae	Oceania	LC	39	495	0.501	0.259	0.000173492
Litoria coplandi	Amphibians	Anura	Hylidae	Oceania	LC	119	550	0.796	0.244	2.8e-06
Litoria cultripes	Amphibians	Anura	Hylidae	Oceania	LC	132	564	0.89	0.099	4.07e-10
Litoria cyclorhyncha	Amphibians	Anura	Hylidae	Oceania	LC	31	492	0.482	0.231	9.85e-05
Litoria dahlii	Amphibians	Anura	Hylidae	Oceania	LC	31	487	0.505	0.261	0.000173979
Litoria dentata	Amphibians	Anura	Hylidae	Oceania	LC	75	519	0.689	0.132	4.95e-08
Litoria ewingii	Amphibians	Anura	Hylidae	Oceania	LC	191	593	0.873	0.084	1.11e-10
Litoria fallax	Amphibians	Anura	Hylidae	Oceania	LC	121	551	0.846	0.086	1.88e-10
Litoria freycineti	Amphibians	Anura	Hylidae	Oceania	VU	35	490	0.521	0.302	0.000406074
Litoria gracilenta	Amphibians	Anura	Hylidae	Oceania	LC	90	534	0.749	0.172	2.34e-07
Litoria inermis	Amphibians	Anura	Hylidae	Oceania	LC	285	671	0.881	0.053	1.66e-12
Litoria infrafrenata	Amphibians	Anura	Hylidae	Multiple Region	LC	82	674	0.765	0.155	8.07e-08
Litoria jervisiensis	Amphibians	Anura	Hylidae	Oceania	LC	33	491	0.332	0.376	0.021204
Litoria latopalmata	Amphibians	Anura	Hylidae	Oceania	LC	300	680	0.929	0.075	2.21e-11
Litoria lesueurii	Amphibians	Anura	Hylidae	Oceania	LC	169	581	0.887	0.08	6.1e-11
Litoria longipes	Amphibians	Anura	Hylidae	Oceania	LC	89	526	0.703	0.21	2.21e-06
Litoria maculosa	Amphibians	Anura	Hylidae	Oceania	LC	30	489	0.446	0.396	0.00614185
Litoria maini	Amphibians	Anura	Hylidae	Oceania	LC	146	580	0.819	0.114	2.97e-09
Litoria meiriana	Amphibians	Anura	Hylidae	Oceania	LC	55	506	0.607	0.172	1.45e-06
Litoria microbelos	Amphibians	Anura	Hylidae	Oceania	LC	46	496	0.591	0.188	3.69e-06
Litoria modica	Amphibians	Anura	Hylidae	Multiple Region	LC	33	639	0.501	0.256	0.000161225
Litoria moorei	Amphibians	Anura	Hylidae	Oceania	LC	42	498	0.65	0.244	1.45e-05
Litoria nasuta	Amphibians	Anura	Hylidae	Multiple Region	LC	248	779	0.923	0.07	1.27e-11
Litoria nigrofrenata	Amphibians	Anura	Hylidae	Oceania	LC	39	494	0.495	0.182	1.21e-05
Litoria novaehollandiae	Amphibians	Anura	Hylidae	Oceania	LC	172	597	0.898	0.071	1.93e-11
Litoria pallida	Amphibians	Anura	Hylidae	Oceania	LC	214	619	0.841	0.149	2.4e-08
Litoria pearsoniana	Amphibians	Anura	Hylidae	Oceania	NT	37	492	0.577	0.239	3.17e-05
Litoria peronii	Amphibians	Anura	Hylidae	Oceania	LC	341	701	0.889	0.067	1.21e-11
Litoria phyllochroa	Amphibians	Anura	Hylidae	Oceania	LC	83	522	0.754	0.14	3.65e-08
Litoria platycephala	Amphibians	Anura	Hylidae	Oceania	LC	195	622	0.776	0.109	3.2e-09
Litoria raniformis	Amphibians	Anura	Hylidae	Oceania	EN	147	562	0.754	0.193	5.96e-07
Litoria revelata	Amphibians	Anura	Hylidae	Oceania	LC	31	491	0.561	0.304	0.000246572
Litoria rothii	Amphibians	Anura	Hylidae	Oceania	LC	283	662	0.845	0.09	2.84e-10
Litoria rubella	Amphibians	Anura	Hylidae	Multiple Region	LC	746	1175	0.867	0.092	2.65e-10
Litoria thesaurensis	Amphibians	Anura	Hylidae	Multiple Region	LC	46	650	0.624	0.241	1.86e-05
Litoria tornieri	Amphibians	Anura	Hylidae	Oceania	LC	82	522	0.745	0.105	3.31e-09
Litoria verreauxii	Amphibians	Anura	Hylidae	Oceania	LC	139	557	0.83	0.082	1.43e-10
Litoria verrucosa	Amphibians	Anura	Hylidae	Oceania	LC	68	524	0.648	0.172	7.99e-07
Litoria watjulumensis	Amphibians	Anura	Hylidae	Oceania	LC	47	500	0.71	0.188	8.15e-07
Litoria wilcoxii	Amphibians	Anura	Hylidae	Oceania	LC	100	535	0.844	0.1	7.31e-10
Melanophryniscus stelzneri	Amphibians	Anura	Bufonidae	South America	LC	52	388	0.718	0.171	3.2e-07
Microhyla berdmorei	Amphibians	Anura	Microhylidae	Asia	LC	60	308	0.666	0.171	6.13e-07
Microhyla butleri	Amphibians	Anura	Microhylidae	Asia	LC	56	302	0.611	0.246	2.61e-05
Microhyla heymonsi	Amphibians	Anura	Microhylidae	Asia	LC	92	327	0.739	0.129	2.23e-08
Microhyla ornata	Amphibians	Anura	Microhylidae	Asia	LC	98	227	0.74	0.261	8.7e-06
Microhyla pulchra	Amphibians	Anura	Microhylidae	Asia	LC	57	303	0.58	0.303	0.00019316
Mixophyes balbus	Amphibians	Anura	Myobatrachidae	Oceania	VU	40	494	0.596	0.36	0.000540276
Mixophyes fasciolatus	Amphibians	Anura	Myobatrachidae	Oceania	LC	61	509	0.656	0.261	2.32e-05
Mixophyes iteratus	Amphibians	Anura	Myobatrachidae	Oceania	EN	33	491	0.591	0.213	1.05e-05
Myobatrachus gouldii	Amphibians	Anura	Myobatrachidae	Oceania	LC	51	505	0.68	0.22	4.4e-06
Nanorana quadranus	Amphibians	Anura	Dicroglossidae	Asia	NT	30	148	0.659	0.221	5.78e-06
Nanorana yunnanensis	Amphibians	Anura	Dicroglossidae	Asia	EN	41	299	0.543	0.208	1.71e-05
Necturus punctatus	Amphibians	Caudata	Proteidae	North America	LC	34	817	0.693	0.115	1.38e-08
Neobatrachus albipes	Amphibians	Anura	Limnodynastidae	Oceania	LC	37	496	0.552	0.173	3.26e-06
Neobatrachus aquilonius	Amphibians	Anura	Limnodynastidae	Oceania	LC	67	525	0.682	0.215	3.52e-06
Neobatrachus centralis	Amphibians	Anura	Limnodynastidae	Oceania	LC	153	584	0.869	0.088	1.74e-10
Neobatrachus kunapalari	Amphibians	Anura	Limnodynastidae	Oceania	LC	111	560	0.821	0.103	1.16e-09
Neobatrachus pelobatoides	Amphibians	Anura	Limnodynastidae	Oceania	LC	76	527	0.754	0.151	7.08e-08
Neobatrachus pictus	Amphibians	Anura	Limnodynastidae	Oceania	LC	119	552	0.802	0.158	6.12e-08
Neobatrachus sudelli	Amphibians	Anura	Limnodynastidae	Oceania	LC	393	756	0.893	0.082	7.04e-11
Neobatrachus sutor	Amphibians	Anura	Limnodynastidae	Oceania	LC	112	560	0.812	0.122	5.99e-09
Neobatrachus wilsmorei	Amphibians	Anura	Limnodynastidae	Oceania	LC	43	499	0.669	0.217	4.39e-06
Notaden melanoscaphus	Amphibians	Anura	Limnodynastidae	Oceania	LC	79	517	0.529	0.261	0.000125527
Notaden nichollsi	Amphibians	Anura	Limnodynastidae	Oceania	LC	128	572	0.897	0.1	4.26e-10
Notophthalmus viridescens	Amphibians	Caudata	Salamandridae	North America	LC	553	1187	0.929	0.044	2.11e-13
Occidozyga laevis	Amphibians	Anura	Dicroglossidae	Asia	LC	45	172	0.421	0.333	0.00312348
Occidozyga lima	Amphibians	Anura	Dicroglossidae	Asia	LC	89	322	0.746	0.11	4.86e-09
Occidozyga martensii	Amphibians	Anura	Dicroglossidae	Asia	LC	49	294	0.671	0.183	1.03e-06
Odontophrynus americanus	Amphibians	Anura	Odontophrynidae	South America	LC	130	437	0.835	0.1	7.78e-10
Odorrana chloronota	Amphibians	Anura	Ranidae	Asia	LC	31	286	0.451	0.214	9.18e-05
Odorrana grahami	Amphibians	Anura	Ranidae	Asia	NT	41	298	0.585	0.319	0.000260362
Odorrana schmackeri	Amphibians	Anura	Ranidae	Asia	LC	33	149	0.472	0.344	0.00187605
Oophaga histrionica	Amphibians	Anura	Dendrobatidae	South America	LC	31	369	0.466	0.261	0.000318805
Oreobates quixensis	Amphibians	Anura	Craugastoridae	South America	LC	41	377	0.561	0.369	0.000955418
Osteocephalus leprieurii	Amphibians	Anura	Hylidae	South America	LC	50	379	0.559	0.293	0.00019488
Osteocephalus taurinus	Amphibians	Anura	Hylidae	South America	LC	81	404	0.661	0.345	0.000189288
Paracrinia haswelli	Amphibians	Anura	Myobatrachidae	Oceania	LC	34	494	0.433	0.298	0.00129678
Pelobates fuscus	Amphibians	Anura	Pelobatidae	Multiple Region	LC	231	582	0.83	0.147	2.52e-08
Pelodytes ibericus	Amphibians	Anura	Pelodytidae	Europe	LC	48	423	0.621	0.279	6.07e-05
Pelodytes punctatus	Amphibians	Anura	Pelodytidae	Europe	LC	229	545	0.902	0.042	1.54e-13
Pelophylax esculentus	Amphibians	Anura	Ranidae	Multiple Region	LC	193	543	0.837	0.097	5.56e-10
Pelophylax lessonae	Amphibians	Anura	Ranidae	Multiple Region	LC	258	575	0.846	0.101	7.62e-10
Pelophylax perezi	Amphibians	Anura	Ranidae	Europe	LC	276	573	0.919	0.044	2.28e-13
Pelophylax ridibundus	Amphibians	Anura	Ranidae	Multiple Region	LC	614	1010	0.875	0.14	1e-08
Phrynobatrachus acridoides	Amphibians	Anura	Phrynobatrachidae	Africa	LC	38	272	0.541	0.38	0.00147714
Phrynobatrachus latifrons	Amphibians	Anura	Phrynobatrachidae	Africa	LC	32	267	0.499	0.224	5.95e-05
Phrynobatrachus mababiensis	Amphibians	Anura	Phrynobatrachidae	Africa	LC	54	281	0.67	0.193	1.63e-06
Phrynobatrachus natalensis	Amphibians	Anura	Phrynobatrachidae	Africa	LC	232	431	0.745	0.166	1.85e-07
Phrynomantis bifasciatus	Amphibians	Anura	Microhylidae	Africa	LC	60	288	0.611	0.25	2.96e-05
Phyllomedusa azurea	Amphibians	Anura	Hylidae	South America	DD	34	370	0.529	0.369	0.00143285
Phyllomedusa sauvagii	Amphibians	Anura	Hylidae	South America	LC	34	372	0.329	0.484	0.0600026	not included
Phyllomedusa tarsius	Amphibians	Anura	Hylidae	South America	LC	34	371	0.52	0.256	0.000123902
Phyllomedusa tomopterna	Amphibians	Anura	Hylidae	South America	LC	33	368	0.556	0.325	0.000426292
Phyllomedusa vaillantii	Amphibians	Anura	Hylidae	South America	LC	58	386	0.677	0.175	6.7e-07
Physalaemus albonotatus	Amphibians	Anura	Leptodactylidae	South America	LC	66	394	0.712	0.177	4.65e-07
Physalaemus biligonigerus	Amphibians	Anura	Leptodactylidae	South America	LC	85	408	0.846	0.064	1.31e-11
Physalaemus cuvieri	Amphibians	Anura	Leptodactylidae	South America	LC	73	397	0.772	0.145	4.2e-08
Platyplectrum ornatum	Amphibians	Anura	Limnodynastidae	Oceania	LC	471	809	0.904	0.075	2.95e-11
Platyplectrum spenceri	Amphibians	Anura	Limnodynastidae	Oceania	LC	109	558	0.708	0.162	2.26e-07
Plethodon albagula	Amphibians	Caudata	Plethodontidae	North America	LC	51	829	0.603	0.345	0.000364475
Plethodon cinereus	Amphibians	Caudata	Plethodontidae	North America	LC	418	1083	0.918	0.058	2.74e-12
Plethodon cylindraceus	Amphibians	Caudata	Plethodontidae	North America	LC	77	834	0.74	0.103	3.08e-09
Plethodon dunni	Amphibians	Caudata	Plethodontidae	North America	LC	33	816	0.485	0.307	0.000731666
Plethodon electromorphus	Amphibians	Caudata	Plethodontidae	North America	LC	36	813	0.676	0.143	1.14e-07
Plethodon glutinosus	Amphibians	Caudata	Plethodontidae	North America	LC	408	1075	0.883	0.088	1.52e-10
Plethodon hoffmani	Amphibians	Caudata	Plethodontidae	North America	LC	41	817	0.758	0.13	1.85e-08
Plethodon jordani	Amphibians	Caudata	Plethodontidae	North America	NT	33	812	0.484	0.255	0.000200067
Plethodon richmondi	Amphibians	Caudata	Plethodontidae	North America	LC	52	829	0.746	0.227	2.62e-06
Plethodon serratus	Amphibians	Caudata	Plethodontidae	North America	LC	43	820	0.559	0.207	1.3e-05
Plethodon vehiculum	Amphibians	Caudata	Plethodontidae	North America	LC	61	835	0.641	0.148	2.43e-07
Plethodon wehrlei	Amphibians	Caudata	Plethodontidae	North America	LC	49	819	0.593	0.242	2.81e-05
Pleurodeles waltl	Amphibians	Caudata	Salamandridae	Multiple Region	NT	147	492	0.724	0.089	9.69e-10
Pleurodema brachyops	Amphibians	Anura	Leptodactylidae	Multiple Region	LC	40	565	0.564	0.292	0.000178092
Pleurodema bufoninum	Amphibians	Anura	Leptodactylidae	South America	LC	67	398	0.726	0.183	5.15e-07
Pleurodema fuscomaculatum	Amphibians	Anura	Leptodactylidae	South America	DD	31	366	0.342	0.346	0.0122007
Pleurodema marmoratum	Amphibians	Anura	Leptodactylidae	South America	LC	42	381	0.655	0.171	7.06e-07
Pleurodema thaul	Amphibians	Anura	Leptodactylidae	South America	LC	48	383	0.66	0.241	1.16e-05
Pleurodema tucumanum	Amphibians	Anura	Leptodactylidae	South America	LC	33	373	0.526	0.327	0.000655346
Polypedates leucomystax	Amphibians	Anura	Rhacophoridae	Asia	LC	209	404	0.829	0.089	2.79e-10
Pristimantis achatinus	Amphibians	Anura	Craugastoridae	Multiple Region	LC	58	551	0.665	0.23	7.45e-06
Pristimantis altamazonicus	Amphibians	Anura	Craugastoridae	South America	LC	31	370	0.369	0.358	0.00995624
Pristimantis conspicillatus	Amphibians	Anura	Craugastoridae	South America	LC	41	372	0.467	0.177	1.56e-05
Pristimantis ockendeni	Amphibians	Anura	Craugastoridae	South America	LC	43	377	0.6	0.32	0.00021823
Pristimantis peruvianus	Amphibians	Anura	Craugastoridae	South America	LC	33	370	0.522	0.383	0.00194942
Pristimantis taeniatus	Amphibians	Anura	Craugastoridae	Multiple Region	LC	31	534	0.515	0.235	6.85e-05
Pristimantis w-nigrum	Amphibians	Anura	Craugastoridae	South America	LC	68	397	0.749	0.215	1.62e-06
Pseudacris brachyphona	Amphibians	Anura	Hylidae	North America	LC	57	829	0.667	0.104	7.72e-09
Pseudacris brimleyi	Amphibians	Anura	Hylidae	North America	LC	34	812	0.538	0.323	0.000511548
Pseudacris cadaverina	Amphibians	Anura	Hylidae	North America	LC	49	985	0.682	0.226	5.39e-06
Pseudacris clarkii	Amphibians	Anura	Hylidae	North America	LC	95	1021	0.761	0.146	4.89e-08
Pseudacris crucifer	Amphibians	Anura	Hylidae	North America	LC	752	1341	0.959	0.029	3.08e-15
Pseudacris feriarum	Amphibians	Anura	Hylidae	North America	LC	158	904	0.823	0.177	1.33e-07
Pseudacris fouquettei	Amphibians	Anura	Hylidae	North America	LC	55	834	0.628	0.228	1.11e-05
Pseudacris maculata	Amphibians	Anura	Hylidae	North America	LC	392	1102	0.954	0.073	1.43e-11
Pseudacris nigrita	Amphibians	Anura	Hylidae	North America	LC	94	862	0.77	0.111	4.13e-09
Pseudacris ocularis	Amphibians	Anura	Hylidae	North America	LC	77	849	0.683	0.287	3.63e-05
Pseudacris ornata	Amphibians	Anura	Hylidae	North America	LC	30	810	0.468	0.343	0.00197098
Pseudacris regilla	Amphibians	Anura	Hylidae	North America	LC	421	1263	0.929	0.031	7.69e-15
Pseudacris streckeri	Amphibians	Anura	Hylidae	North America	LC	61	828	0.62	0.13	1.05e-07
Pseudacris triseriata	Amphibians	Anura	Hylidae	North America	LC	576	1226	0.942	0.051	5.91e-13
Pseudoeurycea bellii	Amphibians	Caudata	Plethodontidae	North America	VU	37	194	0.472	0.401	0.00471205
Pseudopaludicola falcipes	Amphibians	Anura	Leptodactylidae	South America	LC	81	407	0.73	0.222	2.63e-06
Pseudopaludicola mystacalis	Amphibians	Anura	Leptodactylidae	South America	LC	31	371	0.465	0.33	0.00158948
Pseudopaludicola pusilla	Amphibians	Anura	Leptodactylidae	South America	LC	30	368	0.522	0.373	0.00166501
Pseudophryne bibronii	Amphibians	Anura	Myobatrachidae	Oceania	NT	217	613	0.857	0.082	1.05e-10
Pseudophryne dendyi	Amphibians	Anura	Myobatrachidae	Oceania	LC	43	497	0.643	0.322	0.000139898
Pseudophryne guentheri	Amphibians	Anura	Myobatrachidae	Oceania	LC	102	543	0.844	0.076	5.99e-11
Pseudophryne major	Amphibians	Anura	Myobatrachidae	Oceania	LC	59	507	0.686	0.225	4.74e-06
Pseudophryne occidentalis	Amphibians	Anura	Myobatrachidae	Oceania	LC	92	547	0.773	0.196	5.61e-07
Pseudophryne raveni	Amphibians	Anura	Myobatrachidae	Oceania	LC	30	486	0.635	0.189	2.19e-06
Pseudophryne semimarmorata	Amphibians	Anura	Myobatrachidae	Oceania	LC	64	512	0.726	0.293	2.61e-05
Pseudotriton montanus	Amphibians	Caudata	Plethodontidae	North America	LC	86	844	0.788	0.162	9.25e-08
Pseudotriton ruber	Amphibians	Caudata	Plethodontidae	North America	LC	249	964	0.898	0.065	8.47e-12
Ptychadena aequiplicata	Amphibians	Anura	Ptychadenidae	Africa	LC	69	296	0.547	0.304	0.00030207
Ptychadena anchietae	Amphibians	Anura	Ptychadenidae	Africa	LC	116	326	0.779	0.197	5.49e-07
Ptychadena mascareniensis	Amphibians	Anura	Ptychadenidae	Africa	LC	200	410	0.806	0.114	3.32e-09
Ptychadena mossambica	Amphibians	Anura	Ptychadenidae	Africa	LC	33	270	0.515	0.34	0.000999437
Ptychadena oxyrhynchus	Amphibians	Anura	Ptychadenidae	Africa	LC	106	322	0.789	0.112	3.6e-09
Pyxicephalus adspersus	Amphibians	Anura	Pyxicephalidae	Africa	LC	70	298	0.638	0.173	9.69e-07
Quasipaa boulengeri	Amphibians	Anura	Dicroglossidae	Asia	EN	53	166	0.683	0.219	3.99e-06
Quasipaa spinosa	Amphibians	Anura	Dicroglossidae	Asia	VU	35	298	0.522	0.326	0.000677493
Rana arvalis	Amphibians	Anura	Ranidae	Multiple Region	LC	410	856	0.901	0.082	6.92e-11
Rana boylii	Amphibians	Anura	Ranidae	North America	NT	109	1024	0.786	0.164	1.02e-07
Rana cascadae	Amphibians	Anura	Ranidae	North America	NT	55	825	0.634	0.128	7.95e-08
Rana chaochiaoensis	Amphibians	Anura	Ranidae	Asia	LC	33	146	0.546	0.357	0.00092091
Rana chensinensis	Amphibians	Anura	Ranidae	Asia	LC	121	217	0.847	0.078	7.13e-11
Rana dalmatina	Amphibians	Anura	Ranidae	Multiple Region	LC	316	644	0.912	0.085	8.72e-11
Rana iberica	Amphibians	Anura	Ranidae	Europe	NT	60	424	0.574	0.262	6.86e-05
Rana japonica	Amphibians	Anura	Ranidae	Asia	LC	80	186	0.608	0.323	0.000215408
Rana luteiventris	Amphibians	Anura	Ranidae	North America	LC	247	996	0.93	0.051	7.52e-13
Rana macrocnemis	Amphibians	Anura	Ranidae	Asia	LC	31	53	0.544	0.314	0.000395285
Rana muscosa	Amphibians	Anura	Ranidae	North America	EN	34	810	0.402	0.367	0.00713477
Rana pretiosa	Amphibians	Anura	Ranidae	North America	VU	142	900	0.831	0.152	3.24e-08
Rana temporaria	Amphibians	Anura	Ranidae	Multiple Region	LC	1290	1399	0.932	0.079	3.54e-11
Rhaebo guttatus	Amphibians	Anura	Bufonidae	South America	LC	63	393	0.635	0.221	7.82e-06
Rhaebo haematiticus	Amphibians	Anura	Bufonidae	Multiple Region	LC	64	555	0.711	0.213	2.28e-06
Rheobates palmatus	Amphibians	Anura	Aromobatidae	South America	LC	38	371	0.651	0.163	5.06e-07
Rhinella arenarum	Amphibians	Anura	Bufonidae	South America	LC	210	508	0.874	0.098	4.25e-10
Rhinella crucifer	Amphibians	Anura	Bufonidae	South America	LC	42	369	0.487	0.232	9.53e-05
Rhinella fernandezae	Amphibians	Anura	Bufonidae	South America	LC	53	381	0.684	0.187	1.05e-06
Rhinella granulosa	Amphibians	Anura	Bufonidae	Multiple Region	LC	232	689	0.889	0.152	1.82e-08
Rhinella icterica	Amphibians	Anura	Bufonidae	South America	LC	33	368	0.545	0.257	8.91e-05
Rhinella margaritifera	Amphibians	Anura	Bufonidae	Multiple Region	LC	174	644	0.825	0.08	1.21e-10
Rhinella marina	Amphibians	Anura	Bufonidae	Multiple Region	LC	618	1787	0.965	0.033	9.21e-15
Rhinella poeppigii	Amphibians	Anura	Bufonidae	South America	LC	31	366	0.554	0.272	0.000120826
Rhinella schneideri	Amphibians	Anura	Bufonidae	South America	LC	146	451	0.818	0.132	1.1e-08
Rhinella spinulosa	Amphibians	Anura	Bufonidae	South America	LC	170	481	0.897	0.058	3.22e-12
Rhinophrynus dorsalis	Amphibians	Anura	Rhinophrynidae	North America	LC	64	1003	0.609	0.394	0.000864889
Rhyacotriton olympicus	Amphibians	Caudata	Rhyacotritonidae	North America	VU	30	814	0.501	0.218	4.82e-05
Salamandra salamandra	Amphibians	Caudata	Salamandridae	Multiple Region	LC	563	778	0.871	0.071	2.42e-11
Scaphiopus couchii	Amphibians	Anura	Scaphiopodidae	North America	LC	275	1158	0.842	0.104	1.01e-09
Scaphiopus holbrookii	Amphibians	Anura	Scaphiopodidae	North America	LC	161	902	0.908	0.066	9.09e-12
Scaphiopus hurterii	Amphibians	Anura	Scaphiopodidae	North America	LC	32	812	0.473	0.265	0.000320827
Schismaderma carens	Amphibians	Anura	Bufonidae	Africa	LC	106	322	0.789	0.096	9.22e-10
Scinax acuminatus	Amphibians	Anura	Hylidae	South America	LC	62	389	0.685	0.172	5.14e-07
Scinax fuscomarginatus	Amphibians	Anura	Hylidae	South America	LC	40	381	0.429	0.248	0.000397152
Scinax fuscovarius	Amphibians	Anura	Hylidae	South America	LC	85	408	0.735	0.226	2.85e-06
Scinax garbei	Amphibians	Anura	Hylidae	South America	LC	53	385	0.651	0.207	3.67e-06
Scinax nasicus	Amphibians	Anura	Hylidae	South America	LC	105	413	0.794	0.138	2.03e-08
Scinax rostratus	Amphibians	Anura	Hylidae	Multiple Region	LC	44	546	0.548	0.273	0.00013382
Scinax ruber	Amphibians	Anura	Hylidae	Multiple Region	LC	211	689	0.875	0.084	1.05e-10
Scinax squalirostris	Amphibians	Anura	Hylidae	South America	LC	38	372	0.57	0.286	0.00014204
Scinax staufferi	Amphibians	Anura	Hylidae	North America	LC	96	236	0.685	0.21	2.8e-06
Scinax x-signatus	Amphibians	Anura	Hylidae	South America	LC	30	366	0.217	0.457	0.167044	not included
Scutiger boulengeri	Amphibians	Anura	Megophryidae	Asia	LC	50	308	0.653	0.271	3.27e-05
Siren intermedia	Amphibians	Caudata	Sirenidae	North America	LC	104	1034	0.769	0.115	5.53e-09
Smilisca baudinii	Amphibians	Anura	Hylidae	North America	LC	243	1137	0.871	0.098	4.58e-10
Smilisca fodiens	Amphibians	Anura	Hylidae	North America	LC	60	992	0.686	0.208	2.5e-06
Smilisca phaeota	Amphibians	Anura	Hylidae	Multiple Region	LC	75	560	0.792	0.141	2.66e-08
Spea bombifrons	Amphibians	Anura	Scaphiopodidae	North America	LC	335	1213	0.936	0.072	1.56e-11
Spea hammondii	Amphibians	Anura	Scaphiopodidae	North America	NT	135	1042	0.836	0.263	3.47e-06
Spea multiplicata	Amphibians	Anura	Scaphiopodidae	North America	LC	282	1163	0.944	0.032	1.03e-14
Sphaenorhynchus lacteus	Amphibians	Anura	Hylidae	Multiple Region	LC	34	388	0.49	0.179	1.18e-05
Strongylopus fasciatus	Amphibians	Anura	Pyxicephalidae	Africa	LC	39	276	0.463	0.232	0.000137711
Strongylopus grayii	Amphibians	Anura	Pyxicephalidae	Africa	LC	43	277	0.618	0.22	9.58e-06
Taricha granulosa	Amphibians	Caudata	Salamandridae	North America	LC	143	889	0.788	0.106	2.25e-09
Taricha torosa	Amphibians	Caudata	Salamandridae	North America	LC	75	833	0.691	0.152	1.65e-07
Tlalocohyla loquax	Amphibians	Anura	Hylidae	North America	LC	45	200	0.687	0.206	2.28e-06
Tlalocohyla picta	Amphibians	Anura	Hylidae	North America	LC	35	189	0.494	0.346	0.00146271
Tlalocohyla smithii	Amphibians	Anura	Hylidae	North America	LC	53	200	0.741	0.182	4.25e-07
Tomopterna delalandii	Amphibians	Anura	Pyxicephalidae	Africa	LC	31	269	0.373	0.433	0.0234576
Tomopterna natalensis	Amphibians	Anura	Pyxicephalidae	Africa	LC	48	280	0.771	0.157	8.13e-08
Trachycephalus venulosus	Amphibians	Anura	Hylidae	Multiple Region	LC	246	718	0.87	0.102	6.4e-10
Triturus carnifex	Amphibians	Caudata	Salamandridae	Europe	LC	30	416	0.431	0.232	0.000238111
Triturus cristatus	Amphibians	Caudata	Salamandridae	Multiple Region	LC	659	897	0.864	0.126	4.33e-09
Triturus marmoratus	Amphibians	Caudata	Salamandridae	Europe	LC	211	520	0.905	0.092	1.87e-10
Triturus pygmaeus	Amphibians	Caudata	Salamandridae	Europe	NT	66	432	0.694	0.244	8.73e-06
Uperoleia fusca	Amphibians	Anura	Myobatrachidae	Oceania	LC	63	514	0.703	0.212	2.37e-06
Uperoleia inundata	Amphibians	Anura	Myobatrachidae	Oceania	LC	68	514	0.684	0.29	3.91e-05
Uperoleia laevigata	Amphibians	Anura	Myobatrachidae	Oceania	LC	137	561	0.821	0.113	2.71e-09
Uperoleia lithomoda	Amphibians	Anura	Myobatrachidae	Oceania	LC	141	559	0.792	0.125	8.66e-09
Uperoleia mimula	Amphibians	Anura	Myobatrachidae	Oceania	LC	32	488	0.42	0.296	0.00152187
Vandijkophrynus gariepensis	Amphibians	Anura	Bufonidae	Africa	LC	38	273	0.7	0.182	6.8e-07
Xenopus fraseri	Amphibians	Anura	Pipidae	Africa	LC	47	280	0.647	0.309	9.67e-05
Xenopus laevis	Amphibians	Anura	Pipidae	Africa	LC	203	406	0.705	0.219	3.02e-06
Xenopus muelleri	Amphibians	Anura	Pipidae	Africa	LC	78	302	0.77	0.156	7.9e-08
Abeillia abeillei	Birds	Apodiformes	Trochilidae	North America	LC	52	290	0.597	0.365	0.000591655
Abroscopus albogularis	Birds	Passeriformes	Cettiidae	Asia	LC	49	453	0.574	0.301	0.000193505
Abroscopus schisticeps	Birds	Passeriformes	Cettiidae	Asia	LC	40	443	0.541	0.144	8.14e-07
Abroscopus superciliaris	Birds	Passeriformes	Cettiidae	Asia	LC	105	482	0.816	0.089	3.55e-10
Aburria aburri	Birds	Galliformes	Cracidae	South America	NT	61	662	0.692	0.133	5.23e-08
Acanthagenys rufogularis	Birds	Passeriformes	Meliphagidae	Oceania	LC	1183	1504	0.935	0.056	1.48e-12
Acanthisitta chloris	Birds	Passeriformes	Acanthisittidae	Oceania	LC	76	694	0.771	0.08	2.12e-10
Acanthiza apicalis	Birds	Passeriformes	Acanthizidae	Oceania	LC	798	1227	0.903	0.066	9.08e-12
Acanthiza chrysorrhoa	Birds	Passeriformes	Acanthizidae	Oceania	LC	962	1320	0.913	0.091	1.47e-10
Acanthiza ewingii	Birds	Passeriformes	Acanthizidae	Oceania	LC	35	664	0.664	0.169	5.83e-07
Acanthiza inornata	Birds	Passeriformes	Acanthizidae	Oceania	LC	51	678	0.608	0.145	3.21e-07
Acanthiza iredalei	Birds	Passeriformes	Acanthizidae	Oceania	LC	102	712	0.846	0.147	2.08e-08
Acanthiza lineata	Birds	Passeriformes	Acanthizidae	Oceania	LC	279	823	0.93	0.054	1.29e-12
Acanthiza nana	Birds	Passeriformes	Acanthizidae	Oceania	LC	469	962	0.947	0.031	6.44e-15
Acanthiza pusilla	Birds	Passeriformes	Acanthizidae	Oceania	LC	357	881	0.904	0.104	5.64e-10
Acanthiza reguloides	Birds	Passeriformes	Acanthizidae	Oceania	LC	376	887	0.91	0.082	5.9e-11
Acanthiza robustirostris	Birds	Passeriformes	Acanthizidae	Oceania	LC	203	780	0.842	0.081	1.11e-10
Acanthiza uropygialis	Birds	Passeriformes	Acanthizidae	Oceania	LC	851	1258	0.882	0.08	6.78e-11
Acanthorhynchus superciliosus	Birds	Passeriformes	Meliphagidae	Oceania	LC	58	683	0.62	0.254	2.9e-05
Acanthorhynchus tenuirostris	Birds	Passeriformes	Meliphagidae	Oceania	LC	282	830	0.877	0.142	1.15e-08
Accipiter badius	Birds	Accipitriformes	Accipitridae	Multiple Region	LC	751	1594	0.905	0.069	1.36e-11
Accipiter bicolor	Birds	Accipitriformes	Accipitridae	Multiple Region	LC	313	1083	0.704	0.303	4.3e-05
Accipiter brevipes	Birds	Accipitriformes	Accipitridae	Multiple Region	LC	61	1496	0.52	0.389	0.00221138
Accipiter cirrocephalus	Birds	Accipitriformes	Accipitridae	Multiple Region	LC	855	1512	0.913	0.047	4.26e-13
Accipiter cooperii	Birds	Accipitriformes	Accipitridae	Multiple Region	LC	3738	5009	0.984	0.021	1.71e-16
Accipiter fasciatus	Birds	Accipitriformes	Accipitridae	Multiple Region	LC	1024	1625	0.957	0.029	3.07e-15
Accipiter francesiae	Birds	Accipitriformes	Accipitridae	Africa	LC	37	537	0.469	0.278	0.000466836
Accipiter gentilis	Birds	Accipitriformes	Accipitridae	Multiple Region	LC	3953	5979	0.993	0.009	4.73e-20
Accipiter gularis	Birds	Accipitriformes	Accipitridae	Asia	LC	119	540	0.774	0.196	5.52e-07
Accipiter hiogaster	Birds	Accipitriformes	Accipitridae	Multiple Region	LC	44	968	0.386	0.434	0.0203757
Accipiter melanoleucus	Birds	Accipitriformes	Accipitridae	Africa	LC	301	711	0.93	0.051	7.41e-13
Accipiter minullus	Birds	Accipitriformes	Accipitridae	Africa	LC	315	714	0.921	0.064	5.75e-12
Accipiter nisus	Birds	Accipitriformes	Accipitridae	Multiple Region	LC	2417	3572	0.978	0.027	1.34e-15
Accipiter novaehollandiae	Birds	Accipitriformes	Accipitridae	Oceania	LC	297	838	0.886	0.073	2.82e-11
Accipiter ovampensis	Birds	Accipitriformes	Accipitridae	Africa	LC	127	583	0.709	0.192	9.57e-07
Accipiter poliocephalus	Birds	Accipitriformes	Accipitridae	Multiple Region	LC	31	959	0.448	0.286	0.000792836
Accipiter poliogaster	Birds	Accipitriformes	Accipitridae	South America	NT	38	642	0.434	0.316	0.00188248
Accipiter rufiventris	Birds	Accipitriformes	Accipitridae	Africa	LC	142	612	0.793	0.167	1.14e-07
Accipiter soloensis	Birds	Accipitriformes	Accipitridae	Multiple Region	LC	69	1136	0.589	0.299	0.000155589
Accipiter striatus	Birds	Accipitriformes	Accipitridae	Multiple Region	LC	4566	5672	0.945	0.059	2.15e-12
Accipiter superciliosus	Birds	Accipitriformes	Accipitridae	Multiple Region	LC	121	953	0.76	0.281	1.29e-05
Accipiter tachiro	Birds	Accipitriformes	Accipitridae	Africa	LC	340	734	0.896	0.116	1.54e-09
Accipiter toussenelii	Birds	Accipitriformes	Accipitridae	Africa	LC	51	547	0.735	0.259	8.86e-06
Accipiter trivirgatus	Birds	Accipitriformes	Accipitridae	Asia	LC	165	528	0.837	0.115	2.7e-09
Accipiter virgatus	Birds	Accipitriformes	Accipitridae	Asia	LC	149	665	0.818	0.164	7.3e-08
Acridotheres cristatellus	Birds	Passeriformes	Sturnidae	Asia	LC	153	531	0.869	0.073	3.24e-11
Acridotheres fuscus	Birds	Passeriformes	Sturnidae	Asia	LC	157	552	0.831	0.149	2.73e-08
Acridotheres ginginianus	Birds	Passeriformes	Sturnidae	Asia	LC	122	649	0.821	0.091	4e-10
Acridotheres grandis	Birds	Passeriformes	Sturnidae	Asia	LC	140	505	0.8	0.117	4.53e-09
Acridotheres tristis	Birds	Passeriformes	Sturnidae	Asia	LC	705	1068	0.793	0.208	7.39e-07
Acrocephalus aedon	Birds	Passeriformes	Acrocephalidae	Asia	LC	31	480	0.28	0.441	0.0761329	not included
Acrocephalus agricola	Birds	Passeriformes	Acrocephalidae	Multiple Region	LC	112	1399	0.732	0.189	6.51e-07
Acrocephalus arundinaceus	Birds	Passeriformes	Acrocephalidae	Multiple Region	LC	1436	3504	0.966	0.031	5.25e-15
Acrocephalus australis	Birds	Passeriformes	Acrocephalidae	Oceania	LC	527	991	0.89	0.078	5.05e-11
Acrocephalus bistrigiceps	Birds	Passeriformes	Acrocephalidae	Asia	LC	101	534	0.771	0.324	3.63e-05
Acrocephalus dumetorum	Birds	Passeriformes	Acrocephalidae	Multiple Region	LC	651	1788	0.902	0.12	1.92e-09
Acrocephalus gracilirostris	Birds	Passeriformes	Acrocephalidae	Africa	LC	441	797	0.85	0.192	2.04e-07
Acrocephalus melanopogon	Birds	Passeriformes	Acrocephalidae	Multiple Region	LC	133	1328	0.82	0.145	2.45e-08
Acrocephalus paludicola	Birds	Passeriformes	Acrocephalidae	Multiple Region	VU	85	1361	0.642	0.466	0.00184354
Acrocephalus palustris	Birds	Passeriformes	Acrocephalidae	Multiple Region	LC	1219	2298	0.918	0.066	7.64e-12
Acrocephalus rufescens	Birds	Passeriformes	Acrocephalidae	Africa	LC	59	549	0.65	0.311	9.77e-05
Acrocephalus schoenobaenus	Birds	Passeriformes	Acrocephalidae	Multiple Region	LC	1873	2881	0.925	0.104	4.45e-10
Acrocephalus scirpaceus	Birds	Passeriformes	Acrocephalidae	Multiple Region	LC	1561	2644	0.954	0.022	2.94e-16
Acrocephalus stentoreus	Birds	Passeriformes	Acrocephalidae	Multiple Region	LC	203	1880	0.936	0.066	7.1e-12
Acropternis orthonyx	Birds	Passeriformes	Rhinocryptidae	South America	LC	45	652	0.576	0.253	5.08e-05
Acryllium vulturinum	Birds	Galliformes	Numididae	Africa	LC	33	530	0.54	0.379	0.00146541
Actinodura egertoni	Birds	Passeriformes	Leiothrichidae	Asia	LC	34	434	0.643	0.25	1.94e-05
Actitis hypoleucos	Birds	Charadriiformes	Scolopacidae	Multiple Region	LC	3808	5167	0.779	0.16	8.98e-08
Actitis macularius	Birds	Charadriiformes	Scolopacidae	Multiple Region	LC	5699	6523	0.77	0.137	2.6e-08
Actophilornis africanus	Birds	Charadriiformes	Jacanidae	Africa	LC	546	879	0.775	0.175	2.09e-07
Adelomyia melanogenys	Birds	Apodiformes	Trochilidae	South America	LC	175	744	0.854	0.103	8.05e-10
Aechmophorus clarkii	Birds	Podicipediformes	Podicipedidae	North America	LC	770	2379	0.979	0.033	8.03e-15
Aechmophorus occidentalis	Birds	Podicipediformes	Podicipedidae	North America	LC	1837	3092	0.919	0.131	3.75e-09
Aegithalos caudatus	Birds	Passeriformes	Aegithalidae	Multiple Region	LC	2169	2549	0.887	0.074	2.93e-11
Aegithalos concinnus	Birds	Passeriformes	Aegithalidae	Asia	LC	159	682	0.853	0.124	4.43e-09
Aegithalos iouschistos	Birds	Passeriformes	Aegithalidae	Asia	LC	34	435	0.531	0.314	0.000468476
Aegithina lafresnayei	Birds	Passeriformes	Aegithinidae	Asia	LC	46	445	0.542	0.312	0.000386961
Aegithina tiphia	Birds	Passeriformes	Aegithinidae	Asia	LC	373	817	0.853	0.087	1.83e-10
Aegithina viridissima	Birds	Passeriformes	Aegithinidae	Asia	NT	59	339	0.7	0.22	3.36e-06
Aegolius acadicus	Birds	Strigiformes	Strigidae	North America	LC	1582	2930	0.977	0.021	1.61e-16
Aegolius funereus	Birds	Strigiformes	Strigidae	Multiple Region	LC	1283	3546	0.983	0.017	2.26e-17
Aegotheles cristatus	Birds	Apodiformes	Aegothelidae	Oceania	LC	1001	1329	0.674	0.239	9.29e-06
Aegypius monachus	Birds	Accipitriformes	Accipitridae	Multiple Region	NT	284	2049	0.959	0.039	4.98e-14
Aerodramus brevirostris	Birds	Apodiformes	Apodidae	Asia	LC	112	491	0.815	0.1	9.3e-10
Aerodramus fuciphagus	Birds	Apodiformes	Apodidae	Asia	LC	44	439	0.572	0.268	8.27e-05
Aerodramus hirundinaceus	Birds	Apodiformes	Apodidae	Multiple Region	LC	33	961	0.602	0.244	2.73e-05
Aerodramus maximus	Birds	Apodiformes	Apodidae	Asia	LC	45	331	0.555	0.319	0.000379575
Aerodramus terraereginae	Birds	Apodiformes	Apodidae	Oceania	LC	37	658	0.417	0.273	0.000938971
Aerodramus unicolor	Birds	Apodiformes	Apodidae	Asia	LC	36	329	0.417	0.379	0.00694223
Aerodramus vanikorensis	Birds	Apodiformes	Apodidae	Multiple Region	LC	66	988	0.739	0.182	4.34e-07
Aeronautes andecolus	Birds	Apodiformes	Apodidae	South America	LC	148	722	0.819	0.129	8.63e-09
Aeronautes montivagus	Birds	Apodiformes	Apodidae	South America	LC	105	692	0.843	0.117	2.81e-09
Aeronautes saxatalis	Birds	Apodiformes	Apodidae	North America	LC	1126	2635	0.94	0.045	2.17e-13
Aethopyga gouldiae	Birds	Passeriformes	Nectariniidae	Asia	LC	97	481	0.833	0.122	4.71e-09
Aethopyga ignicauda	Birds	Passeriformes	Nectariniidae	Asia	LC	43	435	0.497	0.535	0.0165015
Aethopyga nipalensis	Birds	Passeriformes	Nectariniidae	Asia	LC	80	468	0.785	0.141	2.7e-08
Aethopyga saturata	Birds	Passeriformes	Nectariniidae	Asia	LC	105	636	0.753	0.291	1.84e-05
Aethopyga siparaja	Birds	Passeriformes	Nectariniidae	Asia	LC	180	540	0.851	0.067	1.95e-11
Afrotis afra	Birds	Otidiformes	Otididae	Africa	VU	63	561	0.741	0.258	7.8e-06
Afrotis afraoides	Birds	Otidiformes	Otididae	Africa	LC	132	607	0.812	0.078	1.07e-10
Agamia agami	Birds	Pelecaniformes	Ardeidae	Multiple Region	VU	138	999	0.772	0.162	1.09e-07
Agapornis canus	Birds	Psittaciformes	Psittacidae	Africa	LC	35	537	0.467	0.267	0.000363583
Agapornis fischeri	Birds	Psittaciformes	Psittacidae	Africa	NT	35	535	0.538	0.304	0.000334294
Agapornis personatus	Birds	Psittaciformes	Psittacidae	Africa	LC	30	535	0.578	0.163	1.36e-06
Agapornis pullarius	Birds	Psittaciformes	Psittacidae	Africa	LC	58	549	0.639	0.251	2.12e-05
Agapornis roseicollis	Birds	Psittaciformes	Psittacidae	Africa	LC	81	568	0.696	0.237	6.65e-06
Agelaioides badius	Birds	Passeriformes	Icteridae	South America	LC	348	872	0.91	0.046	3.44e-13
Agelaius phoeniceus	Birds	Passeriformes	Icteridae	North America	LC	4807	5226	0.867	0.142	1.23e-08
Agelaius tricolor	Birds	Passeriformes	Icteridae	North America	EN	183	1974	0.859	0.099	5.67e-10
Agelasticus cyanopus	Birds	Passeriformes	Icteridae	South America	LC	146	716	0.807	0.143	2.47e-08
Agelasticus thilius	Birds	Passeriformes	Icteridae	South America	LC	186	752	0.833	0.145	2.07e-08
Aglaeactis cupripennis	Birds	Apodiformes	Trochilidae	South America	LC	102	687	0.726	0.163	1.99e-07
Aglaiocercus coelestis	Birds	Apodiformes	Trochilidae	South America	LC	31	641	0.459	0.229	0.000134397
Aglaiocercus kingii	Birds	Apodiformes	Trochilidae	South America	LC	130	712	0.829	0.112	2.31e-09
Agriornis lividus	Birds	Passeriformes	Tyrannidae	South America	LC	83	678	0.765	0.166	1.43e-07
Agriornis micropterus	Birds	Passeriformes	Tyrannidae	South America	LC	77	680	0.805	0.177	1.59e-07
Agriornis montanus	Birds	Passeriformes	Tyrannidae	South America	LC	222	779	0.861	0.075	4.35e-11
Agriornis murinus	Birds	Passeriformes	Tyrannidae	South America	LC	37	644	0.536	0.235	5.05e-05
Ailuroedus crassirostris	Birds	Passeriformes	Ptilonorhynchidae	Oceania	LC	91	696	0.81	0.171	1.12e-07
Ailuroedus melanotis	Birds	Passeriformes	Ptilonorhynchidae	Multiple Region	LC	37	965	0.605	0.181	2.27e-06
Aimophila rufescens	Birds	Passeriformes	Emberizidae	North America	LC	220	395	0.811	0.19	2.86e-07
Aimophila ruficeps	Birds	Passeriformes	Emberizidae	North America	LC	697	2317	0.955	0.034	1.32e-14
Aix galericulata	Birds	Anseriformes	Anatidae	Asia	LC	95	228	0.704	0.281	2.39e-05
Aix sponsa	Birds	Anseriformes	Anatidae	North America	LC	3163	4042	0.987	0.01	2.8e-19
Alaemon alaudipes	Birds	Passeriformes	Alaudidae	Multiple Region	LC	164	1123	0.812	0.101	1.11e-09
Alauda arvensis	Birds	Passeriformes	Alaudidae	Multiple Region	LC	2334	3017	0.919	0.065	7.48e-12
Alauda gulgula	Birds	Passeriformes	Alaudidae	Asia	LC	222	716	0.824	0.134	1.18e-08
Alca torda	Birds	Charadriiformes	Alcidae	Multiple Region	LC	446	2721	0.975	0.029	3.31e-15
Alcedo atthis	Birds	Coraciiformes	Alcedinidae	Multiple Region	LC	2084	3936	0.975	0.032	7.2e-15
Alcedo meninting	Birds	Coraciiformes	Alcedinidae	Asia	LC	110	485	0.833	0.137	1.3e-08
Alcedo quadribrachys	Birds	Coraciiformes	Alcedinidae	Africa	LC	79	560	0.783	0.143	3.19e-08
Alcedo semitorquata	Birds	Coraciiformes	Alcedinidae	Africa	LC	185	637	0.914	0.054	1.51e-12
Alcippe brunneicauda	Birds	Passeriformes	Pellorneidae	Asia	NT	47	331	0.632	0.328	0.000182299
Alcippe castaneceps	Birds	Passeriformes	Pellorneidae	Asia	LC	31	431	0.463	0.38	0.00385489
Alcippe morrisonia	Birds	Passeriformes	Pellorneidae	Asia	LC	45	445	0.654	0.184	1.35e-06
Alcippe nipalensis	Birds	Passeriformes	Pellorneidae	Asia	LC	53	451	0.67	0.164	4.14e-07
Alcippe poioicephala	Birds	Passeriformes	Pellorneidae	Asia	LC	97	480	0.793	0.158	6.89e-08
Alectoris barbara	Birds	Galliformes	Phasianidae	Multiple Region	LC	63	1307	0.508	0.406	0.00331409
Alectoris chukar	Birds	Galliformes	Phasianidae	Multiple Region	LC	194	1502	0.906	0.062	5.11e-12
Alectoris graeca	Birds	Galliformes	Phasianidae	Europe	NT	67	773	0.644	0.27	3.49e-05
Alectoris rufa	Birds	Galliformes	Phasianidae	Europe	LC	613	1130	0.966	0.033	1.04e-14
Alectura lathami	Birds	Galliformes	Megapodiidae	Oceania	LC	159	745	0.857	0.077	5.97e-11
Alethe diademata	Birds	Passeriformes	Muscicapidae	Africa	LC	95	573	0.719	0.192	8.68e-07
Alethe poliocephala	Birds	Passeriformes	Muscicapidae	Africa	LC	57	547	0.582	0.254	4.84e-05
Alisterus chloropterus	Birds	Psittaciformes	Psittacidae	Multiple Region	LC	31	957	0.407	0.212	0.000189754
Alisterus scapularis	Birds	Psittaciformes	Psittacidae	Oceania	LC	233	795	0.886	0.065	9.92e-12
Alle alle	Birds	Charadriiformes	Alcidae	Multiple Region	LC	438	2715	0.97	0.016	1.82e-17
Alophoixus bres	Birds	Passeriformes	Pycnonotidae	Asia	LC	40	327	0.486	0.298	0.000595289
Alophoixus flaveolus	Birds	Passeriformes	Pycnonotidae	Asia	LC	44	444	0.502	0.216	4.36e-05
Alophoixus ochraceus	Birds	Passeriformes	Pycnonotidae	Asia	LC	54	342	0.599	0.289	0.000105258
Alophoixus pallidus	Birds	Passeriformes	Pycnonotidae	Asia	LC	58	446	0.66	0.305	7.51e-05
Alophoixus phaeocephalus	Birds	Passeriformes	Pycnonotidae	Asia	LC	44	329	0.614	0.147	3.36e-07
Alopochelidon fucata	Birds	Passeriformes	Hirundinidae	South America	LC	119	707	0.742	0.219	2.02e-06
Alopochen aegyptiaca	Birds	Anseriformes	Anatidae	Multiple Region	LC	727	1180	0.932	0.039	6.71e-14
Amadina erythrocephala	Birds	Passeriformes	Estrildidae	Africa	LC	370	770	0.89	0.067	1.19e-11
Amadina fasciata	Birds	Passeriformes	Estrildidae	Africa	LC	218	651	0.889	0.164	3.56e-08
Amandava amandava	Birds	Passeriformes	Estrildidae	Asia	LC	103	632	0.832	0.103	9.99e-10
Amandava subflava	Birds	Passeriformes	Estrildidae	Multiple Region	LC	225	817	0.956	0.036	2.6e-14
Amaurolimnas concolor	Birds	Gruiformes	Rallidae	Multiple Region	LC	57	944	0.448	0.45	0.0116769
Amaurornis moluccana	Birds	Gruiformes	Rallidae	Multiple Region	LC	70	986	0.718	0.182	5.56e-07
Amaurornis phoenicurus	Birds	Gruiformes	Rallidae	Multiple Region	LC	388	1456	0.923	0.052	9.41e-13
Amaurospiza concolor	Birds	Passeriformes	Cardinalidae	Multiple Region	LC	49	905	0.607	0.287	9.02e-05
Amazilia amabilis	Birds	Apodiformes	Trochilidae	Multiple Region	LC	84	926	0.686	0.261	1.62e-05
Amazilia amazilia	Birds	Apodiformes	Trochilidae	South America	LC	69	659	0.691	0.179	6.55e-07
Amazilia beryllina	Birds	Apodiformes	Trochilidae	North America	LC	198	1987	0.845	0.118	2.92e-09
Amazilia brevirostris	Birds	Apodiformes	Trochilidae	Multiple Region	LC	41	674	0.492	0.42	0.00489649
Amazilia candida	Birds	Apodiformes	Trochilidae	North America	LC	148	352	0.828	0.132	9.77e-09
Amazilia chionogaster	Birds	Apodiformes	Trochilidae	South America	LC	106	695	0.818	0.165	7.68e-08
Amazilia cyanocephala	Birds	Apodiformes	Trochilidae	North America	LC	129	341	0.794	0.236	2.1e-06
Amazilia cyanura	Birds	Apodiformes	Trochilidae	North America	LC	31	268	0.426	0.379	0.00615202
Amazilia fimbriata	Birds	Apodiformes	Trochilidae	South America	LC	308	830	0.873	0.13	5.21e-09
Amazilia franciae	Birds	Apodiformes	Trochilidae	South America	LC	77	668	0.74	0.143	5.4e-08
Amazilia lactea	Birds	Apodiformes	Trochilidae	South America	LC	99	685	0.792	0.115	4.39e-09
Amazilia rutila	Birds	Apodiformes	Trochilidae	North America	LC	206	1995	0.856	0.06	6.79e-12
Amazilia tobaci	Birds	Apodiformes	Trochilidae	Multiple Region	LC	49	683	0.587	0.208	9.31e-06
Amazilia tzacatl	Birds	Apodiformes	Trochilidae	Multiple Region	LC	333	1095	0.918	0.069	1.15e-11
Amazilia versicolor	Birds	Apodiformes	Trochilidae	South America	LC	152	711	0.877	0.164	3.94e-08
Amazilia violiceps	Birds	Apodiformes	Trochilidae	North America	LC	189	1984	0.883	0.08	6.41e-11
Amazilia viridifrons	Birds	Apodiformes	Trochilidae	North America	LC	47	286	0.627	0.24	1.72e-05
Amazilia viridigaster	Birds	Apodiformes	Trochilidae	South America	LC	39	646	0.488	0.484	0.0109717
Amazilia yucatanensis	Birds	Apodiformes	Trochilidae	North America	LC	225	2011	0.888	0.115	1.51e-09
Amazona aestiva	Birds	Psittaciformes	Psittacidae	South America	LC	186	755	0.91	0.072	2.03e-11
Amazona albifrons	Birds	Psittaciformes	Psittacidae	North America	LC	247	449	0.837	0.21	5.03e-07
Amazona amazonica	Birds	Psittaciformes	Psittacidae	Multiple Region	LC	347	888	0.938	0.052	7.23e-13
Amazona auropalliata	Birds	Psittaciformes	Psittacidae	North America	VU	62	297	0.553	0.321	0.00040416
Amazona autumnalis	Birds	Psittaciformes	Psittacidae	Multiple Region	LC	268	1046	0.917	0.08	4.34e-11
Amazona farinosa	Birds	Psittaciformes	Psittacidae	Multiple Region	NT	426	1172	0.949	0.043	1.42e-13
Amazona festiva	Birds	Psittaciformes	Psittacidae	South America	NT	64	663	0.684	0.137	7.08e-08
Amazona finschi	Birds	Psittaciformes	Psittacidae	North America	EN	67	297	0.742	0.09	8.85e-10
Amazona mercenarius	Birds	Psittaciformes	Psittacidae	South America	LC	86	680	0.7	0.215	2.82e-06
Amazona ochrocephala	Birds	Psittaciformes	Psittacidae	Multiple Region	LC	355	1150	0.907	0.086	9.93e-11
Amazona oratrix	Birds	Psittaciformes	Psittacidae	North America	EN	77	299	0.746	0.181	3.73e-07
Amazona viridigenalis	Birds	Psittaciformes	Psittacidae	North America	EN	36	276	0.468	0.232	0.000127602
Amazona xantholora	Birds	Psittaciformes	Psittacidae	North America	LC	36	280	0.52	0.313	0.000534051
Amazonetta brasiliensis	Birds	Anseriformes	Anatidae	South America	LC	372	887	0.881	0.09	1.96e-10
Amblycercus holosericeus	Birds	Passeriformes	Icteridae	Multiple Region	LC	289	1071	0.927	0.054	1.3e-12
Amblyornis macgregoriae	Birds	Passeriformes	Ptilonorhynchidae	Multiple Region	LC	34	960	0.479	0.284	0.00047141
Amblyospiza albifrons	Birds	Passeriformes	Ploceidae	Africa	LC	262	683	0.915	0.058	2.45e-12
Amblyramphus holosericeus	Birds	Passeriformes	Icteridae	South America	LC	107	690	0.781	0.147	4.17e-08
Ammodramus bairdii	Birds	Passeriformes	Emberizidae	North America	LC	363	2097	0.946	0.038	4.76e-14
Ammodramus caudacutus	Birds	Passeriformes	Emberizidae	North America	VU	163	1722	0.872	0.165	4.44e-08
Ammodramus henslowii	Birds	Passeriformes	Emberizidae	North America	NT	766	2096	0.933	0.072	1.47e-11
Ammodramus leconteii	Birds	Passeriformes	Emberizidae	North America	LC	1246	2697	0.97	0.033	8.92e-15
Ammodramus maritimus	Birds	Passeriformes	Emberizidae	North America	LC	135	1950	0.866	0.087	1.68e-10
Ammodramus nelsoni	Birds	Passeriformes	Emberizidae	North America	LC	757	2370	0.979	0.033	9.37e-15
Ammodramus savannarum	Birds	Passeriformes	Emberizidae	Multiple Region	LC	2545	4233	0.982	0.022	2.38e-16
Ammomanes cinctura	Birds	Passeriformes	Alaudidae	Multiple Region	LC	71	744	0.66	0.283	4.18e-05
Ammomanes deserti	Birds	Passeriformes	Alaudidae	Multiple Region	LC	190	1140	0.887	0.091	1.93e-10
Ammomanes phoenicura	Birds	Passeriformes	Alaudidae	Asia	LC	52	488	0.556	0.28	0.000144665
Ammoperdix heyi	Birds	Galliformes	Phasianidae	Multiple Region	LC	40	716	0.433	0.233	0.000235757
Ampelioides tschudii	Birds	Passeriformes	Cotingidae	South America	LC	39	647	0.493	0.314	0.00077369
Ampelion rubrocristatus	Birds	Passeriformes	Cotingidae	South America	LC	130	711	0.744	0.066	5.23e-11
Ampelion rufaxilla	Birds	Passeriformes	Cotingidae	South America	LC	35	642	0.57	0.258	6.43e-05
Amphispiza belli	Birds	Passeriformes	Emberizidae	North America	LC	315	2060	0.913	0.05	7.43e-13
Amphispiza bilineata	Birds	Passeriformes	Emberizidae	North America	LC	966	2518	0.98	0.02	8.4e-17
Amytornis goyderi	Birds	Passeriformes	Maluridae	Oceania	LC	64	678	0.741	0.165	1.79e-07
Amytornis purnelli	Birds	Passeriformes	Maluridae	Oceania	LC	75	683	0.665	0.238	9.84e-06
Amytornis striatus	Birds	Passeriformes	Maluridae	Oceania	LC	146	746	0.854	0.109	1.36e-09
Amytornis textilis	Birds	Passeriformes	Maluridae	Oceania	LC	82	696	0.779	0.175	1.99e-07
Anabacerthia striaticollis	Birds	Passeriformes	Furnariidae	South America	LC	98	694	0.78	0.137	2.22e-08
Anabacerthia variegaticeps	Birds	Passeriformes	Furnariidae	Multiple Region	LC	100	938	0.779	0.231	2.1e-06
Anabazenops dorsalis	Birds	Passeriformes	Furnariidae	South America	LC	32	643	0.428	0.242	0.000339209
Anairetes flavirostris	Birds	Passeriformes	Tyrannidae	South America	LC	117	700	0.726	0.119	1.23e-08
Anairetes parulus	Birds	Passeriformes	Tyrannidae	South America	LC	284	820	0.873	0.14	1.04e-08
Anairetes reguloides	Birds	Passeriformes	Tyrannidae	South America	LC	40	644	0.585	0.248	3.91e-05
Anaplectes rubriceps	Birds	Passeriformes	Ploceidae	Africa	LC	274	689	0.939	0.05	5.17e-13
Anas acuta	Birds	Anseriformes	Anatidae	Multiple Region	LC	5794	9071	0.99	0.016	1.18e-17
Anas bahamensis	Birds	Anseriformes	Anatidae	Multiple Region	LC	227	2406	0.825	0.118	3.84e-09
Anas capensis	Birds	Anseriformes	Anatidae	Africa	LC	302	716	0.927	0.07	1.22e-11
Anas castanea	Birds	Anseriformes	Anatidae	Oceania	LC	391	899	0.912	0.081	5.55e-11
Anas crecca	Birds	Anseriformes	Anatidae	Multiple Region	LC	6773	9761	0.999	0.004	2.91e-23
Anas erythrorhyncha	Birds	Anseriformes	Anatidae	Africa	LC	537	873	0.907	0.034	2.5e-14
Anas fulvigula	Birds	Anseriformes	Anatidae	North America	LC	276	2027	0.953	0.035	1.79e-14
Anas georgica	Birds	Anseriformes	Anatidae	South America	LC	444	955	0.9	0.074	2.57e-11
Anas gracilis	Birds	Anseriformes	Anatidae	Multiple Region	LC	1346	1906	0.936	0.049	4.83e-13
Anas platyrhynchos	Birds	Anseriformes	Anatidae	Multiple Region	LC	8311	10921	0.995	0.006	2.48e-21
Anas poecilorhyncha	Birds	Anseriformes	Anatidae	Asia	LC	326	805	0.902	0.06	4.08e-12
Anas rubripes	Birds	Anseriformes	Anatidae	North America	LC	1565	2982	0.981	0.017	2.39e-17
Anas sparsa	Birds	Anseriformes	Anatidae	Africa	LC	388	768	0.86	0.153	2.57e-08
Anas superciliosa	Birds	Anseriformes	Anatidae	Multiple Region	LC	1308	1891	0.917	0.062	4.62e-12
Anas undulata	Birds	Anseriformes	Anatidae	Africa	LC	467	816	0.865	0.09	2.18e-10
Anastomus lamelligerus	Birds	Ciconiiformes	Ciconiidae	Africa	LC	266	685	0.862	0.133	7.46e-09
Anastomus oscitans	Birds	Ciconiiformes	Ciconiidae	Asia	LC	218	598	0.852	0.06	6.33e-12
Ancistrops strigilatus	Birds	Passeriformes	Furnariidae	South America	LC	97	683	0.761	0.123	1.13e-08
Andigena hypoglauca	Birds	Piciformes	Ramphastidae	South America	NT	48	650	0.629	0.236	1.46e-05
Andigena nigrirostris	Birds	Piciformes	Ramphastidae	South America	LC	45	654	0.541	0.294	0.000251303
Andropadus ansorgei	Birds	Passeriformes	Pycnonotidae	Africa	LC	30	532	0.433	0.333	0.00266181
Andropadus curvirostris	Birds	Passeriformes	Pycnonotidae	Africa	LC	54	541	0.528	0.273	0.000176102
Andropadus gracilirostris	Birds	Passeriformes	Pycnonotidae	Africa	LC	58	549	0.601	0.174	1.69e-06
Andropadus gracilis	Birds	Passeriformes	Pycnonotidae	Africa	LC	49	543	0.697	0.152	1.48e-07
Andropadus importunus	Birds	Passeriformes	Pycnonotidae	Africa	LC	231	674	0.884	0.105	7.29e-10
Andropadus latirostris	Birds	Passeriformes	Pycnonotidae	Africa	LC	92	567	0.746	0.246	5.02e-06
Andropadus masukuensis	Birds	Passeriformes	Pycnonotidae	Africa	LC	33	534	0.348	0.288	0.00404977
Andropadus virens	Birds	Passeriformes	Pycnonotidae	Africa	LC	140	603	0.866	0.077	5.56e-11
Anhima cornuta	Birds	Anseriformes	Anhimidae	Multiple Region	LC	162	766	0.879	0.063	7.9e-12
Anhinga anhinga	Birds	Suliformes	Anhingidae	Multiple Region	LC	1166	3304	0.924	0.082	5.37e-11
Anhinga melanogaster	Birds	Suliformes	Anhingidae	Asia	NT	199	592	0.848	0.101	7.45e-10
Anhinga novaehollandiae	Birds	Suliformes	Anhingidae	Multiple Region	LC	873	1544	0.911	0.077	3.6e-11
Anhinga rufa	Birds	Suliformes	Anhingidae	Multiple Region	LC	523	1008	0.932	0.039	5.87e-14
Anisognathus igniventris	Birds	Passeriformes	Thraupidae	South America	LC	118	698	0.736	0.173	2.95e-07
Anisognathus lacrymosus	Birds	Passeriformes	Thraupidae	South America	LC	88	681	0.689	0.123	2.56e-08
Anisognathus somptuosus	Birds	Passeriformes	Thraupidae	South America	LC	137	713	0.862	0.12	2.95e-09
Anodorhynchus hyacinthinus	Birds	Psittaciformes	Psittacidae	South America	VU	41	644	0.542	0.283	0.000191761
Anomalospiza imberbis	Birds	Passeriformes	Viduidae	Africa	LC	113	584	0.77	0.191	4.62e-07
Anorrhinus galeritus	Birds	Bucerotiformes	Bucerotidae	Asia	LC	39	326	0.404	0.466	0.0227732
Anous stolidus	Birds	Charadriiformes	Laridae	Multiple Region	LC	73	4288	0.546	0.427	0.00292994
Anser albifrons	Birds	Anseriformes	Anatidae	Multiple Region	LC	3425	5635	0.967	0.026	1.3e-15
Anser anser	Birds	Anseriformes	Anatidae	Multiple Region	LC	1616	2487	0.898	0.078	4.23e-11
Anser brachyrhynchus	Birds	Anseriformes	Anatidae	Europe	LC	811	1306	0.934	0.045	2.05e-13
Anser erythropus	Birds	Anseriformes	Anatidae	Multiple Region	VU	209	1170	0.877	0.101	5.33e-10
Anser fabalis	Birds	Anseriformes	Anatidae	Multiple Region	LC	882	1636	0.952	0.04	5.85e-14
Anser indicus	Birds	Anseriformes	Anatidae	Asia	LC	107	687	0.774	0.137	2.47e-08
Anseranas semipalmata	Birds	Anseriformes	Anseranatidae	Multiple Region	LC	305	1143	0.947	0.033	1.32e-14
Anthochaera carunculata	Birds	Passeriformes	Meliphagidae	Oceania	LC	519	1005	0.924	0.061	3.7e-12
Anthochaera chrysoptera	Birds	Passeriformes	Meliphagidae	Oceania	LC	198	780	0.896	0.072	2.19e-11
Anthochaera lunulata	Birds	Passeriformes	Meliphagidae	Oceania	LC	59	681	0.592	0.306	0.000177809
Anthornis melanura	Birds	Passeriformes	Meliphagidae	Oceania	LC	103	716	0.807	0.105	1.61e-09
Anthoscopus caroli	Birds	Passeriformes	Remizidae	Africa	LC	194	637	0.91	0.069	1.29e-11
Anthoscopus minutus	Birds	Passeriformes	Remizidae	Africa	LC	258	684	0.886	0.057	3.24e-12
Anthoscopus musculus	Birds	Passeriformes	Remizidae	Africa	LC	31	529	0.462	0.263	0.000355544
Anthracoceros albirostris	Birds	Bucerotiformes	Bucerotidae	Asia	LC	120	493	0.886	0.064	8.61e-12
Anthracoceros coronatus	Birds	Bucerotiformes	Bucerotidae	Asia	NT	48	332	0.526	0.304	0.000394514
Anthracoceros malayanus	Birds	Bucerotiformes	Bucerotidae	Asia	NT	39	329	0.657	0.149	2.11e-07
Anthracothorax nigricollis	Birds	Apodiformes	Trochilidae	Multiple Region	LC	380	1150	0.908	0.062	4.95e-12
Anthracothorax prevostii	Birds	Apodiformes	Trochilidae	Multiple Region	LC	210	2647	0.907	0.064	7.18e-12
Anthreptes collaris	Birds	Passeriformes	Nectariniidae	Africa	LC	164	617	0.83	0.104	1.14e-09
Anthreptes fraseri	Birds	Passeriformes	Nectariniidae	Africa	LC	37	535	0.566	0.369	0.000916022
Anthreptes longuemarei	Birds	Passeriformes	Nectariniidae	Africa	LC	113	590	0.744	0.286	1.76e-05
Anthreptes malacensis	Birds	Passeriformes	Nectariniidae	Asia	LC	155	401	0.844	0.059	6.32e-12
Anthreptes orientalis	Birds	Passeriformes	Nectariniidae	Africa	LC	78	565	0.759	0.137	2.95e-08
Anthreptes rectirostris	Birds	Passeriformes	Nectariniidae	Africa	LC	74	564	0.595	0.3	0.000144467
Anthreptes rhodolaemus	Birds	Passeriformes	Nectariniidae	Asia	NT	31	322	0.43	0.339	0.00304603
Anthreptes simplex	Birds	Passeriformes	Nectariniidae	Asia	LC	49	331	0.742	0.203	1.07e-06
Anthreptes singalensis	Birds	Passeriformes	Nectariniidae	Asia	LC	30	433	0.531	0.292	0.000275911
Anthropoides paradiseus	Birds	Gruiformes	Gruidae	Africa	VU	256	689	0.864	0.082	1.02e-10
Anthropoides virgo	Birds	Gruiformes	Gruidae	Multiple Region	LC	124	1961	0.81	0.17	1.1e-07
Anthus bogotensis	Birds	Passeriformes	Motacillidae	South America	LC	64	664	0.728	0.122	1.56e-08
Anthus caffer	Birds	Passeriformes	Motacillidae	Africa	LC	112	577	0.838	0.1	7.4e-10
Anthus campestris	Birds	Passeriformes	Motacillidae	Multiple Region	LC	929	2502	0.972	0.027	1.63e-15
Anthus cervinus	Birds	Passeriformes	Motacillidae	Multiple Region	LC	907	4367	0.96	0.029	2.95e-15
Anthus correndera	Birds	Passeriformes	Motacillidae	South America	LC	228	783	0.808	0.151	3.89e-08
Anthus crenatus	Birds	Passeriformes	Motacillidae	Africa	LC	103	581	0.797	0.161	7.73e-08
Anthus furcatus	Birds	Passeriformes	Motacillidae	South America	LC	80	676	0.716	0.308	4.27e-05
Anthus godlewskii	Birds	Passeriformes	Motacillidae	Asia	LC	83	676	0.763	0.133	2.12e-08
Anthus hellmayri	Birds	Passeriformes	Motacillidae	South America	LC	103	694	0.737	0.136	3.45e-08
Anthus hodgsoni	Birds	Passeriformes	Motacillidae	Asia	LC	428	921	0.92	0.061	4.15e-12
Anthus leucophrys	Birds	Passeriformes	Motacillidae	Africa	LC	366	757	0.839	0.158	4.22e-08
Anthus lineiventris	Birds	Passeriformes	Motacillidae	Africa	LC	143	607	0.845	0.114	2.16e-09
Anthus lutescens	Birds	Passeriformes	Motacillidae	Multiple Region	LC	221	1022	0.886	0.103	6.21e-10
Anthus novaeseelandiae	Birds	Passeriformes	Motacillidae	Multiple Region	LC	1314	1885	0.938	0.047	3.36e-13
Anthus petrosus	Birds	Passeriformes	Motacillidae	Europe	LC	488	1068	0.939	0.037	4.1e-14
Anthus pratensis	Birds	Passeriformes	Motacillidae	Multiple Region	LC	2078	2924	0.939	0.065	5.9e-12
Anthus richardi	Birds	Passeriformes	Motacillidae	Multiple Region	LC	470	2203	0.825	0.22	8.36e-07
Anthus roseatus	Birds	Passeriformes	Motacillidae	Asia	LC	98	631	0.691	0.236	6.86e-06
Anthus rubescens	Birds	Passeriformes	Motacillidae	Multiple Region	LC	3777	5895	0.929	0.044	1.78e-13
Anthus rufulus	Birds	Passeriformes	Motacillidae	Asia	LC	265	737	0.839	0.108	1.49e-09
Anthus similis	Birds	Passeriformes	Motacillidae	Multiple Region	LC	419	1286	0.898	0.108	7.97e-10
Anthus spinoletta	Birds	Passeriformes	Motacillidae	Multiple Region	LC	969	2035	0.983	0.015	8e-18
Anthus spragueii	Birds	Passeriformes	Motacillidae	North America	VU	689	2320	0.916	0.061	3.83e-12
Anthus trivialis	Birds	Passeriformes	Motacillidae	Multiple Region	LC	2321	3503	0.964	0.04	6.41e-14
Anthus vaalensis	Birds	Passeriformes	Motacillidae	Africa	LC	268	695	0.892	0.047	5.19e-13
Antilophia galeata	Birds	Passeriformes	Pipridae	South America	LC	36	647	0.642	0.241	1.48e-05
Antrostomus arizonae	Birds	Caprimulgiformes	Caprimulgidae	North America	LC	191	1973	0.914	0.064	6.06e-12
Antrostomus carolinensis	Birds	Caprimulgiformes	Caprimulgidae	Multiple Region	LC	876	3086	0.965	0.036	2.31e-14
Antrostomus ridgwayi	Birds	Caprimulgiformes	Caprimulgidae	North America	LC	73	1899	0.681	0.162	3.13e-07
Antrostomus rufus	Birds	Caprimulgiformes	Caprimulgidae	Multiple Region	LC	92	965	0.703	0.255	1.11e-05
Antrostomus vociferus	Birds	Caprimulgiformes	Caprimulgidae	North America	LC	1283	2768	0.956	0.018	5.39e-17
Anumbius annumbi	Birds	Passeriformes	Furnariidae	South America	LC	155	739	0.836	0.071	3.78e-11
Apalis cinerea	Birds	Passeriformes	Cisticolidae	Africa	LC	64	548	0.666	0.244	1.21e-05
Apalis flavida	Birds	Passeriformes	Cisticolidae	Africa	LC	349	742	0.92	0.061	3.68e-12
Apalis jacksoni	Birds	Passeriformes	Cisticolidae	Africa	LC	54	546	0.634	0.23	1.1e-05
Apalis melanocephala	Birds	Passeriformes	Cisticolidae	Africa	LC	39	533	0.46	0.33	0.00170065
Apalis nigriceps	Birds	Passeriformes	Cisticolidae	Africa	LC	38	533	0.379	0.386	0.0126026
Apalis personata	Birds	Passeriformes	Cisticolidae	Africa	LC	30	528	0.516	0.284	0.000281184
Apalis porphyrolaema	Birds	Passeriformes	Cisticolidae	Africa	LC	45	539	0.59	0.235	2.36e-05
Apalis ruddi	Birds	Passeriformes	Cisticolidae	Africa	LC	31	531	0.481	0.294	0.000586552
Apalis rufogularis	Birds	Passeriformes	Cisticolidae	Africa	LC	59	548	0.647	0.217	5.81e-06
Apalis thoracica	Birds	Passeriformes	Cisticolidae	Africa	LC	318	727	0.906	0.052	1.05e-12
Apaloderma narina	Birds	Trogoniformes	Trogonidae	Africa	LC	248	676	0.929	0.04	7.41e-14
Apaloderma vittatum	Birds	Trogoniformes	Trogonidae	Africa	LC	53	545	0.486	0.31	0.000776233
Aphantochroa cirrochloris	Birds	Apodiformes	Trochilidae	South America	LC	34	642	0.518	0.144	1.2e-06
Aphelocephala leucopsis	Birds	Passeriformes	Acanthizidae	Oceania	LC	802	1215	0.929	0.051	7.63e-13
Aphelocephala nigricincta	Birds	Passeriformes	Acanthizidae	Oceania	LC	191	770	0.87	0.13	5.55e-09
Aphelocephala pectoralis	Birds	Passeriformes	Acanthizidae	Oceania	NT	32	660	0.543	0.144	8.14e-07
Aphelocoma californica	Birds	Passeriformes	Corvidae	North America	LC	1062	2584	0.962	0.041	7.29e-14
Aphelocoma coerulescens	Birds	Passeriformes	Corvidae	North America	VU	212	1736	0.849	0.132	7.9e-09
Aphelocoma ultramarina	Birds	Passeriformes	Corvidae	North America	LC	95	314	0.792	0.16	7.72e-08
Aphelocoma unicolor	Birds	Passeriformes	Corvidae	North America	LC	44	282	0.554	0.164	2.12e-06
Aphelocoma wollweberi	Birds	Passeriformes	Corvidae	North America	LC	162	1962	0.848	0.08	9.56e-11
Aphrastura spinicauda	Birds	Passeriformes	Furnariidae	South America	LC	160	739	0.832	0.083	1.59e-10
Aplonis cantoroides	Birds	Passeriformes	Sturnidae	Multiple Region	LC	33	962	0.496	0.266	0.000231105
Aplonis metallica	Birds	Passeriformes	Sturnidae	Multiple Region	LC	93	1000	0.712	0.301	3.76e-05
Aplonis panayensis	Birds	Passeriformes	Sturnidae	Asia	LC	106	377	0.795	0.115	4.12e-09
Aprosmictus erythropterus	Birds	Psittaciformes	Psittacidae	Multiple Region	LC	622	1385	0.928	0.056	1.59e-12
Apteryx australis	Birds	Apterygiformes	Apterygidae	Oceania	VU	31	659	0.562	0.274	0.000112992
Apus affinis	Birds	Apodiformes	Apodidae	Multiple Region	LC	1020	2403	0.966	0.052	5.91e-13
Apus apus	Birds	Apodiformes	Apodidae	Multiple Region	LC	3043	4012	0.952	0.047	2.95e-13
Apus barbatus	Birds	Apodiformes	Apodidae	Africa	LC	406	782	0.914	0.061	3.94e-12
Apus bradfieldi	Birds	Apodiformes	Apodidae	Africa	LC	70	558	0.725	0.325	5.95e-05
Apus caffer	Birds	Apodiformes	Apodidae	Multiple Region	LC	635	1671	0.928	0.067	8.7e-12
Apus horus	Birds	Apodiformes	Apodidae	Africa	LC	284	702	0.892	0.086	1.17e-10
Apus niansae	Birds	Apodiformes	Apodidae	Africa	LC	45	541	0.575	0.308	0.000229185
Apus nipalensis	Birds	Apodiformes	Apodidae	Asia	LC	221	565	0.861	0.07	2.6e-11
Apus pacificus	Birds	Apodiformes	Apodidae	Multiple Region	LC	611	1661	0.854	0.122	3.77e-09
Apus pallidus	Birds	Apodiformes	Apodidae	Multiple Region	LC	383	1672	0.962	0.034	1.33e-14
Aquila adalberti	Birds	Accipitriformes	Accipitridae	Multiple Region	VU	57	787	0.656	0.24	1.2e-05
Aquila africana	Birds	Accipitriformes	Accipitridae	Africa	LC	37	536	0.558	0.327	0.000433605
Aquila audax	Birds	Accipitriformes	Accipitridae	Multiple Region	LC	1544	2053	0.956	0.04	6.28e-14
Aquila chrysaetos	Birds	Accipitriformes	Accipitridae	Multiple Region	LC	4374	6810	0.999	0.004	2.91e-23
Aquila fasciata	Birds	Accipitriformes	Accipitridae	Multiple Region	LC	357	2066	0.928	0.065	6.2e-12
Aquila heliaca	Birds	Accipitriformes	Accipitridae	Multiple Region	VU	214	2020	0.901	0.077	3.71e-11
Aquila nipalensis	Birds	Accipitriformes	Accipitridae	Multiple Region	LC	468	2196	0.937	0.1	2.72e-10
Aquila rapax	Birds	Accipitriformes	Accipitridae	Multiple Region	LC	588	1392	0.956	0.031	5.94e-15
Aquila spilogaster	Birds	Accipitriformes	Accipitridae	Africa	LC	315	710	0.843	0.185	1.62e-07
Aquila verreauxii	Birds	Accipitriformes	Accipitridae	Multiple Region	LC	408	980	0.947	0.047	3.15e-13
Ara ambiguus	Birds	Psittaciformes	Psittacidae	Multiple Region	EN	33	891	0.349	0.401	0.0222921
Ara ararauna	Birds	Psittaciformes	Psittacidae	Multiple Region	LC	331	1126	0.946	0.036	2.43e-14
Ara chloropterus	Birds	Psittaciformes	Psittacidae	Multiple Region	LC	282	1078	0.915	0.046	3.44e-13
Ara macao	Birds	Psittaciformes	Psittacidae	Multiple Region	LC	301	1116	0.934	0.047	3.57e-13
Ara militaris	Birds	Psittaciformes	Psittacidae	Multiple Region	VU	135	962	0.827	0.077	8.5e-11
Ara severus	Birds	Psittaciformes	Psittacidae	Multiple Region	LC	298	1083	0.93	0.036	3.09e-14
Arachnothera chrysogenys	Birds	Passeriformes	Nectariniidae	Asia	LC	35	323	0.489	0.384	0.00297882
Arachnothera crassirostris	Birds	Passeriformes	Nectariniidae	Asia	LC	31	318	0.482	0.348	0.00175676
Arachnothera flavigaster	Birds	Passeriformes	Nectariniidae	Asia	LC	30	321	0.358	0.376	0.0147938
Arachnothera longirostra	Birds	Passeriformes	Nectariniidae	Asia	LC	191	543	0.838	0.133	9.35e-09
Arachnothera magna	Birds	Passeriformes	Nectariniidae	Asia	LC	101	483	0.664	0.178	9.17e-07
Arachnothera robusta	Birds	Passeriformes	Nectariniidae	Asia	LC	35	326	0.43	0.442	0.0132007
Aramides axillaris	Birds	Gruiformes	Rallidae	Multiple Region	LC	43	931	0.36	0.282	0.00297928
Aramides cajaneus	Birds	Gruiformes	Rallidae	Multiple Region	LC	499	1243	0.896	0.065	9.35e-12
Aramides saracura	Birds	Gruiformes	Rallidae	South America	LC	61	657	0.603	0.241	2.37e-05
Aramides ypecaha	Birds	Gruiformes	Rallidae	South America	LC	136	711	0.786	0.158	7.61e-08
Aramus guarauna	Birds	Gruiformes	Aramidae	Multiple Region	LC	725	3012	0.973	0.029	3.19e-15
Aratinga weddellii	Birds	Psittaciformes	Psittacidae	South America	LC	149	722	0.849	0.103	8.68e-10
Arborophila rufogularis	Birds	Galliformes	Phasianidae	Asia	LC	48	447	0.531	0.246	7.52e-05
Arborophila torqueola	Birds	Galliformes	Phasianidae	Asia	LC	38	439	0.522	0.318	0.000570995
Archilochus alexandri	Birds	Apodiformes	Trochilidae	North America	LC	1345	2778	0.956	0.034	1.54e-14
Archilochus colubris	Birds	Apodiformes	Trochilidae	North America	LC	2565	3643	0.949	0.036	2.38e-14
Ardea alba	Birds	Pelecaniformes	Ardeidae	Multiple Region	LC	7234	9999	0.965	0.034	1.37e-14
Ardea cinerea	Birds	Pelecaniformes	Ardeidae	Multiple Region	LC	3803	5835	0.984	0.022	2.71e-16
Ardea cocoi	Birds	Pelecaniformes	Ardeidae	Multiple Region	LC	789	1445	0.837	0.167	6.91e-08
Ardea goliath	Birds	Pelecaniformes	Ardeidae	Multiple Region	LC	383	1241	0.942	0.03	6.12e-15
Ardea herodias	Birds	Pelecaniformes	Ardeidae	Multiple Region	LC	4698	6359	0.943	0.086	7.16e-11
Ardea melanocephala	Birds	Pelecaniformes	Ardeidae	Multiple Region	LC	733	1150	0.943	0.068	8e-12
Ardea pacifica	Birds	Pelecaniformes	Ardeidae	Multiple Region	LC	1133	1741	0.953	0.032	8.58e-15
Ardea purpurea	Birds	Pelecaniformes	Ardeidae	Multiple Region	LC	1359	2807	0.947	0.049	4.28e-13
Ardea sumatrana	Birds	Pelecaniformes	Ardeidae	Multiple Region	LC	99	1004	0.862	0.098	4.93e-10
Ardeola bacchus	Birds	Pelecaniformes	Ardeidae	Asia	LC	261	633	0.886	0.106	7.58e-10
Ardeola grayii	Birds	Pelecaniformes	Ardeidae	Asia	LC	322	676	0.901	0.066	9.76e-12
Ardeola idae	Birds	Pelecaniformes	Ardeidae	Africa	EN	42	540	0.403	0.187	7.88e-05
Ardeola ralloides	Birds	Pelecaniformes	Ardeidae	Multiple Region	LC	840	2041	0.968	0.031	5.05e-15
Ardeola rufiventris	Birds	Pelecaniformes	Ardeidae	Africa	LC	85	562	0.745	0.238	3.88e-06
Ardeola speciosa	Birds	Pelecaniformes	Ardeidae	Asia	LC	86	358	0.656	0.287	4.99e-05
Ardeotis australis	Birds	Otidiformes	Otididae	Multiple Region	LC	804	1522	0.912	0.054	1.45e-12
Ardeotis kori	Birds	Otidiformes	Otididae	Africa	NT	342	744	0.911	0.078	3.7e-11
Arenaria interpres	Birds	Charadriiformes	Scolopacidae	Multiple Region	LC	2470	6725	0.985	0.022	2.2e-16
Arenaria melanocephala	Birds	Charadriiformes	Scolopacidae	North America	LC	187	1993	0.819	0.113	2.66e-09
Argusianus argus	Birds	Galliformes	Phasianidae	Asia	NT	36	324	0.408	0.325	0.00321991
Arremon aurantiirostris	Birds	Passeriformes	Emberizidae	Multiple Region	LC	189	1001	0.887	0.09	1.78e-10
Arremon brunneinucha	Birds	Passeriformes	Emberizidae	Multiple Region	LC	253	1046	0.948	0.034	1.4e-14
Arremon flavirostris	Birds	Passeriformes	Emberizidae	South America	LC	97	691	0.769	0.15	5.75e-08
Arremon taciturnus	Birds	Passeriformes	Emberizidae	South America	LC	170	736	0.825	0.185	1.88e-07
Arremon torquatus	Birds	Passeriformes	Emberizidae	Multiple Region	LC	60	917	0.498	0.344	0.00132935
Arremon virenticeps	Birds	Passeriformes	Emberizidae	North America	LC	30	271	0.461	0.287	0.000663934
Arremonops chloronotus	Birds	Passeriformes	Emberizidae	North America	LC	79	308	0.667	0.299	5.88e-05
Arremonops conirostris	Birds	Passeriformes	Emberizidae	Multiple Region	LC	194	1001	0.829	0.087	2.34e-10
Arremonops rufivirgatus	Birds	Passeriformes	Emberizidae	North America	LC	245	2021	0.915	0.082	6.02e-11
Arses telescophthalmus	Birds	Passeriformes	Monarchidae	Multiple Region	LC	61	981	0.617	0.219	9.24e-06
Artamus cinereus	Birds	Passeriformes	Artamidae	Multiple Region	LC	1554	2103	0.936	0.058	2.11e-12
Artamus cyanopterus	Birds	Passeriformes	Artamidae	Oceania	LC	554	1031	0.906	0.067	1.04e-11
Artamus fuscus	Birds	Passeriformes	Artamidae	Asia	LC	181	528	0.844	0.133	9e-09
Artamus leucorynchus	Birds	Passeriformes	Artamidae	Multiple Region	LC	821	1511	0.944	0.052	7.91e-13
Artamus maximus	Birds	Passeriformes	Artamidae	Multiple Region	LC	35	961	0.507	0.333	0.000954557
Artamus minor	Birds	Passeriformes	Artamidae	Oceania	LC	506	988	0.9	0.077	3.75e-11
Artamus personatus	Birds	Passeriformes	Artamidae	Oceania	LC	1023	1371	0.909	0.052	9.88e-13
Artamus superciliosus	Birds	Passeriformes	Artamidae	Oceania	LC	689	1108	0.921	0.06	3.34e-12
Arundinicola leucocephala	Birds	Passeriformes	Tyrannidae	Multiple Region	LC	300	856	0.877	0.122	2.91e-09
Ashbyia lovensis	Birds	Passeriformes	Meliphagidae	Oceania	LC	132	734	0.847	0.106	1.17e-09
Asio capensis	Birds	Strigiformes	Strigidae	Africa	LC	249	700	0.876	0.048	6.61e-13
Asio flammeus	Birds	Strigiformes	Strigidae	Multiple Region	LC	3485	7464	0.985	0.029	2.68e-15
Asio otus	Birds	Strigiformes	Strigidae	Multiple Region	LC	3164	5411	0.978	0.017	2.94e-17
Asio stygius	Birds	Strigiformes	Strigidae	Multiple Region	LC	76	957	0.723	0.345	9.72e-05
Aspatha gularis	Birds	Coraciiformes	Momotidae	North America	LC	33	277	0.607	0.364	0.000506058
Asthenes anthoides	Birds	Passeriformes	Furnariidae	South America	LC	42	646	0.614	0.301	0.000119474
Asthenes baeri	Birds	Passeriformes	Furnariidae	South America	LC	109	700	0.878	0.081	7.3e-11
Asthenes dorbignyi	Birds	Passeriformes	Furnariidae	South America	LC	85	682	0.637	0.27	3.81e-05
Asthenes flammulata	Birds	Passeriformes	Furnariidae	South America	LC	55	658	0.715	0.176	4.35e-07
Asthenes humilis	Birds	Passeriformes	Furnariidae	South America	LC	54	654	0.683	0.281	3.05e-05
Asthenes modesta	Birds	Passeriformes	Furnariidae	South America	LC	157	738	0.877	0.065	1.01e-11
Asthenes pyrrholeuca	Birds	Passeriformes	Furnariidae	South America	LC	127	710	0.876	0.084	1.09e-10
Asthenes wyatti	Birds	Passeriformes	Furnariidae	South America	LC	51	654	0.57	0.23	2.59e-05
Atalotriccus pilaris	Birds	Passeriformes	Tyrannidae	Multiple Region	LC	106	941	0.773	0.129	1.47e-08
Athene brama	Birds	Strigiformes	Strigidae	Asia	LC	185	576	0.894	0.064	7.58e-12
Athene cunicularia	Birds	Strigiformes	Strigidae	Multiple Region	LC	1934	3845	0.965	0.066	5.2e-12
Athene noctua	Birds	Strigiformes	Strigidae	Multiple Region	LC	1106	2639	0.961	0.038	4.21e-14
Atlapetes albinucha	Birds	Passeriformes	Emberizidae	Multiple Region	LC	143	968	0.907	0.075	2.78e-11
Atlapetes latinuchus	Birds	Passeriformes	Emberizidae	South America	LC	56	654	0.597	0.203	6.56e-06
Atlapetes pallidinucha	Birds	Passeriformes	Emberizidae	South America	LC	58	655	0.569	0.295	0.000177654
Atlapetes pileatus	Birds	Passeriformes	Emberizidae	North America	LC	100	317	0.714	0.276	1.85e-05
Atlapetes rufinucha	Birds	Passeriformes	Emberizidae	South America	LC	68	671	0.627	0.207	5.15e-06
Atlapetes schistaceus	Birds	Passeriformes	Emberizidae	South America	LC	76	674	0.603	0.263	4.87e-05
Atlapetes tricolor	Birds	Passeriformes	Emberizidae	South America	LC	44	653	0.573	0.27	8.57e-05
Attagis gayi	Birds	Charadriiformes	Thinocoridae	South America	LC	59	668	0.751	0.17	2.06e-07
Atthis heloisa	Birds	Apodiformes	Trochilidae	North America	LC	71	1899	0.683	0.158	2.58e-07
Atticora fasciata	Birds	Passeriformes	Hirundinidae	South America	LC	243	784	0.843	0.066	1.81e-11
Attila bolivianus	Birds	Passeriformes	Tyrannidae	South America	LC	71	662	0.679	0.267	2.1e-05
Attila cinnamomeus	Birds	Passeriformes	Tyrannidae	South America	LC	117	698	0.737	0.16	1.44e-07
Attila citriniventris	Birds	Passeriformes	Tyrannidae	South America	LC	37	643	0.585	0.197	6.13e-06
Attila rufus	Birds	Passeriformes	Tyrannidae	South America	LC	33	643	0.289	0.434	0.0642427	not included
Attila spadiceus	Birds	Passeriformes	Tyrannidae	Multiple Region	LC	498	1236	0.926	0.052	8.27e-13
Aulacorhynchus coeruleicinctis	Birds	Piciformes	Ramphastidae	South America	LC	38	645	0.58	0.204	8.67e-06
Aulacorhynchus derbianus	Birds	Piciformes	Ramphastidae	South America	LC	47	655	0.66	0.253	1.74e-05
Aulacorhynchus haematopygus	Birds	Piciformes	Ramphastidae	South America	LC	62	664	0.666	0.274	3.03e-05
Aulacorhynchus prasinus	Birds	Piciformes	Ramphastidae	North America	LC	145	351	0.82	0.117	3.63e-09
Auriparus flaviceps	Birds	Passeriformes	Remizidae	North America	LC	582	2251	0.909	0.048	4.92e-13
Automolus infuscatus	Birds	Passeriformes	Furnariidae	South America	LC	121	696	0.789	0.147	3.83e-08
Automolus leucophthalmus	Birds	Passeriformes	Furnariidae	South America	LC	61	662	0.717	0.198	1.16e-06
Automolus ochrolaemus	Birds	Passeriformes	Furnariidae	Multiple Region	LC	337	1104	0.903	0.054	1.69e-12
Automolus rubiginosus	Birds	Passeriformes	Furnariidae	Multiple Region	LC	138	970	0.858	0.149	2.02e-08
Automolus rufipileatus	Birds	Passeriformes	Furnariidae	South America	LC	84	678	0.677	0.185	1.03e-06
Aviceda cuculoides	Birds	Accipitriformes	Accipitridae	Africa	LC	172	619	0.844	0.13	7.32e-09
Aviceda leuphotes	Birds	Accipitriformes	Accipitridae	Asia	LC	85	474	0.726	0.211	1.77e-06
Aviceda subcristata	Birds	Accipitriformes	Accipitridae	Multiple Region	LC	232	1094	0.94	0.036	2.84e-14
Aythya affinis	Birds	Anseriformes	Anatidae	Multiple Region	LC	4017	5293	0.95	0.05	5.18e-13
Aythya americana	Birds	Anseriformes	Anatidae	North America	LC	3190	4063	0.972	0.02	8.74e-17
Aythya australis	Birds	Anseriformes	Anatidae	Oceania	LC	860	1239	0.749	0.308	2.98e-05
Aythya collaris	Birds	Anseriformes	Anatidae	Multiple Region	LC	4212	5424	0.975	0.022	2.95e-16
Aythya ferina	Birds	Anseriformes	Anatidae	Multiple Region	LC	1729	3708	0.97	0.045	1.74e-13
Aythya fuligula	Birds	Anseriformes	Anatidae	Multiple Region	LC	2209	5647	0.985	0.022	2.03e-16
Aythya marila	Birds	Anseriformes	Anatidae	Multiple Region	LC	3656	6417	0.986	0.026	8.84e-16
Aythya novaeseelandiae	Birds	Anseriformes	Anatidae	Oceania	LC	86	702	0.77	0.124	1.07e-08
Aythya nyroca	Birds	Anseriformes	Anatidae	Multiple Region	NT	535	2228	0.96	0.027	1.93e-15
Aythya valisineria	Birds	Anseriformes	Anatidae	North America	LC	2998	3938	0.922	0.066	7.99e-12
Baeolophus atricristatus	Birds	Passeriformes	Paridae	North America	LC	246	2021	0.911	0.072	1.97e-11
Baeolophus bicolor	Birds	Passeriformes	Paridae	North America	LC	1526	2624	0.973	0.036	2.16e-14
Baeolophus inornatus	Birds	Passeriformes	Paridae	North America	LC	195	1983	0.905	0.061	4.4e-12
Baeolophus wollweberi	Birds	Passeriformes	Paridae	North America	LC	217	1996	0.893	0.094	2.48e-10
Baeopogon indicator	Birds	Passeriformes	Pycnonotidae	Africa	LC	83	565	0.719	0.207	1.65e-06
Balearica pavonina	Birds	Gruiformes	Gruidae	Africa	VU	56	546	0.552	0.363	0.000957965
Balearica regulorum	Birds	Gruiformes	Gruidae	Africa	EN	238	677	0.901	0.057	2.62e-12
Bambusicola thoracicus	Birds	Galliformes	Phasianidae	Asia	LC	64	160	0.701	0.17	3.8e-07
Barnardius zonarius	Birds	Psittaciformes	Psittacidae	Oceania	LC	984	1366	0.907	0.101	3.97e-10
Bartramia longicauda	Birds	Charadriiformes	Scolopacidae	Multiple Region	LC	2055	3932	0.968	0.029	2.81e-15
Baryphthengus martii	Birds	Coraciiformes	Momotidae	Multiple Region	LC	183	999	0.885	0.067	1.21e-11
Baryphthengus ruficapillus	Birds	Coraciiformes	Momotidae	South America	LC	82	675	0.753	0.283	1.46e-05
Basileuterus belli	Birds	Passeriformes	Parulidae	North America	LC	112	328	0.718	0.17	3.1e-07
Basileuterus coronatus	Birds	Passeriformes	Parulidae	South America	LC	97	691	0.747	0.229	2.73e-06
Basileuterus culicivorus	Birds	Passeriformes	Parulidae	Multiple Region	LC	518	2866	0.931	0.054	1.23e-12
Basileuterus flaveolus	Birds	Passeriformes	Parulidae	South America	LC	32	647	0.493	0.315	0.000789805
Basileuterus luteoviridis	Birds	Passeriformes	Parulidae	South America	LC	67	665	0.633	0.238	1.46e-05
Basileuterus nigrocristatus	Birds	Passeriformes	Parulidae	South America	LC	62	665	0.567	0.193	6.75e-06
Basileuterus rufifrons	Birds	Passeriformes	Parulidae	Multiple Region	LC	369	2719	0.967	0.026	1.14e-15
Basileuterus tristriatus	Birds	Passeriformes	Parulidae	Multiple Region	LC	169	988	0.896	0.074	2.66e-11
Batara cinerea	Birds	Passeriformes	Thamnophilidae	South America	LC	57	659	0.655	0.174	8.23e-07
Bathmocercus rufus	Birds	Passeriformes	Cisticolidae	Africa	LC	42	536	0.452	0.441	0.0102072
Batis capensis	Birds	Passeriformes	Platysteiridae	Africa	LC	199	654	0.901	0.036	4.16e-14
Batis minor	Birds	Passeriformes	Platysteiridae	Africa	LC	78	561	0.71	0.231	4.51e-06
Batis molitor	Birds	Passeriformes	Platysteiridae	Africa	LC	451	812	0.888	0.099	4.01e-10
Batis perkeo	Birds	Passeriformes	Platysteiridae	Africa	LC	30	529	0.623	0.305	0.000118339
Batis pririt	Birds	Passeriformes	Platysteiridae	Africa	LC	302	716	0.885	0.086	1.26e-10
Batis senegalensis	Birds	Passeriformes	Platysteiridae	Africa	LC	44	541	0.373	0.326	0.00566012
Batis soror	Birds	Passeriformes	Platysteiridae	Africa	LC	41	536	0.467	0.374	0.00336634
Berlepschia rikeri	Birds	Passeriformes	Furnariidae	South America	LC	58	659	0.689	0.145	1.09e-07
Bias musicus	Birds	Passeriformes	Platysteiridae	Africa	LC	74	566	0.792	0.109	2.72e-09
Biziura lobata	Birds	Anseriformes	Anatidae	Oceania	LC	365	890	0.906	0.074	2.63e-11
Bleda canicapillus	Birds	Passeriformes	Pycnonotidae	Africa	LC	34	535	0.441	0.379	0.00502753
Bleda syndactylus	Birds	Passeriformes	Pycnonotidae	Africa	LC	83	566	0.667	0.256	1.73e-05
Blythipicus pyrrhotis	Birds	Piciformes	Picidae	Asia	LC	88	474	0.817	0.11	2.15e-09
Blythipicus rubiginosus	Birds	Piciformes	Picidae	Asia	LC	45	331	0.655	0.214	4.77e-06
Boissonneaua flavescens	Birds	Apodiformes	Trochilidae	South America	LC	59	657	0.689	0.11	1.01e-08
Boissonneaua matthewsii	Birds	Apodiformes	Trochilidae	South America	LC	49	653	0.543	0.338	0.000654987
Bolborhynchus lineola	Birds	Psittaciformes	Psittacidae	Multiple Region	LC	108	948	0.861	0.078	6.44e-11
Bolborhynchus orbygnesius	Birds	Psittaciformes	Psittacidae	South America	LC	37	637	0.593	0.298	0.000143402
Bombycilla cedrorum	Birds	Passeriformes	Bombycillidae	Multiple Region	LC	4497	5626	0.976	0.019	6.32e-17
Bombycilla garrulus	Birds	Passeriformes	Bombycillidae	Multiple Region	LC	2934	5049	0.926	0.147	9.65e-09
Bombycilla japonica	Birds	Passeriformes	Bombycillidae	Asia	NT	32	179	0.304	0.426	0.0500174	not included
Bonasa umbellus	Birds	Galliformes	Phasianidae	North America	LC	2204	3166	0.985	0.013	1.72e-18
Bostrychia carunculata	Birds	Pelecaniformes	Threskiornithidae	Africa	LC	30	529	0.526	0.147	1.31e-06
Bostrychia hagedash	Birds	Pelecaniformes	Threskiornithidae	Africa	LC	678	961	0.624	0.409	0.000932477
Botaurus lentiginosus	Birds	Pelecaniformes	Ardeidae	North America	LC	2295	3428	0.95	0.048	3.48e-13
Botaurus pinnatus	Birds	Pelecaniformes	Ardeidae	Multiple Region	LC	113	972	0.773	0.179	2.57e-07
Botaurus stellaris	Birds	Pelecaniformes	Ardeidae	Multiple Region	LC	898	2494	0.944	0.048	3.31e-13
Brachygalba lugubris	Birds	Piciformes	Galbulidae	South America	LC	96	685	0.781	0.118	6.12e-09
Brachypteryx leucophrys	Birds	Passeriformes	Muscicapidae	Asia	LC	70	460	0.683	0.211	2.98e-06
Brachypteryx montana	Birds	Passeriformes	Muscicapidae	Asia	LC	90	472	0.776	0.176	2.12e-07
Brachyramphus marmoratus	Birds	Charadriiformes	Alcidae	North America	EN	164	1724	0.834	0.197	3.03e-07
Bradornis infuscatus	Birds	Passeriformes	Muscicapidae	Africa	LC	265	687	0.873	0.066	1.27e-11
Bradornis mariquensis	Birds	Passeriformes	Muscicapidae	Africa	LC	308	722	0.883	0.064	8.38e-12
Bradornis microrhynchus	Birds	Passeriformes	Muscicapidae	Africa	LC	107	584	0.863	0.081	8.55e-11
Bradornis pallidus	Birds	Passeriformes	Muscicapidae	Africa	LC	306	713	0.848	0.115	2.39e-09
Bradypterus baboecala	Birds	Passeriformes	Locustellidae	Africa	LC	299	705	0.861	0.106	9.65e-10
Bradypterus barratti	Birds	Passeriformes	Locustellidae	Africa	LC	85	570	0.68	0.244	1.03e-05
Bradypterus cinnamomeus	Birds	Passeriformes	Locustellidae	Africa	LC	74	554	0.754	0.135	2.7e-08
Bradypterus lopezi	Birds	Passeriformes	Locustellidae	Africa	LC	50	542	0.595	0.404	0.00120268
Branta bernicla	Birds	Anseriformes	Anatidae	Multiple Region	LC	1381	3760	0.972	0.035	1.83e-14
Branta canadensis	Birds	Anseriformes	Anatidae	Multiple Region	LC	6026	6929	0.957	0.03	4.49e-15
Branta hutchinsii	Birds	Anseriformes	Anatidae	Multiple Region	LC	1933	3287	0.962	0.024	5.53e-16
Branta leucopsis	Birds	Anseriformes	Anatidae	Multiple Region	LC	936	1413	0.875	0.101	5.67e-10
Branta ruficollis	Birds	Anseriformes	Anatidae	Multiple Region	EN	203	1059	0.935	0.088	8.7e-11
Brotogeris chiriri	Birds	Psittaciformes	Psittacidae	South America	LC	202	756	0.877	0.099	4.69e-10
Brotogeris chrysoptera	Birds	Psittaciformes	Psittacidae	South America	LC	98	683	0.834	0.117	3.08e-09
Brotogeris cyanoptera	Birds	Psittaciformes	Psittacidae	South America	LC	195	751	0.93	0.058	2.19e-12
Brotogeris jugularis	Birds	Psittaciformes	Psittacidae	Multiple Region	LC	255	1046	0.88	0.14	9.64e-09
Brotogeris sanctithomae	Birds	Psittaciformes	Psittacidae	South America	LC	77	667	0.552	0.265	0.000100033
Brotogeris tirica	Birds	Psittaciformes	Psittacidae	South America	LC	58	657	0.638	0.165	6.47e-07
Brotogeris versicolurus	Birds	Psittaciformes	Psittacidae	South America	LC	92	678	0.663	0.271	2.9e-05
Bubalornis albirostris	Birds	Passeriformes	Ploceidae	Africa	LC	70	559	0.668	0.211	3.56e-06
Bubalornis niger	Birds	Passeriformes	Ploceidae	Africa	LC	285	702	0.912	0.064	6.89e-12
Bubo africanus	Birds	Strigiformes	Strigidae	Multiple Region	LC	581	1055	0.961	0.018	5.31e-17
Bubo ascalaphus	Birds	Strigiformes	Strigidae	Multiple Region	LC	33	714	0.502	0.313	0.00067082
Bubo bubo	Birds	Strigiformes	Strigidae	Multiple Region	LC	818	1885	0.94	0.031	6.48e-15
Bubo capensis	Birds	Strigiformes	Strigidae	Africa	LC	133	606	0.834	0.122	4.45e-09
Bubo cinerascens	Birds	Strigiformes	Strigidae	Africa	LC	34	529	0.432	0.371	0.00504944
Bubo lacteus	Birds	Strigiformes	Strigidae	Africa	LC	296	709	0.813	0.202	4.61e-07
Bubo poensis	Birds	Strigiformes	Strigidae	Africa	LC	31	530	0.342	0.32	0.0081312
Bubo scandiacus	Birds	Strigiformes	Strigidae	Multiple Region	LC	1634	3789	0.979	0.025	8.34e-16
Bubo virginianus	Birds	Strigiformes	Strigidae	Multiple Region	LC	4401	5517	0.944	0.056	1.45e-12
Bubulcus ibis	Birds	Pelecaniformes	Ardeidae	Multiple Region	LC	5847	9025	0.991	0.015	6.66e-18
Bucanetes githagineus	Birds	Passeriformes	Fringillidae	Multiple Region	LC	138	1819	0.877	0.1	4.83e-10
Buccanodon duchaillui	Birds	Piciformes	Lybiidae	Africa	LC	65	553	0.472	0.269	0.000358901
Bucco capensis	Birds	Piciformes	Bucconidae	South America	LC	72	660	0.67	0.167	4.81e-07
Bucephala albeola	Birds	Anseriformes	Anatidae	North America	LC	3935	4633	0.94	0.061	3.1e-12
Bucephala clangula	Birds	Anseriformes	Anatidae	Multiple Region	LC	5225	6888	0.976	0.026	9.93e-16
Bucephala islandica	Birds	Anseriformes	Anatidae	Multiple Region	LC	1254	3232	0.961	0.038	3.62e-14
Buceros bicornis	Birds	Bucerotiformes	Bucerotidae	Asia	NT	89	476	0.781	0.175	1.94e-07
Buceros rhinoceros	Birds	Bucerotiformes	Bucerotidae	Asia	NT	51	334	0.747	0.1	2.16e-09
Bucorvus abyssinicus	Birds	Bucerotiformes	Bucorvidae	Africa	LC	90	568	0.791	0.118	5.58e-09
Bucorvus leadbeateri	Birds	Bucerotiformes	Bucorvidae	Africa	VU	222	668	0.901	0.029	5.47e-15
Bugeranus carunculatus	Birds	Gruiformes	Gruidae	Africa	VU	89	576	0.76	0.192	5.34e-07
Buphagus africanus	Birds	Passeriformes	Buphagidae	Africa	LC	182	629	0.833	0.077	7.77e-11
Buphagus erythrorhynchus	Birds	Passeriformes	Buphagidae	Africa	LC	308	720	0.9	0.064	7.33e-12
Burhinus bistriatus	Birds	Charadriiformes	Burhinidae	Multiple Region	LC	155	2613	0.891	0.051	1.13e-12
Burhinus capensis	Birds	Charadriiformes	Burhinidae	Multiple Region	LC	534	1012	0.95	0.05	4.56e-13
Burhinus grallarius	Birds	Charadriiformes	Burhinidae	Multiple Region	LC	464	1255	0.939	0.034	1.8e-14
Burhinus indicus	Birds	Charadriiformes	Burhinidae	Asia	LC	48	479	0.552	0.335	0.000556342
Burhinus oedicnemus	Birds	Charadriiformes	Burhinidae	Multiple Region	LC	602	1980	0.945	0.052	6.73e-13
Burhinus senegalensis	Birds	Charadriiformes	Burhinidae	Africa	LC	98	604	0.726	0.092	1.31e-09
Burhinus vermiculatus	Birds	Charadriiformes	Burhinidae	Africa	LC	275	692	0.808	0.175	1.45e-07
Busarellus nigricollis	Birds	Accipitriformes	Accipitridae	Multiple Region	LC	398	1168	0.905	0.08	5.41e-11
Butastur indicus	Birds	Accipitriformes	Accipitridae	Asia	LC	83	518	0.65	0.374	0.000386465
Butastur liventer	Birds	Accipitriformes	Accipitridae	Asia	LC	33	437	0.512	0.233	6.66e-05
Butastur rufipennis	Birds	Accipitriformes	Accipitridae	Africa	LC	75	553	0.661	0.282	4.01e-05
Butastur teesa	Birds	Accipitriformes	Accipitridae	Asia	LC	85	626	0.704	0.189	8.89e-07
Buteo albigula	Birds	Accipitriformes	Accipitridae	South America	LC	93	685	0.679	0.153	1.98e-07
Buteo albonotatus	Birds	Accipitriformes	Accipitridae	Multiple Region	LC	719	2977	0.957	0.064	3.95e-12
Buteo augur	Birds	Accipitriformes	Accipitridae	Africa	LC	224	659	0.882	0.1	4.69e-10
Buteo auguralis	Birds	Accipitriformes	Accipitridae	Africa	LC	82	562	0.689	0.147	1.28e-07
Buteo brachypterus	Birds	Accipitriformes	Accipitridae	Africa	LC	58	552	0.579	0.23	2.28e-05
Buteo brachyurus	Birds	Accipitriformes	Accipitridae	Multiple Region	LC	676	2965	0.938	0.077	2.56e-11
Buteo buteo	Birds	Accipitriformes	Accipitridae	Multiple Region	LC	2929	3957	0.931	0.07	1.21e-11
Buteo hemilasius	Birds	Accipitriformes	Accipitridae	Asia	LC	127	709	0.763	0.19	4.63e-07
Buteo jamaicensis	Birds	Accipitriformes	Accipitridae	Multiple Region	LC	5280	6237	0.88	0.039	1.04e-13
Buteo lagopus	Birds	Accipitriformes	Accipitridae	Multiple Region	LC	4500	6371	0.903	0.072	1.95e-11
Buteo lineatus	Birds	Accipitriformes	Accipitridae	North America	LC	2017	3202	0.981	0.032	6.77e-15
Buteo nitidus	Birds	Accipitriformes	Accipitridae	Multiple Region	LC	414	1172	0.904	0.094	2.13e-10
Buteo oreophilus	Birds	Accipitriformes	Accipitridae	Africa	NT	89	566	0.711	0.153	1.37e-07
Buteo platypterus	Birds	Accipitriformes	Accipitridae	Multiple Region	LC	2792	4393	0.981	0.022	2.12e-16
Buteo regalis	Birds	Accipitriformes	Accipitridae	North America	LC	1660	2996	0.98	0.027	1.49e-15
Buteo rufinus	Birds	Accipitriformes	Accipitridae	Multiple Region	LC	595	2313	0.982	0.022	1.92e-16
Buteo rufofuscus	Birds	Accipitriformes	Accipitridae	Africa	LC	426	805	0.919	0.068	1.09e-11
Buteo swainsoni	Birds	Accipitriformes	Accipitridae	Multiple Region	LC	2655	4311	0.975	0.029	3.31e-15
Buteo trizonatus	Birds	Accipitriformes	Accipitridae	Africa	LC	74	565	0.709	0.228	4.03e-06
Buteo ventralis	Birds	Accipitriformes	Accipitridae	South America	NT	42	650	0.501	0.354	0.00154018
Buteogallus anthracinus	Birds	Accipitriformes	Accipitridae	Multiple Region	LC	515	2857	0.961	0.054	8.83e-13
Buteogallus meridionalis	Birds	Accipitriformes	Accipitridae	Multiple Region	LC	522	1273	0.948	0.036	2.44e-14
Buteogallus urubitinga	Birds	Accipitriformes	Accipitridae	Multiple Region	LC	620	1340	0.906	0.039	7.96e-14
Buthraupis montana	Birds	Passeriformes	Thraupidae	South America	LC	108	693	0.755	0.146	5.32e-08
Butorides striata	Birds	Pelecaniformes	Ardeidae	Multiple Region	LC	1878	5562	0.965	0.041	6.6e-14
Bycanistes brevis	Birds	Bucerotiformes	Bucerotidae	Africa	LC	78	566	0.771	0.174	2.01e-07
Bycanistes bucinator	Birds	Bucerotiformes	Bucerotidae	Africa	LC	177	630	0.908	0.039	7.97e-14
Bycanistes cylindricus	Birds	Bucerotiformes	Bucerotidae	Africa	VU	61	550	0.744	0.143	5.15e-08
Bycanistes fistulator	Birds	Bucerotiformes	Bucerotidae	Africa	LC	71	556	0.634	0.201	3.7e-06
Bycanistes subcylindricus	Birds	Bucerotiformes	Bucerotidae	Africa	LC	33	532	0.484	0.316	0.000917015
Cacatua galerita	Birds	Psittaciformes	Cacatuidae	Multiple Region	LC	830	1512	0.939	0.041	8.61e-14
Cacatua leadbeateri	Birds	Psittaciformes	Cacatuidae	Oceania	LC	146	732	0.872	0.077	5.39e-11
Cacatua pastinator	Birds	Psittaciformes	Cacatuidae	Oceania	LC	50	673	0.56	0.263	8.43e-05
Cacatua sanguinea	Birds	Psittaciformes	Cacatuidae	Multiple Region	LC	1065	1695	0.911	0.065	7.94e-12
Cacatua tenuirostris	Birds	Psittaciformes	Cacatuidae	Oceania	LC	165	746	0.805	0.093	5.45e-10
Cacicus cela	Birds	Passeriformes	Icteridae	Multiple Region	LC	597	1307	0.949	0.041	8.69e-14
Cacicus chrysonotus	Birds	Passeriformes	Icteridae	South America	LC	92	689	0.682	0.16	2.88e-07
Cacicus chrysopterus	Birds	Passeriformes	Icteridae	South America	LC	121	706	0.821	0.135	1.31e-08
Cacicus haemorrhous	Birds	Passeriformes	Icteridae	South America	LC	220	774	0.904	0.062	5.48e-12
Cacicus melanicterus	Birds	Passeriformes	Icteridae	North America	LC	104	326	0.773	0.224	1.71e-06
Cacicus solitarius	Birds	Passeriformes	Icteridae	South America	LC	228	774	0.895	0.086	1.04e-10
Cacicus uropygialis	Birds	Passeriformes	Icteridae	Multiple Region	LC	102	938	0.751	0.217	1.7e-06
Cacomantis castaneiventris	Birds	Cuculiformes	Cuculidae	Multiple Region	LC	42	965	0.546	0.251	7.31e-05
Cacomantis flabelliformis	Birds	Cuculiformes	Cuculidae	Multiple Region	LC	543	1317	0.935	0.05	5.6e-13
Cacomantis merulinus	Birds	Cuculiformes	Cuculidae	Asia	LC	171	525	0.782	0.148	4.29e-08
Cacomantis passerinus	Birds	Cuculiformes	Cuculidae	Asia	LC	41	481	0.281	0.45	0.0796198	not included
Cacomantis sonneratii	Birds	Cuculiformes	Cuculidae	Asia	LC	95	630	0.73	0.177	3.81e-07
Cacomantis variolosus	Birds	Cuculiformes	Cuculidae	Multiple Region	LC	468	1260	0.957	0.042	8.84e-14
Cairina moschata	Birds	Anseriformes	Anatidae	Multiple Region	LC	722	2981	0.93	0.09	1.13e-10
Calamanthus campestris	Birds	Passeriformes	Acanthizidae	Oceania	LC	220	803	0.881	0.078	5.29e-11
Calamanthus fuliginosus	Birds	Passeriformes	Acanthizidae	Oceania	LC	93	703	0.754	0.142	4.12e-08
Calamospiza melanocorys	Birds	Passeriformes	Emberizidae	North America	LC	1352	2775	0.973	0.022	2.46e-16
Calandrella acutirostris	Birds	Passeriformes	Alaudidae	Asia	LC	38	595	0.325	0.416	0.0355637
Calandrella brachydactyla	Birds	Passeriformes	Alaudidae	Multiple Region	LC	667	2331	0.914	0.164	2.78e-08
Calandrella cinerea	Birds	Passeriformes	Alaudidae	Multiple Region	LC	506	1009	0.951	0.048	3.34e-13
Calandrella raytal	Birds	Passeriformes	Alaudidae	Asia	LC	30	469	0.187	0.512	0.276755	not included
Calandrella rufescens	Birds	Passeriformes	Alaudidae	Multiple Region	LC	276	1764	0.923	0.067	9.25e-12
Calcarius lapponicus	Birds	Passeriformes	Calcariidae	Multiple Region	LC	3442	5422	0.972	0.027	1.39e-15
Calcarius ornatus	Birds	Passeriformes	Calcariidae	North America	NT	850	2424	0.96	0.03	4.26e-15
Calcarius pictus	Birds	Passeriformes	Calcariidae	North America	LC	405	1881	0.899	0.069	1.41e-11
Calicalicus madagascariensis	Birds	Passeriformes	Vangidae	Africa	LC	39	539	0.443	0.28	0.000723707
Calidris acuminata	Birds	Charadriiformes	Scolopacidae	Multiple Region	LC	612	3105	0.939	0.061	3.39e-12
Calidris alba	Birds	Charadriiformes	Scolopacidae	Multiple Region	LC	2589	6807	0.981	0.033	9.93e-15
Calidris alpina	Birds	Charadriiformes	Scolopacidae	Multiple Region	LC	3330	6677	0.994	0.006	3.01e-21
Calidris bairdii	Birds	Charadriiformes	Scolopacidae	Multiple Region	LC	2599	5100	0.956	0.053	7.51e-13
Calidris canutus	Birds	Charadriiformes	Scolopacidae	Multiple Region	LC	1541	6095	0.993	0.012	7.12e-19
Calidris ferruginea	Birds	Charadriiformes	Scolopacidae	Multiple Region	LC	1418	5115	0.968	0.039	4.29e-14
Calidris fuscicollis	Birds	Charadriiformes	Scolopacidae	Multiple Region	LC	1685	3673	0.965	0.027	1.73e-15
Calidris himantopus	Birds	Charadriiformes	Scolopacidae	Multiple Region	LC	1923	3789	0.96	0.034	1.34e-14
Calidris maritima	Birds	Charadriiformes	Scolopacidae	Multiple Region	LC	668	2861	0.979	0.016	1.5e-17
Calidris mauri	Birds	Charadriiformes	Scolopacidae	Multiple Region	LC	1868	4428	0.912	0.061	4.28e-12
Calidris melanotos	Birds	Charadriiformes	Scolopacidae	Multiple Region	LC	3078	5412	0.955	0.039	4.79e-14
Calidris minuta	Birds	Charadriiformes	Scolopacidae	Multiple Region	LC	1515	2926	0.908	0.102	4.17e-10
Calidris minutilla	Birds	Charadriiformes	Scolopacidae	Multiple Region	LC	3698	5067	0.937	0.046	2.46e-13
Calidris ptilocnemis	Birds	Charadriiformes	Scolopacidae	Multiple Region	LC	81	1819	0.693	0.193	1.22e-06
Calidris pusilla	Birds	Charadriiformes	Scolopacidae	Multiple Region	NT	2687	4414	0.959	0.046	2.21e-13
Calidris ruficollis	Birds	Charadriiformes	Scolopacidae	Multiple Region	LC	444	2986	0.967	0.031	6.05e-15
Calidris subminuta	Birds	Charadriiformes	Scolopacidae	Multiple Region	LC	138	2937	0.852	0.146	1.8e-08
Calidris temminckii	Birds	Charadriiformes	Scolopacidae	Multiple Region	LC	1156	2691	0.962	0.039	5.12e-14
Calidris tenuirostris	Birds	Charadriiformes	Scolopacidae	Multiple Region	VU	115	1315	0.878	0.173	6.14e-08
Callipepla californica	Birds	Galliformes	Odontophoridae	North America	LC	582	2246	0.897	0.096	2.85e-10
Callipepla douglasii	Birds	Galliformes	Odontophoridae	North America	LC	61	297	0.67	0.105	8.4e-09
Callipepla gambelii	Birds	Galliformes	Odontophoridae	North America	LC	345	2094	0.923	0.055	1.47e-12
Callipepla squamata	Birds	Galliformes	Odontophoridae	North America	LC	453	2166	0.929	0.069	1.05e-11
Calliphlox amethystina	Birds	Apodiformes	Trochilidae	South America	LC	109	697	0.77	0.167	1.42e-07
Calliphlox mitchellii	Birds	Apodiformes	Trochilidae	Multiple Region	LC	31	897	0.54	0.253	8.43e-05
Callocephalon fimbriatum	Birds	Psittaciformes	Cacatuidae	Oceania	LC	121	716	0.877	0.065	1.04e-11
Callonetta leucophrys	Birds	Anseriformes	Anatidae	South America	LC	99	688	0.795	0.133	1.47e-08
Calocitta colliei	Birds	Passeriformes	Corvidae	North America	LC	74	308	0.678	0.154	2.2e-07
Calocitta formosa	Birds	Passeriformes	Corvidae	North America	LC	178	371	0.876	0.08	6.73e-11
Calonectris diomedea	Birds	Procellariiformes	Procellariidae	Multiple Region	LC	77	1463	0.737	0.215	1.81e-06
Calothorax lucifer	Birds	Apodiformes	Trochilidae	North America	LC	143	1940	0.883	0.084	1e-10
Calypte anna	Birds	Apodiformes	Trochilidae	North America	LC	675	2298	0.967	0.033	1.1e-14
Calypte costae	Birds	Apodiformes	Trochilidae	North America	LC	361	2085	0.956	0.052	7.2e-13
Calyptomena viridis	Birds	Passeriformes	Eurylaimidae	Asia	NT	55	333	0.69	0.147	1.21e-07
Calyptorhynchus banksii	Birds	Psittaciformes	Cacatuidae	Oceania	LC	609	1059	0.912	0.049	6.26e-13
Calyptorhynchus lathami	Birds	Psittaciformes	Cacatuidae	Oceania	LC	182	762	0.872	0.063	8.83e-12
Camaroptera brachyura	Birds	Passeriformes	Cisticolidae	Africa	LC	637	943	0.847	0.121	3.65e-09
Camaroptera chloronota	Birds	Passeriformes	Cisticolidae	Africa	LC	90	567	0.754	0.097	1.47e-09
Camaroptera superciliaris	Birds	Passeriformes	Cisticolidae	Africa	LC	58	549	0.551	0.247	5.92e-05
Campephaga flava	Birds	Passeriformes	Campephagidae	Africa	LC	329	724	0.947	0.029	3.63e-15
Campephaga petiti	Birds	Passeriformes	Campephagidae	Africa	LC	32	532	0.441	0.374	0.00467777
Campephaga phoenicea	Birds	Passeriformes	Campephagidae	Africa	LC	121	594	0.783	0.176	1.98e-07
Campephaga quiscalina	Birds	Passeriformes	Campephagidae	Africa	LC	67	557	0.692	0.227	4.78e-06
Campephilus gayaquilensis	Birds	Piciformes	Picidae	South America	NT	30	638	0.45	0.398	0.0059143
Campephilus guatemalensis	Birds	Piciformes	Picidae	North America	LC	249	421	0.887	0.064	8.02e-12
Campephilus haematogaster	Birds	Piciformes	Picidae	South America	LC	53	655	0.547	0.325	0.000475643
Campephilus leucopogon	Birds	Piciformes	Picidae	South America	LC	96	690	0.852	0.115	2.18e-09
Campephilus magellanicus	Birds	Piciformes	Picidae	South America	LC	89	684	0.749	0.201	8.99e-07
Campephilus melanoleucos	Birds	Piciformes	Picidae	Multiple Region	LC	473	1227	0.917	0.068	1.06e-11
Campephilus pollens	Birds	Piciformes	Picidae	South America	LC	64	668	0.662	0.236	9.58e-06
Campephilus principalis	Birds	Piciformes	Picidae	North America	CR	37	1657	0.366	0.384	0.0146178
Campephilus robustus	Birds	Piciformes	Picidae	South America	LC	40	645	0.644	0.288	5.91e-05
Campephilus rubricollis	Birds	Piciformes	Picidae	South America	LC	234	779	0.886	0.067	1.29e-11
Campethera abingoni	Birds	Piciformes	Picidae	Africa	LC	372	754	0.925	0.062	4.53e-12
Campethera bennettii	Birds	Piciformes	Picidae	Africa	LC	157	617	0.876	0.093	2.73e-10
Campethera cailliautii	Birds	Piciformes	Picidae	Africa	LC	118	592	0.745	0.192	6.33e-07
Campethera caroli	Birds	Piciformes	Picidae	Africa	LC	87	570	0.739	0.175	3.16e-07
Campethera nivosa	Birds	Piciformes	Picidae	Africa	LC	109	589	0.778	0.141	3.06e-08
Campethera notata	Birds	Piciformes	Picidae	Africa	NT	35	536	0.488	0.334	0.00126002
Campethera nubica	Birds	Piciformes	Picidae	Africa	LC	142	614	0.844	0.127	5.73e-09
Campethera punctuligera	Birds	Piciformes	Picidae	Africa	LC	44	541	0.369	0.273	0.00205581
Campethera tullbergi	Birds	Piciformes	Picidae	Africa	LC	44	538	0.589	0.327	0.000291989
Camptostoma imberbe	Birds	Passeriformes	Tyrannidae	North America	LC	350	2089	0.94	0.03	5.28e-15
Camptostoma obsoletum	Birds	Passeriformes	Tyrannidae	Multiple Region	LC	691	1372	0.909	0.082	6.34e-11
Campylopterus curvipennis	Birds	Apodiformes	Trochilidae	North America	LC	92	316	0.685	0.184	8.88e-07
Campylopterus falcatus	Birds	Apodiformes	Trochilidae	South America	LC	50	657	0.669	0.201	2.33e-06
Campylopterus hemileucurus	Birds	Apodiformes	Trochilidae	North America	LC	131	339	0.805	0.129	1.01e-08
Campylopterus largipennis	Birds	Apodiformes	Trochilidae	South America	LC	169	733	0.864	0.062	8.32e-12
Campylorhamphus procurvoides	Birds	Passeriformes	Furnariidae	South America	LC	43	644	0.506	0.303	0.000504354
Campylorhamphus pusillus	Birds	Passeriformes	Furnariidae	Multiple Region	LC	70	917	0.645	0.26	2.59e-05
Campylorhamphus trochilirostris	Birds	Passeriformes	Furnariidae	Multiple Region	LC	234	1036	0.852	0.122	3.68e-09
Campylorhynchus brunneicapillus	Birds	Passeriformes	Troglodytidae	North America	LC	632	2285	0.932	0.048	4.02e-13
Campylorhynchus fasciatus	Birds	Passeriformes	Troglodytidae	South America	LC	59	647	0.706	0.251	9.49e-06
Campylorhynchus griseus	Birds	Passeriformes	Troglodytidae	South America	LC	156	728	0.882	0.113	1.41e-09
Campylorhynchus gularis	Birds	Passeriformes	Troglodytidae	North America	LC	95	317	0.828	0.099	7.94e-10
Campylorhynchus jocosus	Birds	Passeriformes	Troglodytidae	North America	LC	53	287	0.574	0.195	6.42e-06
Campylorhynchus megalopterus	Birds	Passeriformes	Troglodytidae	North America	LC	40	280	0.373	0.412	0.018591
Campylorhynchus nuchalis	Birds	Passeriformes	Troglodytidae	South America	LC	77	678	0.812	0.1	9.98e-10
Campylorhynchus rufinucha	Birds	Passeriformes	Troglodytidae	North America	LC	133	336	0.756	0.216	1.51e-06
Campylorhynchus turdinus	Birds	Passeriformes	Troglodytidae	South America	LC	239	791	0.901	0.069	1.37e-11
Campylorhynchus zonatus	Birds	Passeriformes	Troglodytidae	Multiple Region	LC	189	993	0.889	0.087	1.26e-10
Capito auratus	Birds	Piciformes	Capitonidae	South America	LC	165	729	0.843	0.109	1.51e-09
Capito aurovirens	Birds	Piciformes	Capitonidae	South America	LC	69	659	0.659	0.213	4.28e-06
Capito maculicoronatus	Birds	Piciformes	Capitonidae	Multiple Region	LC	30	890	0.306	0.361	0.025194
Capito niger	Birds	Piciformes	Capitonidae	South America	LC	104	685	0.712	0.22	2.95e-06
Caprimulgus aegyptius	Birds	Caprimulgiformes	Caprimulgidae	Multiple Region	LC	30	711	0.364	0.413	0.0212704
Caprimulgus affinis	Birds	Caprimulgiformes	Caprimulgidae	Asia	LC	68	608	0.566	0.364	0.000822037
Caprimulgus asiaticus	Birds	Caprimulgiformes	Caprimulgidae	Asia	LC	71	496	0.619	0.252	2.8e-05
Caprimulgus clarus	Birds	Caprimulgiformes	Caprimulgidae	Africa	LC	50	540	0.618	0.242	2.07e-05
Caprimulgus climacurus	Birds	Caprimulgiformes	Caprimulgidae	Africa	LC	79	564	0.798	0.098	1.01e-09
Caprimulgus europaeus	Birds	Caprimulgiformes	Caprimulgidae	Multiple Region	LC	1411	2834	0.961	0.035	1.68e-14
Caprimulgus fossii	Birds	Caprimulgiformes	Caprimulgidae	Africa	LC	224	668	0.868	0.131	6.15e-09
Caprimulgus indicus	Birds	Caprimulgiformes	Caprimulgidae	Asia	LC	80	348	0.515	0.324	0.000719028
Caprimulgus inornatus	Birds	Caprimulgiformes	Caprimulgidae	Multiple Region	LC	47	694	0.266	0.299	0.0200803
Caprimulgus macrurus	Birds	Caprimulgiformes	Caprimulgidae	Multiple Region	LC	262	1378	0.865	0.099	5.16e-10
Caprimulgus madagascariensis	Birds	Caprimulgiformes	Caprimulgidae	Africa	LC	41	541	0.508	0.279	0.000270211
Caprimulgus natalensis	Birds	Caprimulgiformes	Caprimulgidae	Africa	LC	55	546	0.431	0.26	0.000534674
Caprimulgus pectoralis	Birds	Caprimulgiformes	Caprimulgidae	Africa	LC	336	744	0.87	0.109	1.12e-09
Caprimulgus poliocephalus	Birds	Caprimulgiformes	Caprimulgidae	Multiple Region	LC	40	690	0.446	0.278	0.000659249
Caprimulgus ruficollis	Birds	Caprimulgiformes	Caprimulgidae	Multiple Region	LC	189	1380	0.839	0.068	2.28e-11
Caprimulgus rufigena	Birds	Caprimulgiformes	Caprimulgidae	Africa	LC	286	696	0.875	0.077	5.15e-11
Caprimulgus tristigma	Birds	Caprimulgiformes	Caprimulgidae	Africa	LC	220	661	0.793	0.111	3.15e-09
Capsiempis flaveola	Birds	Passeriformes	Tyrannidae	Multiple Region	LC	205	1015	0.878	0.09	1.91e-10
Caracara cheriway	Birds	Falconiformes	Falconidae	Multiple Region	LC	996	3173	0.982	0.016	1.09e-17
Caracara plancus	Birds	Falconiformes	Falconidae	South America	LC	930	1306	0.859	0.096	4.08e-10
Cardellina rubrifrons	Birds	Passeriformes	Parulidae	North America	LC	181	1975	0.901	0.168	3.87e-08
Cardinalis cardinalis	Birds	Passeriformes	Cardinalidae	North America	LC	2530	3605	0.965	0.029	2.8e-15
Cardinalis sinuatus	Birds	Passeriformes	Cardinalidae	North America	LC	522	2210	0.927	0.061	3.5e-12
Carduelis barbata	Birds	Passeriformes	Fringillidae	South America	LC	48	652	0.575	0.213	1.31e-05
Carduelis cannabina	Birds	Passeriformes	Fringillidae	Multiple Region	LC	2015	2982	0.963	0.027	1.82e-15
Carduelis carduelis	Birds	Passeriformes	Fringillidae	Multiple Region	LC	2363	3032	0.946	0.039	5.02e-14
Carduelis chloris	Birds	Passeriformes	Fringillidae	Multiple Region	LC	2038	2371	0.872	0.138	9.38e-09
Carduelis citrinella	Birds	Passeriformes	Fringillidae	Europe	LC	196	859	0.864	0.173	7.22e-08
Carduelis flammea	Birds	Passeriformes	Fringillidae	Multiple Region	LC	4258	5714	0.983	0.025	7.14e-16
Carduelis flavirostris	Birds	Passeriformes	Fringillidae	Multiple Region	LC	955	2012	0.973	0.031	6.15e-15
Carduelis lawrencei	Birds	Passeriformes	Fringillidae	North America	LC	244	2009	0.904	0.069	1.4e-11
Carduelis magellanica	Birds	Passeriformes	Fringillidae	South America	LC	84	683	0.72	0.163	2.09e-07
Carduelis notata	Birds	Passeriformes	Fringillidae	North America	LC	65	295	0.602	0.189	3.41e-06
Carduelis pinus	Birds	Passeriformes	Fringillidae	North America	LC	4366	4886	0.935	0.038	5.02e-14
Carduelis psaltria	Birds	Passeriformes	Fringillidae	Multiple Region	LC	1742	3698	0.979	0.017	2.12e-17
Carduelis sinica	Birds	Passeriformes	Fringillidae	Asia	LC	62	510	0.65	0.21	4.22e-06
Carduelis spinescens	Birds	Passeriformes	Fringillidae	South America	LC	33	642	0.345	0.359	0.0139984
Carduelis spinus	Birds	Passeriformes	Fringillidae	Multiple Region	LC	1707	2244	0.955	0.04	6.55e-14
Carduelis tristis	Birds	Passeriformes	Fringillidae	North America	LC	3980	4636	0.967	0.024	5.26e-16
Carduelis xanthogastra	Birds	Passeriformes	Fringillidae	Multiple Region	LC	39	901	0.441	0.311	0.00154333
Cariama cristata	Birds	Cariamiformes	Cariamidae	South America	LC	193	763	0.785	0.114	4.14e-09
Carpodacus cassinii	Birds	Passeriformes	Fringillidae	North America	NT	621	2266	0.942	0.045	2.04e-13
Carpodacus erythrinus	Birds	Passeriformes	Fringillidae	Multiple Region	LC	1190	2202	0.92	0.082	5.4e-11
Carpodacus mexicanus	Birds	Passeriformes	Fringillidae	North America	LC	2739	3692	0.969	0.027	1.86e-15
Carpodacus nipalensis	Birds	Passeriformes	Fringillidae	Asia	LC	34	590	0.48	0.273	0.000350598
Carpodacus purpureus	Birds	Passeriformes	Fringillidae	North America	LC	2207	3347	0.986	0.014	4.07e-18
Carpodacus roseus	Birds	Passeriformes	Fringillidae	Asia	LC	39	338	0.407	0.328	0.0034649
Caryothraustes canadensis	Birds	Passeriformes	Cardinalidae	Multiple Region	LC	102	932	0.799	0.102	1.31e-09
Caryothraustes poliogaster	Birds	Passeriformes	Cardinalidae	North America	LC	100	317	0.823	0.15	3.18e-08
Casiornis rufus	Birds	Passeriformes	Tyrannidae	South America	LC	151	729	0.836	0.094	4.34e-10
Catamblyrhynchus diadema	Birds	Passeriformes	Thraupidae	South America	LC	81	678	0.748	0.114	6.31e-09
Catamenia analis	Birds	Passeriformes	Thraupidae	South America	LC	198	760	0.901	0.073	2.44e-11
Catamenia homochroa	Birds	Passeriformes	Thraupidae	South America	LC	64	663	0.599	0.217	1.08e-05
Catamenia inornata	Birds	Passeriformes	Thraupidae	South America	LC	155	723	0.86	0.107	1.1e-09
Cathartes aura	Birds	Accipitriformes	Cathartidae	Multiple Region	LC	6035	6683	0.921	0.038	5.73e-14
Cathartes burrovianus	Birds	Accipitriformes	Cathartidae	Multiple Region	LC	558	1264	0.932	0.064	5.13e-12
Cathartes melambrotus	Birds	Accipitriformes	Cathartidae	Multiple Region	LC	311	1089	0.906	0.071	1.71e-11
Catharus aurantiirostris	Birds	Passeriformes	Turdidae	Multiple Region	LC	265	1078	0.919	0.061	3.99e-12
Catharus bicknelli	Birds	Passeriformes	Turdidae	North America	VU	137	1736	0.885	0.07	1.87e-11
Catharus dryas	Birds	Passeriformes	Turdidae	Multiple Region	LC	98	938	0.81	0.102	1.18e-09
Catharus frantzii	Birds	Passeriformes	Turdidae	North America	LC	97	313	0.786	0.161	8.93e-08
Catharus fuscater	Birds	Passeriformes	Turdidae	Multiple Region	LC	96	934	0.765	0.149	5.52e-08
Catharus fuscescens	Birds	Passeriformes	Turdidae	Multiple Region	LC	2163	3989	0.982	0.019	5.76e-17
Catharus guttatus	Birds	Passeriformes	Turdidae	North America	LC	4342	4919	0.93	0.079	3.44e-11
Catharus mexicanus	Birds	Passeriformes	Turdidae	North America	LC	85	300	0.813	0.114	3.15e-09
Catharus minimus	Birds	Passeriformes	Turdidae	Multiple Region	LC	1796	3826	0.983	0.018	4.21e-17
Catharus occidentalis	Birds	Passeriformes	Turdidae	North America	LC	116	335	0.768	0.133	2.04e-08
Catharus ustulatus	Birds	Passeriformes	Turdidae	Multiple Region	LC	4572	5736	0.935	0.062	4.01e-12
Catherpes mexicanus	Birds	Passeriformes	Troglodytidae	North America	LC	1210	2672	0.971	0.038	3.6e-14
Celeus castaneus	Birds	Piciformes	Picidae	North America	LC	92	313	0.769	0.114	5.01e-09
Celeus elegans	Birds	Piciformes	Picidae	Multiple Region	LC	163	756	0.81	0.132	1.15e-08
Celeus flavescens	Birds	Piciformes	Picidae	South America	LC	73	667	0.718	0.257	9.99e-06
Celeus flavus	Birds	Piciformes	Picidae	South America	LC	173	733	0.872	0.058	3.75e-12
Celeus grammicus	Birds	Piciformes	Picidae	South America	LC	118	694	0.764	0.105	2.72e-09
Celeus loricatus	Birds	Piciformes	Picidae	Multiple Region	LC	68	913	0.638	0.225	8.89e-06
Celeus lugubris	Birds	Piciformes	Picidae	South America	LC	62	666	0.806	0.197	4.03e-07
Celeus torquatus	Birds	Piciformes	Picidae	South America	NT	118	697	0.801	0.1	1.08e-09
Celeus undatus	Birds	Piciformes	Picidae	South America	LC	42	647	0.59	0.269	6.78e-05
Centrocercus urophasianus	Birds	Galliformes	Phasianidae	North America	NT	424	1900	0.951	0.051	5.82e-13
Centropus bengalensis	Birds	Cuculiformes	Cuculidae	Asia	LC	218	565	0.802	0.128	9.88e-09
Centropus cupreicaudus	Birds	Cuculiformes	Cuculidae	Africa	LC	55	551	0.703	0.166	2.97e-07
Centropus grillii	Birds	Cuculiformes	Cuculidae	Africa	LC	89	567	0.7	0.279	2.38e-05
Centropus leucogaster	Birds	Cuculiformes	Cuculidae	Africa	LC	40	537	0.526	0.378	0.00169948
Centropus menbeki	Birds	Cuculiformes	Cuculidae	Multiple Region	LC	31	959	0.443	0.297	0.00110023
Centropus monachus	Birds	Cuculiformes	Cuculidae	Africa	LC	98	567	0.758	0.18	3.1e-07
Centropus phasianinus	Birds	Cuculiformes	Cuculidae	Multiple Region	LC	419	1222	0.922	0.041	1.11e-13
Centropus senegalensis	Birds	Cuculiformes	Cuculidae	Africa	LC	303	742	0.87	0.073	3.09e-11
Centropus sinensis	Birds	Cuculiformes	Cuculidae	Asia	LC	443	860	0.848	0.108	1.29e-09
Centropus superciliosus	Birds	Cuculiformes	Cuculidae	Multiple Region	LC	384	922	0.929	0.081	4.71e-11
Centropus toulou	Birds	Cuculiformes	Cuculidae	Africa	LC	58	553	0.496	0.293	0.000454824
Cephalopterus ornatus	Birds	Passeriformes	Cotingidae	South America	LC	115	703	0.827	0.164	6.54e-08
Cephalopyrus flammiceps	Birds	Passeriformes	Paridae	Asia	LC	30	587	0.271	0.589	0.180076	not included
Cepphus columba	Birds	Charadriiformes	Alcidae	Multiple Region	LC	152	2127	0.801	0.121	5.97e-09
Cepphus grylle	Birds	Charadriiformes	Alcidae	Multiple Region	LC	520	2770	0.957	0.048	3.37e-13
Ceratogymna atrata	Birds	Bucerotiformes	Bucerotidae	Africa	LC	55	547	0.669	0.136	8.28e-08
Cercibis oxycerca	Birds	Pelecaniformes	Threskiornithidae	South America	LC	42	654	0.502	0.216	4.31e-05
Cercococcyx mechowi	Birds	Cuculiformes	Cuculidae	Africa	LC	35	530	0.466	0.295	0.000743913
Cercococcyx olivinus	Birds	Cuculiformes	Cuculidae	Africa	LC	42	537	0.512	0.287	0.000321375
Cercomacra cinerascens	Birds	Passeriformes	Thamnophilidae	South America	LC	205	762	0.879	0.087	1.46e-10
Cercomacra melanaria	Birds	Passeriformes	Thamnophilidae	South America	LC	33	637	0.423	0.3	0.00158055
Cercomacra nigrescens	Birds	Passeriformes	Thamnophilidae	South America	LC	127	707	0.854	0.089	2.32e-10
Cercomacra nigricans	Birds	Passeriformes	Thamnophilidae	Multiple Region	LC	85	926	0.719	0.233	4.43e-06
Cercomacra serva	Birds	Passeriformes	Thamnophilidae	South America	LC	86	678	0.797	0.155	5.45e-08
Cercomacra tyrannina	Birds	Passeriformes	Thamnophilidae	Multiple Region	LC	268	1043	0.906	0.111	9.49e-10
Cercomela familiaris	Birds	Passeriformes	Muscicapidae	Africa	LC	598	916	0.874	0.167	4.88e-08
Cercomela fusca	Birds	Passeriformes	Muscicapidae	Asia	LC	64	501	0.663	0.203	2.77e-06
Cercomela melanura	Birds	Passeriformes	Muscicapidae	Multiple Region	LC	70	739	0.582	0.352	0.000546161
Cercomela schlegelii	Birds	Passeriformes	Muscicapidae	Africa	LC	170	623	0.846	0.123	4.45e-09
Cercomela sinuata	Birds	Passeriformes	Muscicapidae	Africa	LC	166	620	0.881	0.083	9.49e-11
Cercomela tractrac	Birds	Passeriformes	Muscicapidae	Africa	LC	117	591	0.799	0.151	4.34e-08
Cercotrichas podobe	Birds	Passeriformes	Muscicapidae	Multiple Region	LC	79	721	0.661	0.128	5.55e-08
Cereopsis novaehollandiae	Birds	Anseriformes	Anatidae	Oceania	LC	91	701	0.798	0.162	8.29e-08
Cerorhinca monocerata	Birds	Charadriiformes	Alcidae	Multiple Region	LC	92	2071	0.752	0.17	2.05e-07
Certhia americana	Birds	Passeriformes	Certhiidae	North America	LC	3475	4244	0.97	0.016	1.65e-17
Certhia brachydactyla	Birds	Passeriformes	Certhiidae	Multiple Region	LC	988	1610	0.955	0.037	2.82e-14
Certhia familiaris	Birds	Passeriformes	Certhiidae	Multiple Region	LC	1629	2176	0.956	0.049	3.79e-13
Certhia himalayana	Birds	Passeriformes	Certhiidae	Asia	LC	39	594	0.558	0.23	3.11e-05
Certhia hodgsoni	Birds	Passeriformes	Certhiidae	Asia	LC	45	599	0.511	0.279	0.000261195
Certhiaxis cinnamomeus	Birds	Passeriformes	Furnariidae	Multiple Region	LC	321	872	0.931	0.067	7.81e-12
Certhilauda chuana	Birds	Passeriformes	Alaudidae	Africa	LC	39	534	0.556	0.244	5.06e-05
Certhilauda subcoronata	Birds	Passeriformes	Alaudidae	Africa	LC	50	548	0.618	0.303	0.000116989
Certhionyx niger	Birds	Passeriformes	Meliphagidae	Oceania	LC	58	678	0.477	0.493	0.0135809
Certhionyx variegatus	Birds	Passeriformes	Meliphagidae	Oceania	LC	456	969	0.919	0.081	5.07e-11
Ceryle rudis	Birds	Coraciiformes	Alcedinidae	Multiple Region	LC	1049	1822	0.937	0.055	1.33e-12
Cettia brunnifrons	Birds	Passeriformes	Cettiidae	Asia	LC	38	591	0.458	0.286	0.000671109
Cettia cetti	Birds	Passeriformes	Cettiidae	Multiple Region	LC	749	1574	0.931	0.061	3.57e-12
Cettia fortipes	Birds	Passeriformes	Cettiidae	Asia	LC	39	593	0.456	0.22	0.000103915
Ceuthmochares aereus	Birds	Cuculiformes	Cuculidae	Africa	LC	196	642	0.918	0.049	5.44e-13
Ceyx azureus	Birds	Coraciiformes	Alcedinidae	Multiple Region	LC	419	1206	0.941	0.043	1.49e-13
Ceyx erithaca	Birds	Coraciiformes	Alcedinidae	Asia	LC	82	471	0.66	0.263	2.34e-05
Ceyx pusillus	Birds	Coraciiformes	Alcedinidae	Multiple Region	LC	54	970	0.67	0.216	4.25e-06
Chaetocercus heliodor	Birds	Apodiformes	Trochilidae	Multiple Region	LC	35	896	0.505	0.428	0.00469501
Chaetocercus mulsant	Birds	Apodiformes	Trochilidae	South America	LC	109	700	0.823	0.082	1.46e-10
Chaetops frenatus	Birds	Passeriformes	Chaetopidae	Africa	LC	34	533	0.399	0.279	0.00144562
Chaetorhynchus papuensis	Birds	Passeriformes	Dicruridae	Multiple Region	LC	30	955	0.493	0.295	0.000509152
Chaetura brachyura	Birds	Apodiformes	Apodidae	Multiple Region	LC	315	1110	0.897	0.079	5.13e-11
Chaetura chapmani	Birds	Apodiformes	Apodidae	Multiple Region	LC	48	934	0.469	0.346	0.00206133
Chaetura cinereiventris	Birds	Apodiformes	Apodidae	Multiple Region	LC	297	1102	0.904	0.115	1.35e-09
Chaetura egregia	Birds	Apodiformes	Apodidae	South America	LC	74	667	0.753	0.166	1.67e-07
Chaetura meridionalis	Birds	Apodiformes	Apodidae	South America	LC	155	732	0.872	0.076	4.72e-11
Chaetura pelagica	Birds	Apodiformes	Apodidae	Multiple Region	NT	2380	4133	0.969	0.028	2.1e-15
Chaetura spinicaudus	Birds	Apodiformes	Apodidae	Multiple Region	LC	149	1001	0.716	0.357	0.000134088
Chaetura vauxi	Birds	Apodiformes	Apodidae	Multiple Region	LC	961	3127	0.986	0.014	4.36e-18
Chaimarrornis leucocephalus	Birds	Passeriformes	Muscicapidae	Asia	LC	52	602	0.661	0.219	5.18e-06
Chalcites basalis	Birds	Cuculiformes	Cuculidae	Multiple Region	LC	718	1426	0.941	0.062	3.87e-12
Chalcites lucidus	Birds	Cuculiformes	Cuculidae	Multiple Region	LC	236	1095	0.904	0.062	5.55e-12
Chalcites minutillus	Birds	Cuculiformes	Cuculidae	Multiple Region	LC	90	993	0.71	0.196	1.17e-06
Chalcites osculans	Birds	Cuculiformes	Cuculidae	Oceania	LC	275	826	0.813	0.126	7.58e-09
Chalcophaps indica	Birds	Columbiformes	Columbidae	Multiple Region	LC	452	1357	0.925	0.039	6.97e-14
Chalcophaps stephani	Birds	Columbiformes	Columbidae	Multiple Region	LC	54	973	0.682	0.204	2.21e-06
Chalybura buffonii	Birds	Apodiformes	Trochilidae	Multiple Region	LC	97	942	0.792	0.101	1.31e-09
Chalybura urochrysia	Birds	Apodiformes	Trochilidae	Multiple Region	LC	60	913	0.651	0.162	4.74e-07
Chamaea fasciata	Birds	Passeriformes	Sylviidae	North America	LC	175	1968	0.8	0.106	1.96e-09
Chamaepetes goudotii	Birds	Galliformes	Cracidae	South America	LC	77	677	0.73	0.154	1.14e-07
Chamaeza campanisona	Birds	Passeriformes	Formicariidae	South America	LC	110	697	0.849	0.145	1.77e-08
Chamaeza nobilis	Birds	Passeriformes	Formicariidae	South America	LC	40	644	0.435	0.246	0.000335013
Charadrius alexandrinus	Birds	Charadriiformes	Charadriidae	Multiple Region	LC	598	2919	0.961	0.02	9.93e-17
Charadrius alticola	Birds	Charadriiformes	Charadriidae	South America	LC	63	664	0.642	0.215	5.76e-06
Charadrius asiaticus	Birds	Charadriiformes	Charadriidae	Multiple Region	LC	113	1227	0.843	0.065	1.47e-11
Charadrius bicinctus	Birds	Charadriiformes	Charadriidae	Oceania	LC	174	758	0.863	0.133	7.28e-09
Charadrius collaris	Birds	Charadriiformes	Charadriidae	Multiple Region	LC	440	2807	0.874	0.103	6.62e-10
Charadrius dubius	Birds	Charadriiformes	Charadriidae	Multiple Region	LC	2091	3969	0.976	0.029	3.03e-15
Charadrius falklandicus	Birds	Charadriiformes	Charadriidae	South America	LC	84	681	0.618	0.226	1.18e-05
Charadrius hiaticula	Birds	Charadriiformes	Charadriidae	Multiple Region	LC	1877	5320	0.979	0.017	2.37e-17
Charadrius leschenaultii	Birds	Charadriiformes	Charadriidae	Multiple Region	LC	277	1969	0.953	0.04	6.75e-14
Charadrius marginatus	Birds	Charadriiformes	Charadriidae	Africa	LC	178	626	0.737	0.252	6.84e-06
Charadrius modestus	Birds	Charadriiformes	Charadriidae	South America	LC	71	668	0.636	0.166	7.11e-07
Charadrius mongolus	Birds	Charadriiformes	Charadriidae	Multiple Region	LC	305	3582	0.953	0.037	3.06e-14
Charadrius montanus	Birds	Charadriiformes	Charadriidae	North America	NT	334	2077	0.936	0.072	1.44e-11
Charadrius nivosus	Birds	Charadriiformes	Charadriidae	Multiple Region	NT	560	2876	0.985	0.019	4.72e-17
Charadrius pallidus	Birds	Charadriiformes	Charadriidae	Africa	NT	84	569	0.746	0.185	4.48e-07
Charadrius pecuarius	Birds	Charadriiformes	Charadriidae	Africa	LC	491	873	0.877	0.072	2.84e-11
Charadrius placidus	Birds	Charadriiformes	Charadriidae	Asia	LC	71	509	0.713	0.217	2.57e-06
Charadrius ruficapillus	Birds	Charadriiformes	Charadriidae	Multiple Region	LC	454	1234	0.948	0.057	1.61e-12
Charadrius semipalmatus	Birds	Charadriiformes	Charadriidae	Multiple Region	LC	2905	4549	0.95	0.08	3.44e-11
Charadrius tricollaris	Birds	Charadriiformes	Charadriidae	Africa	LC	681	970	0.789	0.132	1.47e-08
Charadrius veredus	Birds	Charadriiformes	Charadriidae	Multiple Region	LC	169	1209	0.822	0.116	3.43e-09
Charadrius vociferus	Birds	Charadriiformes	Charadriidae	Multiple Region	LC	4784	5790	0.945	0.052	7.92e-13
Charadrius wilsonia	Birds	Charadriiformes	Charadriidae	Multiple Region	LC	277	2689	0.95	0.023	4.9e-16
Charmosyna placentis	Birds	Psittaciformes	Psittacidae	Multiple Region	LC	35	957	0.551	0.223	2.65e-05
Chauna torquata	Birds	Anseriformes	Anhimidae	South America	LC	238	790	0.921	0.105	5.04e-10
Chelidoptera tenebrosa	Birds	Piciformes	Bucconidae	South America	LC	323	851	0.93	0.056	1.58e-12
Chenonetta jubata	Birds	Anseriformes	Anatidae	Oceania	LC	1026	1374	0.921	0.081	5.11e-11
Cheramoeca leucosterna	Birds	Passeriformes	Hirundinidae	Oceania	LC	577	1052	0.908	0.076	3.26e-11
Chersomanes albofasciata	Birds	Passeriformes	Alaudidae	Africa	LC	329	735	0.865	0.084	1.15e-10
Chersophilus duponti	Birds	Passeriformes	Alaudidae	Multiple Region	NT	60	785	0.633	0.309	0.00011341
Chiroxiphia boliviana	Birds	Passeriformes	Pipridae	South America	LC	32	645	0.514	0.232	6.24e-05
Chiroxiphia caudata	Birds	Passeriformes	Pipridae	South America	LC	79	672	0.805	0.088	3.61e-10
Chiroxiphia lanceolata	Birds	Passeriformes	Pipridae	Multiple Region	LC	70	925	0.676	0.133	6.22e-08
Chiroxiphia linearis	Birds	Passeriformes	Pipridae	North America	LC	53	284	0.711	0.282	2.25e-05
Chiroxiphia pareola	Birds	Passeriformes	Pipridae	Multiple Region	LC	135	742	0.753	0.25	5.38e-06
Chlamydera cerviniventris	Birds	Passeriformes	Ptilonorhynchidae	Multiple Region	LC	33	960	0.534	0.365	0.00124517
Chlamydera guttata	Birds	Passeriformes	Ptilonorhynchidae	Oceania	LC	99	710	0.717	0.144	7.35e-08
Chlamydera maculata	Birds	Passeriformes	Ptilonorhynchidae	Oceania	LC	232	804	0.901	0.076	3.35e-11
Chlamydera nuchalis	Birds	Passeriformes	Ptilonorhynchidae	Oceania	LC	256	809	0.872	0.05	9.85e-13
Chlamydotis macqueenii	Birds	Otidiformes	Otididae	Multiple Region	VU	39	619	0.496	0.257	0.000180871
Chlidonias albostriatus	Birds	Charadriiformes	Laridae	Oceania	EN	61	681	0.66	0.255	1.85e-05
Chlidonias hybrida	Birds	Charadriiformes	Laridae	Multiple Region	LC	1507	3550	0.935	0.077	2.67e-11
Chlidonias leucopterus	Birds	Charadriiformes	Laridae	Multiple Region	LC	1101	3256	0.902	0.066	9.02e-12
Chlidonias niger	Birds	Charadriiformes	Laridae	Multiple Region	LC	3406	6720	0.93	0.056	1.56e-12
Chloephaga melanoptera	Birds	Anseriformes	Anatidae	South America	LC	148	727	0.818	0.121	5.04e-09
Chloephaga picta	Birds	Anseriformes	Anatidae	South America	LC	179	760	0.909	0.071	1.69e-11
Chloephaga poliocephala	Birds	Anseriformes	Anatidae	South America	LC	115	706	0.819	0.067	2.44e-11
Chloroceryle aenea	Birds	Coraciiformes	Alcedinidae	Multiple Region	LC	327	1105	0.909	0.051	8.49e-13
Chloroceryle amazona	Birds	Coraciiformes	Alcedinidae	Multiple Region	LC	851	1496	0.91	0.072	2.02e-11
Chloroceryle americana	Birds	Coraciiformes	Alcedinidae	Multiple Region	LC	1106	3266	0.931	0.079	3.47e-11
Chloroceryle inda	Birds	Coraciiformes	Alcedinidae	Multiple Region	LC	216	1008	0.864	0.091	2.37e-10
Chlorochrysa calliparaea	Birds	Passeriformes	Thraupidae	South America	LC	44	649	0.374	0.295	0.00307525
Chlorocichla flavicollis	Birds	Passeriformes	Pycnonotidae	Africa	LC	74	555	0.662	0.213	4.12e-06
Chlorocichla flaviventris	Birds	Passeriformes	Pycnonotidae	Africa	LC	251	682	0.846	0.123	4.45e-09
Chlorocichla simplex	Birds	Passeriformes	Pycnonotidae	Africa	LC	69	557	0.676	0.2	2.04e-06
Chloropeta natalensis	Birds	Passeriformes	Acrocephalidae	Africa	LC	140	603	0.874	0.106	8.64e-10
Chlorophanes spiza	Birds	Passeriformes	Thraupidae	Multiple Region	LC	405	1174	0.946	0.031	7.98e-15
Chlorophonia cyanea	Birds	Passeriformes	Fringillidae	South America	LC	148	728	0.836	0.121	4.13e-09
Chlorophonia occipitalis	Birds	Passeriformes	Fringillidae	North America	LC	75	302	0.69	0.3	4.63e-05
Chlorophonia pyrrhophrys	Birds	Passeriformes	Fringillidae	South America	LC	46	655	0.623	0.28	5.99e-05
Chloropsis aurifrons	Birds	Passeriformes	Chloropseidae	Asia	LC	153	512	0.801	0.203	5.53e-07
Chloropsis cochinchinensis	Birds	Passeriformes	Chloropseidae	Asia	LC	142	505	0.78	0.172	1.7e-07
Chloropsis cyanopogon	Birds	Passeriformes	Chloropseidae	Asia	NT	56	339	0.665	0.169	5.7e-07
Chloropsis hardwickii	Birds	Passeriformes	Chloropseidae	Asia	LC	106	492	0.797	0.137	1.87e-08
Chloropsis jerdoni	Birds	Passeriformes	Chloropseidae	Asia	LC	49	337	0.622	0.238	1.72e-05
Chloropsis sonnerati	Birds	Passeriformes	Chloropseidae	Asia	LC	68	345	0.672	0.23	6.91e-06
Chlorornis riefferii	Birds	Passeriformes	Thraupidae	South America	LC	102	691	0.751	0.209	1.23e-06
Chlorospingus canigularis	Birds	Passeriformes	Emberizidae	Multiple Region	LC	70	917	0.654	0.167	5.78e-07
Chlorospingus flavigularis	Birds	Passeriformes	Emberizidae	Multiple Region	LC	85	929	0.661	0.19	1.61e-06
Chlorospingus ophthalmicus	Birds	Passeriformes	Emberizidae	Multiple Region	LC	157	981	0.911	0.063	5.89e-12
Chlorospingus parvirostris	Birds	Passeriformes	Emberizidae	South America	LC	38	647	0.412	0.378	0.00729191
Chlorostilbon auriceps	Birds	Apodiformes	Trochilidae	North America	LC	52	286	0.528	0.261	0.000126854
Chlorostilbon canivetii	Birds	Apodiformes	Trochilidae	North America	LC	197	385	0.816	0.17	1.01e-07
Chlorostilbon gibsoni	Birds	Apodiformes	Trochilidae	South America	LC	71	666	0.732	0.2	1.04e-06
Chlorostilbon lucidus	Birds	Apodiformes	Trochilidae	South America	LC	312	836	0.87	0.082	9.53e-11
Chlorostilbon mellisugus	Birds	Apodiformes	Trochilidae	Multiple Region	LC	247	832	0.864	0.108	1.11e-09
Chlorostilbon ricordii	Birds	Apodiformes	Trochilidae	North America	LC	31	54	0.393	0.596	0.0669171	not included
Chlorothraupis carmioli	Birds	Passeriformes	Cardinalidae	Multiple Region	LC	71	918	0.634	0.271	4.08e-05
Chondestes grammacus	Birds	Passeriformes	Emberizidae	North America	LC	2920	3885	0.972	0.028	2.46e-15
Chondrohierax uncinatus	Birds	Accipitriformes	Accipitridae	Multiple Region	LC	414	2789	0.904	0.061	4.39e-12
Chordeiles acutipennis	Birds	Caprimulgiformes	Caprimulgidae	Multiple Region	LC	934	3133	0.971	0.037	2.56e-14
Chordeiles gundlachii	Birds	Caprimulgiformes	Caprimulgidae	North America	LC	30	1904	0.434	0.416	0.00922201
Chordeiles minor	Birds	Caprimulgiformes	Caprimulgidae	Multiple Region	LC	4115	5347	0.903	0.081	6.07e-11
Chordeiles nacunda	Birds	Caprimulgiformes	Caprimulgidae	Multiple Region	LC	169	763	0.735	0.234	3.74e-06
Chordeiles pusillus	Birds	Caprimulgiformes	Caprimulgidae	South America	LC	78	671	0.704	0.216	2.76e-06
Chordeiles rupestris	Birds	Caprimulgiformes	Caprimulgidae	South America	LC	87	677	0.807	0.126	8.1e-09
Chrysococcyx caprius	Birds	Cuculiformes	Cuculidae	Multiple Region	LC	650	1093	0.926	0.07	1.2e-11
Chrysococcyx cupreus	Birds	Cuculiformes	Cuculidae	Africa	LC	232	670	0.9	0.076	3.44e-11
Chrysococcyx klaas	Birds	Cuculiformes	Cuculidae	Multiple Region	LC	510	1006	0.953	0.029	3.1e-15
Chrysococcyx maculatus	Birds	Cuculiformes	Cuculidae	Asia	LC	39	445	0.523	0.384	0.00197043
Chrysococcyx xanthorhynchus	Birds	Cuculiformes	Cuculidae	Asia	LC	57	455	0.53	0.376	0.00156484
Chrysocolaptes festivus	Birds	Piciformes	Picidae	Asia	LC	37	325	0.558	0.195	8.29e-06
Chrysocolaptes lucidus	Birds	Piciformes	Picidae	Asia	LC	69	346	0.68	0.225	5.14e-06
Chrysolampis mosquitus	Birds	Apodiformes	Trochilidae	Multiple Region	LC	115	730	0.783	0.164	1.05e-07
Chrysomma sinense	Birds	Passeriformes	Sylviidae	Asia	LC	120	641	0.735	0.184	5.05e-07
Chrysomus icterocephalus	Birds	Passeriformes	Icteridae	Multiple Region	LC	176	773	0.868	0.105	8.73e-10
Chrysomus ruficapillus	Birds	Passeriformes	Icteridae	South America	LC	187	750	0.909	0.085	8.39e-11
Chrysuronia oenone	Birds	Apodiformes	Trochilidae	South America	LC	114	700	0.843	0.09	2.78e-10
Chthonicola sagittatus	Birds	Passeriformes	Acanthizidae	Oceania	LC	193	768	0.925	0.025	1.33e-15
Chunga burmeisteri	Birds	Cariamiformes	Cariamidae	South America	LC	59	665	0.582	0.222	1.7e-05
Ciccaba albitarsis	Birds	Strigiformes	Strigidae	South America	LC	75	677	0.692	0.216	3.28e-06
Ciccaba huhula	Birds	Strigiformes	Strigidae	South America	LC	76	671	0.682	0.2	1.92e-06
Ciccaba nigrolineata	Birds	Strigiformes	Strigidae	Multiple Region	LC	115	950	0.804	0.107	2.05e-09
Ciccaba virgata	Birds	Strigiformes	Strigidae	Multiple Region	LC	388	2765	0.944	0.033	1.14e-14
Cichladusa arquata	Birds	Passeriformes	Muscicapidae	Africa	LC	63	556	0.662	0.239	1.05e-05
Cichladusa guttata	Birds	Passeriformes	Muscicapidae	Africa	LC	96	579	0.799	0.14	2.3e-08
Cicinnurus regius	Birds	Passeriformes	Paradisaeidae	Multiple Region	LC	41	965	0.497	0.36	0.00180034
Ciconia abdimii	Birds	Ciconiiformes	Ciconiidae	Multiple Region	LC	393	914	0.912	0.057	2.33e-12
Ciconia ciconia	Birds	Ciconiiformes	Ciconiidae	Multiple Region	LC	2170	3428	0.964	0.036	2.17e-14
Ciconia episcopus	Birds	Ciconiiformes	Ciconiidae	Asia	VU	156	561	0.9	0.049	7.31e-13
Ciconia maguari	Birds	Ciconiiformes	Ciconiidae	Multiple Region	LC	280	853	0.915	0.085	7.96e-11
Ciconia nigra	Birds	Ciconiiformes	Ciconiidae	Multiple Region	LC	1189	2672	0.948	0.054	9.74e-13
Cinclidium leucurum	Birds	Passeriformes	Muscicapidae	Asia	LC	68	462	0.635	0.251	2.22e-05
Cinclodes albiventris	Birds	Passeriformes	Furnariidae	South America	LC	154	726	0.771	0.147	4.6e-08
Cinclodes atacamensis	Birds	Passeriformes	Furnariidae	South America	LC	134	712	0.792	0.133	1.54e-08
Cinclodes fuscus	Birds	Passeriformes	Furnariidae	South America	LC	247	802	0.914	0.068	1.08e-11
Cinclodes oustaleti	Birds	Passeriformes	Furnariidae	South America	LC	100	688	0.811	0.107	1.84e-09
Cinclodes patagonicus	Birds	Passeriformes	Furnariidae	South America	LC	156	730	0.814	0.207	5.66e-07
Cincloramphus cruralis	Birds	Passeriformes	Locustellidae	Oceania	LC	897	1265	0.82	0.182	1.74e-07
Cincloramphus mathewsi	Birds	Passeriformes	Locustellidae	Oceania	LC	936	1290	0.813	0.125	7.14e-09
Cinclosoma castaneothorax	Birds	Passeriformes	Psophodidae	Oceania	LC	88	700	0.777	0.117	6.02e-09
Cinclosoma castanotum	Birds	Passeriformes	Psophodidae	Oceania	LC	208	792	0.88	0.083	8.73e-11
Cinclosoma cinnamomeum	Birds	Passeriformes	Psophodidae	Oceania	LC	271	842	0.857	0.061	7.89e-12
Cinclosoma punctatum	Birds	Passeriformes	Psophodidae	Oceania	LC	183	760	0.875	0.095	3.24e-10
Cinclus cinclus	Birds	Passeriformes	Cinclidae	Multiple Region	LC	1689	2552	0.951	0.034	1.41e-14
Cinclus leucocephalus	Birds	Passeriformes	Cinclidae	South America	LC	138	718	0.807	0.102	1.25e-09
Cinclus mexicanus	Birds	Passeriformes	Cinclidae	North America	LC	1061	2594	0.966	0.036	2.25e-14
Cinclus pallasii	Birds	Passeriformes	Cinclidae	Asia	LC	179	744	0.906	0.054	1.54e-12
Cinnycerthia olivascens	Birds	Passeriformes	Troglodytidae	South America	LC	41	646	0.616	0.277	6.12e-05
Cinnycerthia peruana	Birds	Passeriformes	Troglodytidae	South America	LC	55	656	0.588	0.271	7.32e-05
Cinnycerthia unirufa	Birds	Passeriformes	Troglodytidae	South America	LC	63	664	0.504	0.272	0.000238156
Cinnyricinclus leucogaster	Birds	Passeriformes	Sturnidae	Multiple Region	LC	462	974	0.932	0.048	4.46e-13
Circaetus cinerascens	Birds	Accipitriformes	Accipitridae	Africa	LC	88	566	0.754	0.139	3.57e-08
Circaetus cinereus	Birds	Accipitriformes	Accipitridae	Africa	LC	396	778	0.866	0.118	2.43e-09
Circaetus gallicus	Birds	Accipitriformes	Accipitridae	Multiple Region	LC	861	2461	0.97	0.033	1.11e-14
Circaetus pectoralis	Birds	Accipitriformes	Accipitridae	Africa	LC	470	826	0.856	0.07	2.69e-11
Circus aeruginosus	Birds	Accipitriformes	Accipitridae	Multiple Region	LC	2001	3270	0.923	0.069	1.12e-11
Circus approximans	Birds	Accipitriformes	Accipitridae	Multiple Region	LC	620	1370	0.963	0.051	4.87e-13
Circus assimilis	Birds	Accipitriformes	Accipitridae	Multiple Region	LC	841	1523	0.877	0.066	1.29e-11
Circus buffoni	Birds	Accipitriformes	Accipitridae	Multiple Region	LC	187	776	0.849	0.093	3.53e-10
Circus cinereus	Birds	Accipitriformes	Accipitridae	South America	LC	273	811	0.845	0.077	6.4e-11
Circus cyaneus	Birds	Accipitriformes	Accipitridae	Multiple Region	LC	1641	2506	0.913	0.076	3.09e-11
Circus hudsonius	Birds	Accipitriformes	Accipitridae	Multiple Region	LC	35	2524	0.287	0.441	0.06956	not included
Circus macrourus	Birds	Accipitriformes	Accipitridae	Multiple Region	NT	657	2324	0.938	0.049	4.63e-13
Circus maurus	Birds	Accipitriformes	Accipitridae	Africa	VU	212	654	0.842	0.097	5.73e-10
Circus melanoleucos	Birds	Accipitriformes	Accipitridae	Asia	LC	92	675	0.841	0.052	2.16e-12
Circus pygargus	Birds	Accipitriformes	Accipitridae	Multiple Region	LC	1245	2717	0.983	0.019	6.9e-17
Circus ranivorus	Birds	Accipitriformes	Accipitridae	Africa	LC	335	732	0.867	0.104	7.78e-10
Circus spilonotus	Birds	Accipitriformes	Accipitridae	Multiple Region	LC	135	1193	0.731	0.215	1.94e-06
Cissa chinensis	Birds	Passeriformes	Corvidae	Asia	LC	91	473	0.659	0.193	1.85e-06
Cissopis leverianus	Birds	Passeriformes	Thraupidae	South America	LC	263	805	0.956	0.029	3e-15
Cisticola aberrans	Birds	Passeriformes	Cisticolidae	Africa	LC	192	640	0.889	0.06	4.46e-12
Cisticola anonymus	Birds	Passeriformes	Cisticolidae	Africa	LC	35	532	0.498	0.212	3.92e-05
Cisticola aridulus	Birds	Passeriformes	Cisticolidae	Africa	LC	344	743	0.757	0.141	3.93e-08
Cisticola ayresii	Birds	Passeriformes	Cisticolidae	Africa	LC	185	636	0.892	0.156	2.18e-08
Cisticola brachypterus	Birds	Passeriformes	Cisticolidae	Africa	LC	159	620	0.789	0.137	2.06e-08
Cisticola brunnescens	Birds	Passeriformes	Cisticolidae	Africa	LC	37	539	0.482	0.259	0.000234807
Cisticola cantans	Birds	Passeriformes	Cisticolidae	Africa	LC	139	605	0.863	0.054	2.3e-12
Cisticola cherina	Birds	Passeriformes	Cisticolidae	Africa	LC	52	548	0.571	0.228	2.37e-05
Cisticola chiniana	Birds	Passeriformes	Cisticolidae	Africa	LC	436	806	0.866	0.231	8.6e-07
Cisticola chubbi	Birds	Passeriformes	Cisticolidae	Africa	LC	42	537	0.504	0.383	0.00244299
Cisticola erythrops	Birds	Passeriformes	Cisticolidae	Africa	LC	285	691	0.913	0.114	1.14e-09
Cisticola exilis	Birds	Passeriformes	Cisticolidae	Multiple Region	LC	572	1435	0.936	0.057	1.73e-12
Cisticola fulvicapilla	Birds	Passeriformes	Cisticolidae	Africa	LC	418	798	0.856	0.258	2.42e-06
Cisticola galactotes	Birds	Passeriformes	Cisticolidae	Africa	LC	209	651	0.801	0.172	1.33e-07
Cisticola juncidis	Birds	Passeriformes	Cisticolidae	Multiple Region	LC	1310	3330	0.976	0.017	2.69e-17
Cisticola lais	Birds	Passeriformes	Cisticolidae	Africa	LC	163	626	0.916	0.042	1.51e-13
Cisticola lateralis	Birds	Passeriformes	Cisticolidae	Africa	LC	99	584	0.813	0.09	3.66e-10
Cisticola natalensis	Birds	Passeriformes	Cisticolidae	Africa	LC	231	669	0.886	0.106	7.61e-10
Cisticola pipiens	Birds	Passeriformes	Cisticolidae	Africa	LC	33	533	0.678	0.12	2.53e-08
Cisticola robustus	Birds	Passeriformes	Cisticolidae	Africa	LC	63	552	0.658	0.336	0.000160856
Cisticola rufilatus	Birds	Passeriformes	Cisticolidae	Africa	LC	72	555	0.682	0.235	7.26e-06
Cisticola subruficapilla	Birds	Passeriformes	Cisticolidae	Africa	LC	175	623	0.874	0.078	5.74e-11
Cisticola textrix	Birds	Passeriformes	Cisticolidae	Africa	LC	191	646	0.869	0.062	7.18e-12
Cisticola tinniens	Birds	Passeriformes	Cisticolidae	Africa	LC	346	740	0.897	0.075	3.08e-11
Cisticola woosnami	Birds	Passeriformes	Cisticolidae	Africa	LC	59	550	0.641	0.373	0.000416187
Cistothorus palustris	Birds	Passeriformes	Troglodytidae	North America	LC	2825	3760	0.96	0.031	6.12e-15
Cistothorus platensis	Birds	Passeriformes	Troglodytidae	Multiple Region	LC	1750	3667	0.992	0.012	7.19e-19
Cladorhynchus leucocephalus	Birds	Charadriiformes	Recurvirostridae	Oceania	LC	207	783	0.909	0.072	1.87e-11
Clamator coromandus	Birds	Cuculiformes	Cuculidae	Asia	LC	55	450	0.401	0.344	0.00506924
Clamator glandarius	Birds	Cuculiformes	Cuculidae	Multiple Region	LC	530	1771	0.952	0.05	4.49e-13
Clamator jacobinus	Birds	Cuculiformes	Cuculidae	Multiple Region	LC	490	1397	0.933	0.05	6.11e-13
Clamator levaillantii	Birds	Cuculiformes	Cuculidae	Africa	LC	308	709	0.777	0.236	2.59e-06
Clangula hyemalis	Birds	Anseriformes	Anatidae	Multiple Region	VU	2709	5178	0.985	0.021	1.47e-16
Claravis mondetoura	Birds	Columbiformes	Columbidae	Multiple Region	LC	45	901	0.557	0.228	2.97e-05
Claravis pretiosa	Birds	Columbiformes	Columbidae	Multiple Region	LC	470	1205	0.875	0.069	1.87e-11
Climacteris affinis	Birds	Passeriformes	Climacteridae	Oceania	LC	265	825	0.915	0.054	1.32e-12
Climacteris erythrops	Birds	Passeriformes	Climacteridae	Oceania	LC	124	723	0.846	0.142	1.52e-08
Climacteris melanurus	Birds	Passeriformes	Climacteridae	Oceania	LC	230	793	0.823	0.143	2.11e-08
Climacteris picumnus	Birds	Passeriformes	Climacteridae	Oceania	LC	574	1035	0.955	0.048	3.04e-13
Climacteris rufus	Birds	Passeriformes	Climacteridae	Oceania	LC	107	714	0.884	0.079	5.81e-11
Clytolaema rubricauda	Birds	Apodiformes	Trochilidae	South America	LC	30	637	0.358	0.306	0.00493872
Cnemoscopus rubrirostris	Birds	Passeriformes	Thraupidae	South America	LC	72	672	0.676	0.195	1.62e-06
Cnemotriccus fuscatus	Birds	Passeriformes	Tyrannidae	Multiple Region	LC	233	817	0.86	0.109	1.23e-09
Cnipodectes subbrunneus	Birds	Passeriformes	Tyrannidae	Multiple Region	LC	60	904	0.662	0.212	3.98e-06
Coccothraustes abeillei	Birds	Passeriformes	Fringillidae	North America	LC	68	299	0.668	0.246	1.25e-05
Coccothraustes coccothraustes	Birds	Passeriformes	Fringillidae	Multiple Region	LC	1830	2342	0.885	0.083	8.84e-11
Coccothraustes vespertinus	Birds	Passeriformes	Fringillidae	North America	LC	2365	3488	0.982	0.015	9.17e-18
Coccycua minuta	Birds	Cuculiformes	Cuculidae	Multiple Region	LC	204	1044	0.867	0.087	1.66e-10
Coccycua pumila	Birds	Cuculiformes	Cuculidae	South America	LC	40	649	0.549	0.292	0.00021775
Coccyzus americanus	Birds	Cuculiformes	Cuculidae	Multiple Region	LC	2396	4748	0.987	0.017	1.75e-17
Coccyzus erythropthalmus	Birds	Cuculiformes	Cuculidae	Multiple Region	LC	1553	3568	0.956	0.038	3.56e-14
Coccyzus melacoryphus	Birds	Cuculiformes	Cuculidae	Multiple Region	LC	278	845	0.862	0.127	4.77e-09
Coccyzus minor	Birds	Cuculiformes	Cuculidae	Multiple Region	LC	185	2622	0.942	0.045	2.17e-13
Cochlearius cochlearius	Birds	Pelecaniformes	Ardeidae	Multiple Region	LC	273	1090	0.901	0.051	9.47e-13
Coeligena coeligena	Birds	Apodiformes	Trochilidae	South America	LC	115	702	0.804	0.082	1.94e-10
Coeligena lutetiae	Birds	Apodiformes	Trochilidae	South America	LC	32	641	0.559	0.283	0.000150711
Coeligena torquata	Birds	Apodiformes	Trochilidae	South America	LC	122	710	0.783	0.149	4.63e-08
Coeligena violifer	Birds	Apodiformes	Trochilidae	South America	LC	48	652	0.607	0.161	8.27e-07
Coereba flaveola	Birds	Passeriformes	Coerebidae	Multiple Region	LC	878	3738	0.964	0.048	3.27e-13
Colaptes atricollis	Birds	Piciformes	Picidae	South America	LC	37	642	0.644	0.204	3.61e-06
Colaptes auratus	Birds	Piciformes	Picidae	North America	LC	5215	5560	0.912	0.077	3.47e-11
Colaptes auricularis	Birds	Piciformes	Picidae	North America	LC	39	279	0.506	0.308	0.000570172
Colaptes campestris	Birds	Piciformes	Picidae	South America	LC	402	914	0.958	0.034	1.5e-14
Colaptes chrysoides	Birds	Piciformes	Picidae	North America	LC	147	1949	0.843	0.079	8.43e-11
Colaptes melanochloros	Birds	Piciformes	Picidae	South America	LC	376	894	0.904	0.094	2.25e-10
Colaptes pitius	Birds	Piciformes	Picidae	South America	LC	141	720	0.838	0.057	4.93e-12
Colaptes punctigula	Birds	Piciformes	Picidae	Multiple Region	LC	255	1044	0.947	0.044	1.62e-13
Colaptes rivolii	Birds	Piciformes	Picidae	South America	LC	113	703	0.707	0.162	2.37e-07
Colaptes rubiginosus	Birds	Piciformes	Picidae	Multiple Region	LC	438	1205	0.957	0.025	1.09e-15
Colaptes rupicola	Birds	Piciformes	Picidae	South America	LC	146	717	0.784	0.153	5.64e-08
Colibri coruscans	Birds	Apodiformes	Trochilidae	South America	LC	269	809	0.869	0.074	3.61e-11
Colibri delphinae	Birds	Apodiformes	Trochilidae	Multiple Region	LC	135	997	0.829	0.209	5.2e-07
Colibri serrirostris	Birds	Apodiformes	Trochilidae	South America	LC	76	671	0.701	0.203	1.69e-06
Colibri thalassinus	Birds	Apodiformes	Trochilidae	Multiple Region	LC	343	2708	0.94	0.034	1.53e-14
Colinus cristatus	Birds	Galliformes	Odontophoridae	Multiple Region	LC	237	1071	0.94	0.03	5.96e-15
Colinus nigrogularis	Birds	Galliformes	Odontophoridae	North America	LC	50	294	0.789	0.068	4.22e-11
Colinus virginianus	Birds	Galliformes	Odontophoridae	North America	NT	1788	3091	0.981	0.018	4.76e-17
Colius colius	Birds	Coliiformes	Coliidae	Africa	LC	337	737	0.883	0.08	6.42e-11
Colius striatus	Birds	Coliiformes	Coliidae	Africa	LC	653	963	0.896	0.064	7.13e-12
Collocalia esculenta	Birds	Apodiformes	Apodidae	Multiple Region	LC	197	1075	0.827	0.096	5.7e-10
Collocalia linchi	Birds	Apodiformes	Apodidae	Asia	LC	30	317	0.391	0.279	0.00163134
Colluricincla harmonica	Birds	Passeriformes	Pachycephalidae	Multiple Region	LC	1495	2015	0.898	0.059	3.9e-12
Colluricincla megarhyncha	Birds	Passeriformes	Pachycephalidae	Multiple Region	LC	236	1096	0.913	0.061	3.92e-12
Colluricincla woodwardi	Birds	Passeriformes	Pachycephalidae	Oceania	LC	98	700	0.75	0.182	3.89e-07
Colonia colonus	Birds	Passeriformes	Tyrannidae	Multiple Region	LC	295	1077	0.948	0.046	2.47e-13
Colorhamphus parvirostris	Birds	Passeriformes	Tyrannidae	South America	LC	101	684	0.782	0.077	1.4e-10
Columba arquatrix	Birds	Columbiformes	Columbidae	Multiple Region	LC	266	839	0.934	0.053	9.71e-13
Columba delegorguei	Birds	Columbiformes	Columbidae	Africa	LC	39	535	0.528	0.219	3.28e-05
Columba guinea	Birds	Columbiformes	Columbidae	Africa	LC	699	983	0.919	0.087	9.54e-11
Columba hodgsonii	Birds	Columbiformes	Columbidae	Asia	LC	42	591	0.545	0.387	0.0015718
Columba iriditorques	Birds	Columbiformes	Columbidae	Africa	LC	51	542	0.626	0.209	5.54e-06
Columba leucomela	Birds	Columbiformes	Columbidae	Oceania	LC	90	696	0.744	0.14	4.2e-08
Columba leuconota	Birds	Columbiformes	Columbidae	Asia	LC	44	596	0.665	0.243	1.18e-05
Columba livia	Birds	Columbiformes	Columbidae	Multiple Region	LC	3790	4581	0.799	0.144	2.81e-08
Columba oenas	Birds	Columbiformes	Columbidae	Multiple Region	LC	1547	2119	0.953	0.041	7.26e-14
Columba palumbus	Birds	Columbiformes	Columbidae	Multiple Region	LC	2361	3024	0.934	0.047	3.29e-13
Columba rupestris	Birds	Columbiformes	Columbidae	Asia	LC	141	721	0.848	0.07	2.83e-11
Columba unicincta	Birds	Columbiformes	Columbidae	Africa	LC	68	555	0.741	0.151	8.35e-08
Columba vitiensis	Birds	Columbiformes	Columbidae	Multiple Region	LC	37	962	0.522	0.337	0.000860906
Columbina buckleyi	Birds	Columbiformes	Columbidae	South America	LC	44	645	0.581	0.226	1.97e-05
Columbina cruziana	Birds	Columbiformes	Columbidae	South America	LC	109	687	0.858	0.087	1.71e-10
Columbina inca	Birds	Columbiformes	Columbidae	North America	LC	1017	2540	0.969	0.045	1.65e-13
Columbina minuta	Birds	Columbiformes	Columbidae	Multiple Region	LC	354	1140	0.903	0.092	1.76e-10
Columbina passerina	Birds	Columbiformes	Columbidae	Multiple Region	LC	1401	4089	0.965	0.047	2.49e-13
Columbina picui	Birds	Columbiformes	Columbidae	South America	LC	577	1035	0.911	0.095	2.28e-10
Columbina squammata	Birds	Columbiformes	Columbidae	Multiple Region	LC	286	854	0.898	0.096	2.8e-10
Columbina talpacoti	Birds	Columbiformes	Columbidae	Multiple Region	LC	1244	3368	0.968	0.032	7.31e-15
Conirostrum albifrons	Birds	Passeriformes	Thraupidae	South America	LC	88	682	0.613	0.271	5.28e-05
Conirostrum bicolor	Birds	Passeriformes	Thraupidae	Multiple Region	NT	34	673	0.403	0.273	0.00117104
Conirostrum cinereum	Birds	Passeriformes	Thraupidae	South America	LC	153	722	0.818	0.145	2.55e-08
Conirostrum leucogenys	Birds	Passeriformes	Thraupidae	Multiple Region	LC	36	894	0.629	0.299	9.32e-05
Conirostrum sitticolor	Birds	Passeriformes	Thraupidae	South America	LC	93	687	0.751	0.183	4.01e-07
Conirostrum speciosum	Birds	Passeriformes	Thraupidae	South America	LC	195	758	0.848	0.133	8.41e-09
Conopias albovittatus	Birds	Passeriformes	Tyrannidae	Multiple Region	LC	63	912	0.544	0.311	0.000360674
Conopias cinchoneti	Birds	Passeriformes	Tyrannidae	South America	VU	41	646	0.331	0.451	0.0453973
Conopias parvus	Birds	Passeriformes	Tyrannidae	South America	LC	90	680	0.714	0.179	4.93e-07
Conopias trivirgatus	Birds	Passeriformes	Tyrannidae	South America	LC	50	650	0.528	0.46	0.00550915
Conopophaga aurita	Birds	Passeriformes	Conopophagidae	South America	LC	39	640	0.567	0.313	0.00028493
Conopophaga castaneiceps	Birds	Passeriformes	Conopophagidae	South America	LC	39	646	0.448	0.342	0.00250952
Conopophaga lineata	Birds	Passeriformes	Conopophagidae	South America	LC	69	662	0.676	0.143	1.13e-07
Conopophaga melanops	Birds	Passeriformes	Conopophagidae	South America	LC	36	648	0.543	0.244	6.1e-05
Conopophaga peruviana	Birds	Passeriformes	Conopophagidae	South America	LC	30	639	0.448	0.258	0.000388002
Conopophila albogularis	Birds	Passeriformes	Meliphagidae	Multiple Region	LC	84	992	0.842	0.084	1.44e-10
Conopophila rufogularis	Birds	Passeriformes	Meliphagidae	Oceania	LC	307	844	0.863	0.065	1.22e-11
Conopophila whitei	Birds	Passeriformes	Meliphagidae	Oceania	LC	58	670	0.508	0.305	0.00051484
Contopus caribaeus	Birds	Passeriformes	Tyrannidae	North America	LC	33	55	0.103	0.508	0.536801	not included
Contopus cinereus	Birds	Passeriformes	Tyrannidae	Multiple Region	LC	397	1172	0.881	0.053	1.75e-12
Contopus cooperi	Birds	Passeriformes	Tyrannidae	Multiple Region	NT	3464	4910	0.973	0.015	7.43e-18
Contopus fumigatus	Birds	Passeriformes	Tyrannidae	South America	LC	161	733	0.877	0.134	6.84e-09
Contopus pertinax	Birds	Passeriformes	Tyrannidae	North America	LC	333	2075	0.925	0.051	7.04e-13
Contopus sordidulus	Birds	Passeriformes	Tyrannidae	Multiple Region	LC	2280	4084	0.914	0.072	1.77e-11
Contopus virens	Birds	Passeriformes	Tyrannidae	Multiple Region	LC	2438	4171	0.976	0.023	3.96e-16
Copsychus albospecularis	Birds	Passeriformes	Muscicapidae	Africa	LC	63	555	0.577	0.196	6.41e-06
Copsychus malabaricus	Birds	Passeriformes	Muscicapidae	Asia	LC	245	581	0.816	0.111	2.43e-09
Copsychus saularis	Birds	Passeriformes	Muscicapidae	Asia	LC	579	973	0.854	0.106	1.06e-09
Coracias abyssinicus	Birds	Coraciiformes	Coraciidae	Multiple Region	LC	152	760	0.769	0.269	8.28e-06
Coracias benghalensis	Birds	Coraciiformes	Coraciidae	Asia	LC	439	755	0.903	0.043	2.02e-13
Coracias caudatus	Birds	Coraciiformes	Coraciidae	Africa	LC	647	957	0.928	0.06	3.12e-12
Coracias cyanogaster	Birds	Coraciiformes	Coraciidae	Africa	LC	64	550	0.668	0.217	4.37e-06
Coracias garrulus	Birds	Coraciiformes	Coraciidae	Multiple Region	NT	1085	2626	0.981	0.025	7.18e-16
Coracias naevius	Birds	Coraciiformes	Coraciidae	Africa	LC	390	765	0.909	0.082	6.09e-11
Coracias spatulatus	Birds	Coraciiformes	Coraciidae	Africa	LC	65	555	0.62	0.202	4.59e-06
Coracina boyeri	Birds	Passeriformes	Campephagidae	Multiple Region	LC	30	958	0.662	0.225	6.54e-06
Coracina caeruleogrisea	Birds	Passeriformes	Campephagidae	Multiple Region	LC	35	963	0.384	0.295	0.00264641
Coracina caesia	Birds	Passeriformes	Campephagidae	Africa	LC	154	612	0.875	0.122	2.99e-09
Coracina cinerea	Birds	Passeriformes	Campephagidae	Africa	LC	42	539	0.462	0.33	0.00165566
Coracina lineata	Birds	Passeriformes	Campephagidae	Multiple Region	LC	69	987	0.756	0.154	8.63e-08
Coracina macei	Birds	Passeriformes	Campephagidae	Asia	LC	149	664	0.84	0.166	6.42e-08
Coracina maxima	Birds	Passeriformes	Campephagidae	Oceania	LC	536	999	0.844	0.138	1.21e-08
Coracina melaschistos	Birds	Passeriformes	Campephagidae	Asia	LC	42	593	0.459	0.421	0.00731283
Coracina novaehollandiae	Birds	Passeriformes	Campephagidae	Multiple Region	LC	1755	2199	0.867	0.121	2.92e-09
Coracina papuensis	Birds	Passeriformes	Campephagidae	Multiple Region	LC	679	1402	0.946	0.055	1.14e-12
Coracina pectoralis	Birds	Passeriformes	Campephagidae	Africa	LC	140	605	0.844	0.133	8.68e-09
Coracina striata	Birds	Passeriformes	Campephagidae	Asia	LC	48	337	0.542	0.137	5.3e-07
Coracina tenuirostris	Birds	Passeriformes	Campephagidae	Multiple Region	LC	256	1113	0.942	0.048	3.37e-13
Coragyps atratus	Birds	Accipitriformes	Cathartidae	Multiple Region	LC	3077	4615	0.967	0.018	4.94e-17
Corapipo altera	Birds	Passeriformes	Pipridae	Multiple Region	LC	44	898	0.478	0.42	0.00574348
Corcorax melanorhamphos	Birds	Passeriformes	Corcoracidae	Oceania	LC	499	980	0.938	0.056	1.42e-12
Cormobates leucophaea	Birds	Passeriformes	Climacteridae	Oceania	LC	325	853	0.892	0.186	1.04e-07
Corvinella corvina	Birds	Passeriformes	Laniidae	Africa	LC	85	562	0.737	0.239	4.45e-06
Corvus albicollis	Birds	Passeriformes	Corvidae	Africa	LC	344	741	0.867	0.12	2.72e-09
Corvus albus	Birds	Passeriformes	Corvidae	Africa	LC	1041	1239	0.437	0.379	0.00539551
Corvus bennetti	Birds	Passeriformes	Corvidae	Oceania	LC	869	1257	0.964	0.024	6.24e-16
Corvus brachyrhynchos	Birds	Passeriformes	Corvidae	North America	LC	4347	4886	0.954	0.035	1.75e-14
Corvus capensis	Birds	Passeriformes	Corvidae	Africa	LC	471	838	0.906	0.067	9.9e-12
Corvus caurinus	Birds	Passeriformes	Corvidae	North America	LC	216	1757	0.918	0.037	4.67e-14
Corvus corax	Birds	Passeriformes	Corvidae	Multiple Region	LC	7367	8616	0.993	0.009	4.73e-20
Corvus corone	Birds	Passeriformes	Corvidae	Multiple Region	LC	2138	2870	0.949	0.05	5.31e-13
Corvus coronoides	Birds	Passeriformes	Corvidae	Oceania	LC	1108	1442	0.937	0.046	2.79e-13
Corvus crassirostris	Birds	Passeriformes	Corvidae	Africa	LC	32	530	0.466	0.215	7.3e-05
Corvus cryptoleucus	Birds	Passeriformes	Corvidae	North America	LC	574	2243	0.942	0.066	6.74e-12
Corvus dauuricus	Birds	Passeriformes	Corvidae	Asia	LC	92	232	0.642	0.283	5.31e-05
Corvus edithae	Birds	Passeriformes	Corvidae	Africa	LC	31	526	0.335	0.367	0.0179354
Corvus enca	Birds	Passeriformes	Corvidae	Asia	LC	63	346	0.665	0.243	1.18e-05
Corvus frugilegus	Birds	Passeriformes	Corvidae	Multiple Region	LC	1797	2361	0.876	0.084	1.09e-10
Corvus imparatus	Birds	Passeriformes	Corvidae	North America	LC	52	1893	0.552	0.428	0.0027754
Corvus macrorhynchos	Birds	Passeriformes	Corvidae	Asia	LC	718	1125	0.946	0.095	1.61e-10
Corvus mellori	Birds	Passeriformes	Corvidae	Oceania	LC	402	911	0.907	0.09	1.45e-10
Corvus monedula	Birds	Passeriformes	Corvidae	Multiple Region	LC	2203	2599	0.89	0.056	2.35e-12
Corvus orru	Birds	Passeriformes	Corvidae	Multiple Region	LC	961	1628	0.943	0.076	2.16e-11
Corvus ossifragus	Birds	Passeriformes	Corvidae	North America	LC	814	2150	0.967	0.027	1.62e-15
Corvus rhipidurus	Birds	Passeriformes	Corvidae	Multiple Region	LC	134	781	0.87	0.118	2.37e-09
Corvus ruficollis	Birds	Passeriformes	Corvidae	Multiple Region	LC	233	875	0.837	0.12	3.78e-09
Corvus sinaloae	Birds	Passeriformes	Corvidae	North America	LC	49	290	0.666	0.219	4.97e-06
Corvus splendens	Birds	Passeriformes	Corvidae	Asia	LC	425	867	0.904	0.101	4.12e-10
Corvus tasmanicus	Birds	Passeriformes	Corvidae	Oceania	LC	97	702	0.786	0.134	1.7e-08
Corvus tristis	Birds	Passeriformes	Corvidae	Multiple Region	LC	39	964	0.53	0.269	0.00015381
Corydon sumatranus	Birds	Passeriformes	Eurylaimidae	Asia	LC	40	330	0.425	0.363	0.00486355
Coryphistera alaudina	Birds	Passeriformes	Furnariidae	South America	LC	111	700	0.827	0.09	3.18e-10
Coryphospingus cucullatus	Birds	Passeriformes	Thraupidae	South America	LC	266	812	0.887	0.051	1.09e-12
Coryphospingus pileatus	Birds	Passeriformes	Thraupidae	South America	LC	113	699	0.793	0.175	1.72e-07
Corythaeola cristata	Birds	Musophagiformes	Musophagidae	Africa	LC	109	586	0.799	0.122	6.75e-09
Corythaixoides concolor	Birds	Musophagiformes	Musophagidae	Africa	LC	354	748	0.912	0.057	2.16e-12
Corythaixoides personatus	Birds	Musophagiformes	Musophagidae	Africa	LC	67	561	0.777	0.148	4.6e-08
Corythopis delalandi	Birds	Passeriformes	Tyrannidae	South America	LC	42	651	0.546	0.272	0.000133159
Corythopis torquatus	Birds	Passeriformes	Tyrannidae	South America	LC	128	704	0.789	0.1	1.31e-09
Corythornis cristatus	Birds	Coraciiformes	Alcedinidae	Multiple Region	LC	356	904	0.844	0.08	9.89e-11
Corythornis vintsioides	Birds	Coraciiformes	Alcedinidae	Africa	LC	42	540	0.433	0.244	0.00032641
Coscoroba coscoroba	Birds	Anseriformes	Anatidae	South America	LC	202	765	0.847	0.112	1.86e-09
Cossypha caffra	Birds	Passeriformes	Muscicapidae	Africa	LC	454	818	0.904	0.115	1.31e-09
Cossypha cyanocampter	Birds	Passeriformes	Muscicapidae	Africa	LC	39	537	0.278	0.35	0.033
Cossypha dichroa	Birds	Passeriformes	Muscicapidae	Africa	LC	91	575	0.739	0.113	6.74e-09
Cossypha heuglini	Birds	Passeriformes	Muscicapidae	Africa	LC	394	773	0.923	0.054	1.29e-12
Cossypha humeralis	Birds	Passeriformes	Muscicapidae	Africa	LC	179	623	0.908	0.064	6.6e-12
Cossypha natalensis	Birds	Passeriformes	Muscicapidae	Africa	LC	199	638	0.911	0.065	7.9e-12
Cossypha niveicapilla	Birds	Passeriformes	Muscicapidae	Africa	LC	118	589	0.737	0.259	8.47e-06
Cossypha polioptera	Birds	Passeriformes	Muscicapidae	Africa	LC	32	528	0.429	0.424	0.0108109
Cossypha semirufa	Birds	Passeriformes	Muscicapidae	Africa	LC	70	561	0.737	0.232	3.46e-06
Cotinga amabilis	Birds	Passeriformes	Cotingidae	North America	LC	47	284	0.539	0.219	2.7e-05
Cotinga cayana	Birds	Passeriformes	Cotingidae	South America	LC	132	706	0.777	0.139	2.7e-08
Cotinga maynana	Birds	Passeriformes	Cotingidae	South America	LC	75	668	0.729	0.126	1.93e-08
Coturnicops noveboracensis	Birds	Gruiformes	Rallidae	North America	LC	454	2175	0.967	0.027	1.91e-15
Coturnix coturnix	Birds	Galliformes	Phasianidae	Multiple Region	LC	2026	3263	0.945	0.049	4.2e-13
Coturnix delegorguei	Birds	Galliformes	Phasianidae	Multiple Region	LC	212	802	0.91	0.047	4.35e-13
Coturnix japonica	Birds	Galliformes	Phasianidae	Asia	NT	49	496	0.571	0.326	0.000356718
Coturnix pectoralis	Birds	Galliformes	Phasianidae	Oceania	LC	571	1026	0.939	0.029	4.74e-15
Coua caerulea	Birds	Cuculiformes	Cuculidae	Africa	LC	32	535	0.557	0.325	0.000419861
Coua cristata	Birds	Cuculiformes	Cuculidae	Africa	LC	40	541	0.477	0.228	9.67e-05
Cracticus cassicus	Birds	Passeriformes	Cracticidae	Multiple Region	LC	49	971	0.675	0.222	4.94e-06
Cracticus mentalis	Birds	Passeriformes	Cracticidae	Multiple Region	LC	45	968	0.687	0.231	5.88e-06
Cracticus nigrogularis	Birds	Passeriformes	Cracticidae	Oceania	LC	1371	1624	0.902	0.059	3.46e-12
Cracticus quoyi	Birds	Passeriformes	Cracticidae	Multiple Region	LC	114	1014	0.733	0.269	1.21e-05
Cracticus torquatus	Birds	Passeriformes	Cracticidae	Oceania	LC	1159	1479	0.812	0.321	2.23e-05
Cranioleuca antisiensis	Birds	Passeriformes	Furnariidae	South America	LC	35	639	0.514	0.408	0.0031896
Cranioleuca curtata	Birds	Passeriformes	Furnariidae	South America	VU	54	658	0.542	0.356	0.000955852
Cranioleuca erythrops	Birds	Passeriformes	Furnariidae	Multiple Region	LC	58	913	0.63	0.196	3.11e-06
Cranioleuca gutturata	Birds	Passeriformes	Furnariidae	South America	LC	60	653	0.676	0.096	3.41e-09
Cranioleuca pyrrhophia	Birds	Passeriformes	Furnariidae	South America	LC	159	734	0.898	0.053	1.44e-12
Cranioleuca vulpina	Birds	Passeriformes	Furnariidae	Multiple Region	LC	78	919	0.699	0.233	5.48e-06
Crateroscelis murina	Birds	Passeriformes	Acanthizidae	Multiple Region	LC	54	975	0.547	0.248	6.46e-05
Crateroscelis robusta	Birds	Passeriformes	Acanthizidae	Multiple Region	LC	39	967	0.608	0.241	2.26e-05
Crax alector	Birds	Galliformes	Cracidae	South America	VU	56	652	0.462	0.349	0.00235486
Crax fasciolata	Birds	Galliformes	Cracidae	South America	VU	61	658	0.794	0.186	2.85e-07
Crax rubra	Birds	Galliformes	Cracidae	Multiple Region	VU	115	948	0.828	0.14	1.65e-08
Creatophora cinerea	Birds	Passeriformes	Sturnidae	Multiple Region	LC	566	1043	0.938	0.062	4.09e-12
Creurgops verticalis	Birds	Passeriformes	Thraupidae	South America	LC	50	648	0.562	0.241	4.27e-05
Crex crex	Birds	Gruiformes	Rallidae	Multiple Region	LC	1108	2648	0.795	0.068	3.98e-11
Crex egregia	Birds	Gruiformes	Rallidae	Africa	LC	120	590	0.708	0.178	5.17e-07
Crinifer piscator	Birds	Musophagiformes	Musophagidae	Africa	LC	113	588	0.739	0.173	2.8e-07
Crinifer zonurus	Birds	Musophagiformes	Musophagidae	Africa	LC	90	570	0.725	0.249	7.02e-06
Criniger barbatus	Birds	Passeriformes	Pycnonotidae	Africa	LC	33	533	0.387	0.267	0.00133686
Criniger calurus	Birds	Passeriformes	Pycnonotidae	Africa	LC	102	576	0.753	0.131	2.11e-08
Crotophaga ani	Birds	Cuculiformes	Cuculidae	Multiple Region	LC	1099	3908	0.97	0.046	1.97e-13
Crotophaga major	Birds	Cuculiformes	Cuculidae	Multiple Region	LC	419	1186	0.939	0.053	8.99e-13
Crotophaga sulcirostris	Birds	Cuculiformes	Cuculidae	Multiple Region	LC	790	3037	0.979	0.03	3.5e-15
Crypsirina temia	Birds	Passeriformes	Corvidae	Asia	LC	68	458	0.713	0.224	3.36e-06
Cryptospiza reichenovii	Birds	Passeriformes	Estrildidae	Africa	LC	52	546	0.453	0.252	0.000303893
Cryptospiza salvadorii	Birds	Passeriformes	Estrildidae	Africa	LC	30	526	0.319	0.355	0.019528
Crypturellus atrocapillus	Birds	Tinamiformes	Tinamidae	South America	NT	32	641	0.506	0.485	0.00919874
Crypturellus bartletti	Birds	Tinamiformes	Tinamidae	South America	LC	42	642	0.488	0.238	0.00011533
Crypturellus boucardi	Birds	Tinamiformes	Tinamidae	Multiple Region	LC	77	923	0.788	0.194	4.36e-07
Crypturellus cinereus	Birds	Tinamiformes	Tinamidae	South America	LC	174	733	0.798	0.181	2.14e-07
Crypturellus cinnamomeus	Birds	Tinamiformes	Tinamidae	North America	LC	159	353	0.818	0.093	4.86e-10
Crypturellus erythropus	Birds	Tinamiformes	Tinamidae	South America	LC	49	660	0.598	0.273	6.86e-05
Crypturellus obsoletus	Birds	Tinamiformes	Tinamidae	South America	LC	135	718	0.872	0.096	3.74e-10
Crypturellus parvirostris	Birds	Tinamiformes	Tinamidae	South America	LC	138	713	0.833	0.082	1.34e-10
Crypturellus soui	Birds	Tinamiformes	Tinamidae	Multiple Region	LC	479	1225	0.9	0.056	2.11e-12
Crypturellus strigulosus	Birds	Tinamiformes	Tinamidae	South America	LC	38	643	0.53	0.307	0.000399706
Crypturellus tataupa	Birds	Tinamiformes	Tinamidae	South America	LC	178	748	0.86	0.079	7.02e-11
Crypturellus undulatus	Birds	Tinamiformes	Tinamidae	South America	LC	255	804	0.931	0.047	3.16e-13
Crypturellus variegatus	Birds	Tinamiformes	Tinamidae	South America	LC	123	700	0.785	0.191	3.91e-07
Cuculus canorus	Birds	Cuculiformes	Cuculidae	Multiple Region	LC	2875	3911	0.966	0.061	2.52e-12
Cuculus clamosus	Birds	Cuculiformes	Cuculidae	Africa	LC	357	752	0.656	0.275	3.54e-05
Cuculus gularis	Birds	Cuculiformes	Cuculidae	Africa	LC	277	691	0.892	0.093	2.32e-10
Cuculus micropterus	Birds	Cuculiformes	Cuculidae	Asia	LC	164	578	0.854	0.108	1.21e-09
Cuculus poliocephalus	Birds	Cuculiformes	Cuculidae	Multiple Region	LC	100	1194	0.737	0.13	2.39e-08
Cuculus rochii	Birds	Cuculiformes	Cuculidae	Africa	LC	45	541	0.374	0.238	0.000763857
Cuculus saturatus	Birds	Cuculiformes	Cuculidae	Multiple Region	LC	140	2066	0.806	0.18	1.84e-07
Cuculus solitarius	Birds	Cuculiformes	Cuculidae	Africa	LC	451	816	0.833	0.165	6.42e-08
Culicicapa ceylonensis	Birds	Passeriformes	Stenostiridae	Asia	LC	311	775	0.907	0.091	1.56e-10
Curaeus curaeus	Birds	Passeriformes	Icteridae	South America	LC	173	744	0.799	0.132	1.35e-08
Cursorius cursor	Birds	Charadriiformes	Glareolidae	Multiple Region	LC	141	1817	0.841	0.118	3.1e-09
Cursorius rufus	Birds	Charadriiformes	Glareolidae	Africa	LC	150	609	0.785	0.144	3.27e-08
Cursorius temminckii	Birds	Charadriiformes	Glareolidae	Africa	LC	310	713	0.81	0.197	3.96e-07
Cutia nipalensis	Birds	Passeriformes	Leiothrichidae	Asia	LC	37	437	0.355	0.469	0.0403157
Cyanerpes caeruleus	Birds	Passeriformes	Thraupidae	Multiple Region	LC	294	1107	0.886	0.065	1.04e-11
Cyanerpes cyaneus	Birds	Passeriformes	Thraupidae	Multiple Region	LC	416	1191	0.942	0.037	3.93e-14
Cyanerpes lucidus	Birds	Passeriformes	Thraupidae	Multiple Region	LC	59	911	0.735	0.186	5.41e-07
Cyanerpes nitidus	Birds	Passeriformes	Thraupidae	South America	LC	63	662	0.612	0.317	0.000178018
Cyanocitta cristata	Birds	Passeriformes	Corvidae	North America	LC	3114	4015	0.965	0.022	2.84e-16
Cyanocitta stelleri	Birds	Passeriformes	Corvidae	North America	LC	1317	2774	0.969	0.039	4.74e-14
Cyanocompsa brissonii	Birds	Passeriformes	Cardinalidae	South America	LC	211	777	0.886	0.06	4.82e-12
Cyanocompsa cyanoides	Birds	Passeriformes	Cardinalidae	Multiple Region	LC	398	1137	0.881	0.089	1.66e-10
Cyanocompsa parellina	Birds	Passeriformes	Cardinalidae	North America	LC	190	389	0.822	0.19	2.45e-07
Cyanocorax affinis	Birds	Passeriformes	Corvidae	Multiple Region	LC	114	941	0.819	0.138	1.54e-08
Cyanocorax caeruleus	Birds	Passeriformes	Corvidae	South America	NT	34	647	0.514	0.258	0.00014033
Cyanocorax cayanus	Birds	Passeriformes	Corvidae	South America	LC	51	659	0.574	0.227	2.23e-05
Cyanocorax chrysops	Birds	Passeriformes	Corvidae	South America	LC	242	800	0.887	0.108	9.03e-10
Cyanocorax cristatellus	Birds	Passeriformes	Corvidae	South America	LC	58	664	0.616	0.298	0.000106769
Cyanocorax cyanomelas	Birds	Passeriformes	Corvidae	South America	LC	188	755	0.899	0.072	2.24e-11
Cyanocorax cyanopogon	Birds	Passeriformes	Corvidae	South America	LC	32	640	0.435	0.473	0.0172664
Cyanocorax melanocyaneus	Birds	Passeriformes	Corvidae	North America	LC	47	287	0.672	0.204	2.54e-06
Cyanocorax sanblasianus	Birds	Passeriformes	Corvidae	North America	LC	40	280	0.27	0.449	0.0891886	not included
Cyanocorax violaceus	Birds	Passeriformes	Corvidae	South America	LC	179	744	0.892	0.102	5.13e-10
Cyanocorax yncas	Birds	Passeriformes	Corvidae	Multiple Region	LC	425	2766	0.882	0.075	3.63e-11
Cyanocorax yucatanicus	Birds	Passeriformes	Corvidae	North America	LC	62	300	0.742	0.147	6.67e-08
Cyanoliseus patagonus	Birds	Psittaciformes	Psittacidae	South America	LC	110	708	0.763	0.287	1.47e-05
Cyanoloxia glaucocaerulea	Birds	Passeriformes	Cardinalidae	South America	LC	34	644	0.56	0.268	9.94e-05
Cyanolyca armillata	Birds	Passeriformes	Corvidae	South America	LC	32	642	0.475	0.371	0.00288458
Cyanolyca cucullata	Birds	Passeriformes	Corvidae	North America	LC	42	281	0.542	0.224	3.16e-05
Cyanolyca viridicyanus	Birds	Passeriformes	Corvidae	South America	NT	52	657	0.518	0.254	0.000117875
Cyanopica cyanus	Birds	Passeriformes	Corvidae	Multiple Region	LC	152	1000	0.805	0.106	1.8e-09
Cyanoptila cyanomelana	Birds	Passeriformes	Muscicapidae	Asia	LC	97	523	0.804	0.183	2.16e-07
Cyanoramphus auriceps	Birds	Psittaciformes	Psittacidae	Oceania	NT	38	666	0.522	0.318	0.000562633
Cyclarhis gujanensis	Birds	Passeriformes	Vireonidae	Multiple Region	LC	903	1525	0.932	0.042	1.36e-13
Cyclarhis nigrirostris	Birds	Passeriformes	Vireonidae	South America	LC	56	659	0.596	0.221	1.31e-05
Cyclopsitta diophthalma	Birds	Psittaciformes	Psittacidae	Multiple Region	LC	47	970	0.553	0.173	3.33e-06
Cygnus atratus	Birds	Anseriformes	Anatidae	Oceania	LC	844	1242	0.902	0.085	8.69e-11
Cygnus buccinator	Birds	Anseriformes	Anatidae	North America	LC	1616	2997	0.959	0.042	1.01e-13
Cygnus columbianus	Birds	Anseriformes	Anatidae	Multiple Region	LC	2910	5325	0.992	0.008	2.3e-20
Cygnus cygnus	Birds	Anseriformes	Anatidae	Multiple Region	LC	1468	3981	0.953	0.038	3.78e-14
Cygnus melancoryphus	Birds	Anseriformes	Anatidae	South America	LC	214	771	0.888	0.044	2.79e-13
Cygnus olor	Birds	Anseriformes	Anatidae	Multiple Region	LC	1492	2372	0.917	0.055	1.53e-12
Cymbilaimus lineatus	Birds	Passeriformes	Thamnophilidae	Multiple Region	LC	240	1034	0.866	0.07	2.3e-11
Cymbirhynchus macrorhynchos	Birds	Passeriformes	Eurylaimidae	Asia	LC	59	342	0.679	0.234	7.21e-06
Cynanthus latirostris	Birds	Apodiformes	Trochilidae	North America	LC	381	2106	0.966	0.031	6.58e-15
Cynanthus sordidus	Birds	Apodiformes	Trochilidae	North America	LC	38	278	0.644	0.185	1.57e-06
Cyornis banyumas	Birds	Passeriformes	Muscicapidae	Asia	LC	84	473	0.749	0.205	1.05e-06
Cyornis hainanus	Birds	Passeriformes	Muscicapidae	Asia	LC	50	445	0.649	0.24	1.28e-05
Cyornis poliogenys	Birds	Passeriformes	Muscicapidae	Asia	LC	33	437	0.6	0.255	3.98e-05
Cyornis rubeculoides	Birds	Passeriformes	Muscicapidae	Asia	LC	93	623	0.716	0.234	4.66e-06
Cyornis tickelliae	Birds	Passeriformes	Muscicapidae	Asia	LC	129	389	0.415	0.428	0.0134147
Cyornis unicolor	Birds	Passeriformes	Muscicapidae	Asia	LC	72	461	0.714	0.246	7.34e-06
Cyphorhinus arada	Birds	Passeriformes	Troglodytidae	South America	LC	123	700	0.844	0.091	2.92e-10
Cyphorhinus phaeocephalus	Birds	Passeriformes	Troglodytidae	Multiple Region	LC	51	899	0.62	0.301	0.000110459
Cyphorhinus thoracicus	Birds	Passeriformes	Troglodytidae	South America	LC	50	652	0.674	0.264	2.05e-05
Cypseloides cryptus	Birds	Apodiformes	Apodidae	Multiple Region	LC	33	893	0.525	0.294	0.000314102
Cypseloides fumigatus	Birds	Apodiformes	Apodidae	South America	LC	31	641	0.463	0.225	0.000111
Cypseloides niger	Birds	Apodiformes	Apodidae	Multiple Region	LC	515	2850	0.976	0.023	3.41e-16
Cypseloides senex	Birds	Apodiformes	Apodidae	South America	LC	40	646	0.618	0.285	7.45e-05
Cypsiurus balasiensis	Birds	Apodiformes	Apodidae	Asia	LC	332	636	0.887	0.099	3.97e-10
Cypsiurus parvus	Birds	Apodiformes	Apodidae	Multiple Region	LC	735	1168	0.902	0.047	4.42e-13
Cypsnagra hirundinacea	Birds	Passeriformes	Thraupidae	South America	LC	45	650	0.685	0.2	1.82e-06
Cyrtonyx montezumae	Birds	Galliformes	Odontophoridae	North America	LC	181	1968	0.862	0.106	9.75e-10
Dacelo gaudichaud	Birds	Coraciiformes	Alcedinidae	Multiple Region	LC	57	976	0.641	0.28	4.83e-05
Dacelo leachii	Birds	Coraciiformes	Alcedinidae	Multiple Region	LC	424	1231	0.911	0.08	4.59e-11
Dacelo novaeguineae	Birds	Coraciiformes	Alcedinidae	Oceania	LC	688	1125	0.86	0.113	1.75e-09
Dacnis cayana	Birds	Passeriformes	Thraupidae	Multiple Region	LC	587	1301	0.936	0.034	1.64e-14
Dacnis flaviventer	Birds	Passeriformes	Thraupidae	South America	LC	109	693	0.836	0.09	2.91e-10
Dacnis lineata	Birds	Passeriformes	Thraupidae	South America	LC	231	770	0.949	0.029	3.9e-15
Dacnis venusta	Birds	Passeriformes	Thraupidae	Multiple Region	LC	53	907	0.535	0.326	0.000564594
Dactylortyx thoracicus	Birds	Galliformes	Odontophoridae	North America	LC	86	316	0.692	0.321	7.72e-05
Daphoenositta chrysoptera	Birds	Passeriformes	Neosittidae	Multiple Region	LC	960	1607	0.918	0.062	4.47e-12
Daption capense	Birds	Procellariiformes	Procellariidae	Multiple Region	LC	75	1814	0.637	0.25	2.09e-05
Daptrius ater	Birds	Falconiformes	Falconidae	South America	LC	278	807	0.938	0.051	6.67e-13
Deconychura longicauda	Birds	Passeriformes	Furnariidae	Multiple Region	NT	139	966	0.865	0.069	1.98e-11
Delichon dasypus	Birds	Passeriformes	Hirundinidae	Asia	LC	191	746	0.852	0.098	5.48e-10
Delichon nipalense	Birds	Passeriformes	Hirundinidae	Asia	LC	48	450	0.595	0.214	1.04e-05
Delichon urbicum	Birds	Passeriformes	Hirundinidae	Multiple Region	LC	3105	4062	0.967	0.037	2.83e-14
Deltarhynchus flammulatus	Birds	Passeriformes	Tyrannidae	North America	LC	37	281	0.444	0.246	0.000290848
Dendragapus fuliginosus	Birds	Galliformes	Phasianidae	North America	LC	255	1775	0.916	0.073	2.15e-11
Dendragapus obscurus	Birds	Galliformes	Phasianidae	North America	LC	660	2054	0.958	0.046	2.24e-13
Dendrexetastes rufigula	Birds	Passeriformes	Furnariidae	South America	LC	115	693	0.791	0.123	7.72e-09
Dendrocincla anabatina	Birds	Passeriformes	Furnariidae	North America	LC	101	322	0.737	0.189	6.28e-07
Dendrocincla fuliginosa	Birds	Passeriformes	Furnariidae	Multiple Region	LC	432	1196	0.949	0.028	2.93e-15
Dendrocincla homochroa	Birds	Passeriformes	Furnariidae	Multiple Region	LC	115	952	0.84	0.156	3.83e-08
Dendrocincla merula	Birds	Passeriformes	Furnariidae	South America	LC	88	672	0.677	0.2	2.05e-06
Dendrocincla tyrannina	Birds	Passeriformes	Furnariidae	South America	LC	65	666	0.66	0.225	6.51e-06
Dendrocitta formosae	Birds	Passeriformes	Corvidae	Asia	LC	140	661	0.784	0.112	3.59e-09
Dendrocitta vagabunda	Birds	Passeriformes	Corvidae	Asia	LC	261	634	0.911	0.059	3.23e-12
Dendrocolaptes certhia	Birds	Passeriformes	Furnariidae	South America	LC	194	737	0.881	0.087	1.45e-10
Dendrocolaptes picumnus	Birds	Passeriformes	Furnariidae	Multiple Region	LC	229	1035	0.877	0.107	9.41e-10
Dendrocolaptes platyrostris	Birds	Passeriformes	Furnariidae	South America	LC	100	693	0.735	0.197	8.98e-07
Dendrocolaptes sanctithomae	Birds	Passeriformes	Furnariidae	Multiple Region	LC	133	963	0.893	0.095	2.65e-10
Dendrocopos analis	Birds	Piciformes	Picidae	Asia	LC	36	320	0.583	0.231	2.24e-05
Dendrocopos darjellensis	Birds	Piciformes	Picidae	Asia	LC	34	436	0.353	0.345	0.0102689
Dendrocopos leucotos	Birds	Piciformes	Picidae	Multiple Region	LC	480	1379	0.923	0.063	4.93e-12
Dendrocopos macei	Birds	Piciformes	Picidae	Asia	LC	70	499	0.609	0.228	1.44e-05
Dendrocopos major	Birds	Piciformes	Picidae	Multiple Region	LC	2419	3075	0.937	0.066	6.59e-12
Dendrocopos syriacus	Birds	Piciformes	Picidae	Multiple Region	LC	227	1106	0.868	0.091	2.29e-10
Dendrocygna arcuata	Birds	Anseriformes	Anatidae	Multiple Region	LC	297	1140	0.89	0.155	2.15e-08
Dendrocygna autumnalis	Birds	Anseriformes	Anatidae	Multiple Region	LC	1137	3264	0.972	0.029	3.42e-15
Dendrocygna bicolor	Birds	Anseriformes	Anatidae	Multiple Region	LC	749	3993	0.962	0.039	5.12e-14
Dendrocygna eytoni	Birds	Anseriformes	Anatidae	Oceania	LC	509	987	0.861	0.221	6.25e-07
Dendrocygna guttata	Birds	Anseriformes	Anatidae	Multiple Region	LC	32	957	0.444	0.228	0.000167151
Dendrocygna javanica	Birds	Anseriformes	Anatidae	Asia	LC	228	719	0.839	0.096	4.96e-10
Dendrocygna viduata	Birds	Anseriformes	Anatidae	Multiple Region	LC	890	2032	0.949	0.053	8.87e-13
Dendroica caerulescens	Birds	Passeriformes	Parulidae	Multiple Region	LC	424	3443	0.86	0.077	6e-11
Dendroica castanea	Birds	Passeriformes	Parulidae	Multiple Region	LC	527	2864	0.948	0.042	1.14e-13
Dendroica cerulea	Birds	Passeriformes	Parulidae	Multiple Region	VU	146	2605	0.85	0.157	3.64e-08
Dendroica chrysoparia	Birds	Passeriformes	Parulidae	North America	EN	36	1876	0.33	0.312	0.00861441
Dendroica coronata	Birds	Passeriformes	Parulidae	Multiple Region	LC	2386	4159	0.965	0.036	2.53e-14
Dendroica discolor	Birds	Passeriformes	Parulidae	Multiple Region	LC	219	3289	0.92	0.062	4.53e-12
Dendroica dominica	Birds	Passeriformes	Parulidae	Multiple Region	LC	273	2686	0.92	0.081	5.23e-11
Dendroica fusca	Birds	Passeriformes	Parulidae	Multiple Region	LC	565	2906	0.925	0.05	6.2e-13
Dendroica graciae	Birds	Passeriformes	Parulidae	North America	LC	124	1929	0.906	0.043	2.02e-13
Dendroica magnolia	Birds	Passeriformes	Parulidae	Multiple Region	LC	698	3003	0.925	0.062	4.18e-12
Dendroica nigrescens	Birds	Passeriformes	Parulidae	North America	LC	338	2069	0.934	0.074	2.04e-11
Dendroica occidentalis	Birds	Passeriformes	Parulidae	North America	LC	241	2013	0.937	0.034	1.57e-14
Dendroica palmarum	Birds	Passeriformes	Parulidae	Multiple Region	LC	613	3571	0.971	0.043	1.1e-13
Dendroica pensylvanica	Birds	Passeriformes	Parulidae	Multiple Region	LC	566	2890	0.914	0.055	1.57e-12
Dendroica petechia	Birds	Passeriformes	Parulidae	Multiple Region	LC	1483	3536	0.912	0.078	3.86e-11
Dendroica pinus	Birds	Passeriformes	Parulidae	Multiple Region	LC	836	3721	0.983	0.019	6.64e-17
Dendroica striata	Birds	Passeriformes	Parulidae	Multiple Region	LC	507	2879	0.91	0.079	4.19e-11
Dendroica tigrina	Birds	Passeriformes	Parulidae	Multiple Region	LC	343	3386	0.919	0.074	2.23e-11
Dendroica townsendi	Birds	Passeriformes	Parulidae	Multiple Region	LC	435	2758	0.957	0.042	1.05e-13
Dendroica virens	Birds	Passeriformes	Parulidae	Multiple Region	LC	598	3566	0.904	0.07	1.64e-11
Dendronanthus indicus	Birds	Passeriformes	Motacillidae	Asia	LC	129	545	0.776	0.128	1.33e-08
Dendroperdix sephaena	Birds	Galliformes	Phasianidae	Africa	LC	126	590	0.808	0.185	2.29e-07
Dendropicos fuscescens	Birds	Piciformes	Picidae	Africa	LC	700	974	0.859	0.194	2.06e-07
Dendropicos gabonensis	Birds	Piciformes	Picidae	Africa	LC	51	548	0.525	0.249	9.16e-05
Dendropicos goertae	Birds	Piciformes	Picidae	Africa	LC	179	634	0.861	0.094	3.55e-10
Dendropicos griseocephalus	Birds	Piciformes	Picidae	Africa	LC	166	622	0.913	0.071	1.58e-11
Dendropicos namaquus	Birds	Piciformes	Picidae	Africa	LC	302	715	0.9	0.059	3.57e-12
Dendropicos poecilolaemus	Birds	Piciformes	Picidae	Africa	LC	33	535	0.583	0.322	0.000285458
Dendropicos xantholophus	Birds	Piciformes	Picidae	Africa	LC	36	535	0.44	0.297	0.00114693
Dendroplex picus	Birds	Passeriformes	Furnariidae	Multiple Region	LC	352	1143	0.916	0.045	2.88e-13
Dendrortyx leucophrys	Birds	Galliformes	Odontophoridae	North America	LC	39	280	0.481	0.394	0.00387508
Dendrortyx macroura	Birds	Galliformes	Odontophoridae	North America	LC	35	274	0.462	0.299	0.000868711
Deroptyus accipitrinus	Birds	Psittaciformes	Psittacidae	South America	LC	68	664	0.678	0.175	6.34e-07
Dicaeum agile	Birds	Passeriformes	Dicaeidae	Asia	LC	127	543	0.756	0.167	1.7e-07
Dicaeum chrysorrheum	Birds	Passeriformes	Dicaeidae	Asia	LC	82	468	0.8	0.136	1.74e-08
Dicaeum concolor	Birds	Passeriformes	Dicaeidae	Asia	LC	56	453	0.669	0.263	2.14e-05
Dicaeum cruentatum	Birds	Passeriformes	Dicaeidae	Asia	LC	158	517	0.826	0.17	8.91e-08
Dicaeum erythrorhynchos	Birds	Passeriformes	Dicaeidae	Asia	LC	93	369	0.604	0.36	0.000492493
Dicaeum geelvinkianum	Birds	Passeriformes	Dicaeidae	Multiple Region	LC	48	970	0.547	0.361	0.000979057
Dicaeum hirundinaceum	Birds	Passeriformes	Dicaeidae	Multiple Region	LC	1281	1834	0.924	0.048	4.48e-13
Dicaeum melanoxanthum	Birds	Passeriformes	Dicaeidae	Asia	LC	30	435	0.417	0.439	0.0148402
Dicaeum pectorale	Birds	Passeriformes	Dicaeidae	Multiple Region	LC	37	963	0.609	0.3	0.000123511
Dicaeum trigonostigma	Birds	Passeriformes	Dicaeidae	Asia	LC	106	377	0.805	0.115	3.73e-09
Dichrozona cincta	Birds	Passeriformes	Thamnophilidae	South America	LC	58	656	0.657	0.164	4.86e-07
Dicrurus adsimilis	Birds	Passeriformes	Dicruridae	Africa	LC	995	1205	0.761	0.272	9.66e-06
Dicrurus aeneus	Birds	Passeriformes	Dicruridae	Asia	LC	217	558	0.861	0.109	1.28e-09
Dicrurus annectans	Birds	Passeriformes	Dicruridae	Asia	LC	70	456	0.675	0.212	3.39e-06
Dicrurus atripennis	Birds	Passeriformes	Dicruridae	Africa	LC	60	552	0.654	0.222	6.48e-06
Dicrurus bracteatus	Birds	Passeriformes	Dicruridae	Multiple Region	LC	315	1158	0.93	0.03	5.54e-15
Dicrurus caerulescens	Birds	Passeriformes	Dicruridae	Asia	LC	103	370	0.77	0.202	7.44e-07
Dicrurus forficatus	Birds	Passeriformes	Dicruridae	Africa	LC	69	561	0.624	0.312	0.000135752
Dicrurus hottentottus	Birds	Passeriformes	Dicruridae	Asia	LC	241	581	0.8	0.199	4.77e-07
Dicrurus leucophaeus	Birds	Passeriformes	Dicruridae	Asia	LC	358	810	0.898	0.067	1.14e-11
Dicrurus ludwigii	Birds	Passeriformes	Dicruridae	Africa	LC	183	637	0.898	0.059	3.41e-12
Dicrurus macrocercus	Birds	Passeriformes	Dicruridae	Asia	LC	575	969	0.864	0.095	3.77e-10
[truncated: 6,511 more rows]
