# Supplementary material for: Biodiversity can benefit from climate stabilization despite adverse side effects of land-based mitigation
Source: Nat Commun. 2019 Nov 20;10:5240. doi: 10.1038/s41467-019-13241-y (PMC6868141; doi:10.1038/s41467-019-13241-y)
Supplement: Supplementary file 5 — Source Data [file 41467_2019_13241_MOESM5_ESM.xlsx]

## Sheet: metadata
Source data for Ohashi et al. "Biodiversity can benefit from climate stabilization despite adverse side-effects of land-based mitigation"
Correspondence to: oharu0429@gmail.com
Figure no.	Variable name	Description
Fig. 1	Taxonomic_group	Vascular plants/Amphibians/Reptiles/Birds/Mammals
	Datatype	Lost suitable habitat (loss) / gained suitable habitat (gain)
	Year	2050s/2070s
	Scenario	Mitigation scenairo (MIT)/Baseline scenario (BL)
	SSP	SSP1/SSP2/SSP3/SSP4/SSP5
	Driver	Land-use change (LU)/climate change(CC)/Combined effect of land-use change and climate change (LUCC)
	Values	Proportion of loss/gain of suitable habitat (%)
Fig. 2	Region	North America/South America/Europe/Africa/Asia/Oceania/Multiple Region
	Taxonomic_group	Vascular plants/Amphibians/Reptiles/Birds/Mammals
	Datatype	Lost suitable habitat (loss)
	Year	2050s/2070s
	Scenario	Mitigation scenairo (MIT)/Baseline scenario (BL)
	SSP	SSP1/SSP2/SSP3/SSP4/SSP5
	GCM	gf: GFDL-CM3/he: HadGEM2-ES/ip: IPSL-CM5A-LR/mi: MIROC-ESM-CHEM/no: NorESM1-M
	Driver	Land-use change (LU)/climate change(CC)/Total (Total)
	Values	Proportion of loss of suitable habitat (%)
Fig. 3a	Region	World/North America/South America/Europe/Africa/Asia/Oceania/Multiple Region
	Taxonomic_group	Vascular plants/Amphibians/Reptiles/Birds/Mammals
	Datatype	Loss of suitable habitat (loss)
	Year	2050s
	SSP	SSP1/SSP2/SSP3/SSP4/SSP5
	GCM	gf: GFDL-CM3/he: HadGEM2-ES/ip: IPSL-CM5A-LR/mi: MIROC-ESM-CHEM/no: NorESM1-M
	Driver	Land-use change (LU)/climate change(CC)/Total (Total)
	Values	Reduction in loss of suitable habitat by mitigation relative to baseline (%)
Fig. 3b	Region	World/North America/South America/Europe/Africa/Asia/Oceania/Multiple Region
	Taxonomic_group	Vascular plants/Amphibians/Reptiles/Birds/Mammals
	Datatype	Loss of suitable habitat (loss)
	Year	2070s
	SSP	SSP1/SSP2/SSP3/SSP4/SSP5
	GCM	gf: GFDL-CM3/he: HadGEM2-ES/ip: IPSL-CM5A-LR/mi: MIROC-ESM-CHEM/no: NorESM1-M
	Driver	Land-use change (LU)/climate change(CC)/Total (Total)
	Values	Reduction in loss of suitable habitat by mitigation relative to baseline (%)
Fig. 4a	Region	North America/South America/Europe/Africa/Asia/Oceania
	Taxonomic_group	Vascular plants/Amphibians/Reptiles/Birds/Mammals
	Datatype	Loss of suitable habitat (loss)
	Year	2050s/2070s
	Scenario	Mitigation scenairo (MIT)/Baseline scenario (BL)
	SSP	SSP1/SSP2/SSP3/SSP4/SSP5
	GCM	gf: GFDL-CM3/he: HadGEM2-ES/ip: IPSL-CM5A-LR/mi: MIROC-ESM-CHEM/no: NorESM1-M
	Driver	Land-use change (LU)
	Xvalues	Proportion of land changed from current to another land use (%)
	Yvalues	Proportion of loss of suitable habitat by land-use change
Fig4b	Region	North America/South America/Europe/Africa/Asia/Oceania
	Taxonomic_group	Vascular plants/Amphibians/Reptiles/Birds/Mammals
	Datatype	Loss of suitable habitat (loss)
	Year	2050s/2070s
	Scenario	Mitigation scenairo (MIT)/Baseline scenario (BL)
	SSP	SSP1/SSP2/SSP3/SSP4/SSP5
	GCM	gf: GFDL-CM3/he: HadGEM2-ES/ip: IPSL-CM5A-LR/mi: MIROC-ESM-CHEM/no: NorESM1-M
	Driver	Climate change (CC)
	Xvalues	Difference in maximum temperature of warmest month relatie to current climate (degrees C)
	Yvalues	Proportion of loss of suitable habitat by climate change
Supplementary Fig. 2	SCENARIO	SSP1/SSP2/SSP3/SSP4/SSP5 * Mitigation scenairo (MIT)/Baseline scenario (BL)
	Ind	Global land use
	Y	10 year time step from 2010 to 2100
	Xvalues	Year
	Yvalues	Land use area (Million Ha)
Supplementary Fig. 3	SCENARIO	SSP1/SSP2/SSP3/SSP4/SSP5 * Mitigation scenairo (MIT)/Baseline scenario (BL)
	Ind	Global Primary energy supply by energy sources
	Y	10 year time step from 2010 to 2100
	Xvalues	Year
	Yvalues	Energy supply (EJ per year)
Supplementary Fig. 4	SCENARIO	SSP1/SSP2/SSP3/SSP4/SSP5 * Mitigation scenairo (MIT)/Baseline scenario (BL)
	Ind	Global GHG emissions
	Y	10 year time step from 2010 to 2100
	Xvalues	Year
	Yvalues	Kyoto gas emissions (GtCO2 equivalent per year)
Supplementary Fig. 5	SCENARIO	SSP1/SSP2/SSP3/SSP4/SSP5 * Mitigation scenairo (MIT)/Baseline scenario (BL)
	Ind	Global Fossil Fuel and industrial CO2 emissions
	Y	10 year time step from 2010 to 2100
	Xvalues	Year
	Yvalues	CO2 emissions (GtCO2 per year)
Supplementary Fig. 6	SCENARIO	SSP1/SSP2/SSP3/SSP4/SSP5 * Mitigation scenairo (MIT)/Baseline scenario (BL)
	Ind	Radiative forcing
	Y	10 year time step from 2010 to 2100
	Xvalues	Year
	Yvalues	Radiative Forcing (W per M2)
Supplementary Fig. 7	SCENARIO	SSP1/SSP2/SSP3/SSP4/SSP5 * Mitigation scenairo (MIT)/Baseline scenario (BL)
	Ind	Agricultural demand
	Y	10 year time step from 2010 to 2100
	Xvalues	Year
	Yvalues	Agricultural demand (Mt per year)
Supplementary Fig. 8	SCENARIO	SSP1/SSP2/SSP3/SSP4/SSP5 * Mitigation scenairo (MIT)/Baseline scenario (BL)
	Ind	Food supply per capita
	Y	10 year time step from 2010 to 2100
	Xvalues	Year
	Yvalues	Food supply (kcal per day per capita)
Supplementary Fig. 9	Scientific name	Scientific name of modeled species
	Taxonomic group	Taxonomic group of modeled species
	Order	Order of modeled species
	Family	Family of modeled species
	Native region	Native region of modeled species
	IUCN Red List category	IUCN Red List category of modeled species
	Is included in final result	Is included in final result of modeled species
	Growth form (for dispersal distance)	Growth form (for dispersal distance) of modeled species
	Growth form (for Life span)	Growth form (for Life span) of modeled species
	Dispersal syndrome	Dispersal syndrome of modeled species
	Source(Dispersal syndrome)	Source ID for dispersal syndrome
	Body mass	Body mass of modeled species (g)
	Source(Body mass)	Source ID for body mass; Mean_congenerics: average value of species in same genus; Mean_family: average value of species in same family; Mean_order: average value of species in same order
	Generation length	Generation length of modeled species (year)
	Source(Generation length)	Source ID for generation length; Mean_congenerics: average value of species in same genus in same body mass class at log10 scale; Mean_family: average value of species in same family in same body mass class at log10 scale; Mean_order: average value of species in same order in same body mass class at log10 scale. If there are no species with same body mass class, the average value in the nearest c…
	Diet type	Diet type of modeled species
	Source(Diet type)	Source ID for diet type
	Dispersal distance	Dispersal distance of modeled species (km per year)

## Sheet: fig1
Taxonomic_group	Datatype	Year	Scenario	SSP	Driver	Values
Vascular plants	loss	2050s	MIT	SSP1	LU	2.76269
Vascular plants	loss	2050s	MIT	SSP1	CC	13.0085
Vascular plants	loss	2050s	MIT	SSP1	LUCC	4.14026
Vascular plants	loss	2050s	MIT	SSP2	LU	3.70875
Vascular plants	loss	2050s	MIT	SSP2	CC	12.4652
Vascular plants	loss	2050s	MIT	SSP2	LUCC	4.66653
Vascular plants	loss	2050s	MIT	SSP3	LU	4.63721
Vascular plants	loss	2050s	MIT	SSP3	CC	12.5265
Vascular plants	loss	2050s	MIT	SSP3	LUCC	4.51141
Vascular plants	loss	2050s	MIT	SSP4	LU	3.17219
Vascular plants	loss	2050s	MIT	SSP4	CC	12.7701
Vascular plants	loss	2050s	MIT	SSP4	LUCC	4.35687
Vascular plants	loss	2050s	MIT	SSP5	LU	5.93029
Vascular plants	loss	2050s	MIT	SSP5	CC	11.3245
Vascular plants	loss	2050s	MIT	SSP5	LUCC	6.01743
Vascular plants	loss	2050s	BL	SSP1	LU	1.35985
Vascular plants	loss	2050s	BL	SSP1	CC	19.6595
Vascular plants	loss	2050s	BL	SSP1	LUCC	3.31368
Vascular plants	loss	2050s	BL	SSP2	LU	1.75964
Vascular plants	loss	2050s	BL	SSP2	CC	19.4014
Vascular plants	loss	2050s	BL	SSP2	LUCC	3.49669
Vascular plants	loss	2050s	BL	SSP3	LU	3.15908
Vascular plants	loss	2050s	BL	SSP3	CC	18.8113
Vascular plants	loss	2050s	BL	SSP3	LUCC	4.03298
Vascular plants	loss	2050s	BL	SSP4	LU	2.07881
Vascular plants	loss	2050s	BL	SSP4	CC	19.036
Vascular plants	loss	2050s	BL	SSP4	LUCC	3.96632
Vascular plants	loss	2050s	BL	SSP5	LU	1.9602
Vascular plants	loss	2050s	BL	SSP5	CC	19.0604
Vascular plants	loss	2050s	BL	SSP5	LUCC	3.99395
Vascular plants	loss	2070s	MIT	SSP1	LU	4.11806
Vascular plants	loss	2070s	MIT	SSP1	CC	14.4665
Vascular plants	loss	2070s	MIT	SSP1	LUCC	6.08108
Vascular plants	loss	2070s	MIT	SSP2	LU	5.27401
Vascular plants	loss	2070s	MIT	SSP2	CC	13.921
Vascular plants	loss	2070s	MIT	SSP2	LUCC	6.48023
Vascular plants	loss	2070s	MIT	SSP3	LU	6.4999
Vascular plants	loss	2070s	MIT	SSP3	CC	14.0795
Vascular plants	loss	2070s	MIT	SSP3	LUCC	6.24593
Vascular plants	loss	2070s	MIT	SSP4	LU	4.52485
Vascular plants	loss	2070s	MIT	SSP4	CC	14.3091
Vascular plants	loss	2070s	MIT	SSP4	LUCC	6.10578
Vascular plants	loss	2070s	MIT	SSP5	LU	7.22533
Vascular plants	loss	2070s	MIT	SSP5	CC	12.9451
Vascular plants	loss	2070s	MIT	SSP5	LUCC	7.64168
Vascular plants	loss	2070s	BL	SSP1	LU	1.75722
Vascular plants	loss	2070s	BL	SSP1	CC	26.96
Vascular plants	loss	2070s	BL	SSP1	LUCC	5.20304
Vascular plants	loss	2070s	BL	SSP2	LU	2.16956
Vascular plants	loss	2070s	BL	SSP2	CC	26.8791
Vascular plants	loss	2070s	BL	SSP2	LUCC	5.1226
Vascular plants	loss	2070s	BL	SSP3	LU	3.99002
Vascular plants	loss	2070s	BL	SSP3	CC	26.179
Vascular plants	loss	2070s	BL	SSP3	LUCC	5.74662
Vascular plants	loss	2070s	BL	SSP4	LU	2.9077
Vascular plants	loss	2070s	BL	SSP4	CC	25.9472
Vascular plants	loss	2070s	BL	SSP4	LUCC	6.26128
Vascular plants	loss	2070s	BL	SSP5	LU	2.45545
Vascular plants	loss	2070s	BL	SSP5	CC	26.0808
Vascular plants	loss	2070s	BL	SSP5	LUCC	6.17886
Vascular plants	gain	2050s	MIT	SSP1	LU	0.00353997
Vascular plants	gain	2050s	MIT	SSP1	CC	0.0116671
Vascular plants	gain	2050s	MIT	SSP1	LUCC	0.00329958
Vascular plants	gain	2050s	MIT	SSP2	LU	0.00620537
Vascular plants	gain	2050s	MIT	SSP2	CC	0.0112156
Vascular plants	gain	2050s	MIT	SSP2	LUCC	0.00439828
Vascular plants	gain	2050s	MIT	SSP3	LU	0.00128046
Vascular plants	gain	2050s	MIT	SSP3	CC	0.0123331
Vascular plants	gain	2050s	MIT	SSP3	LUCC	0.00325005
Vascular plants	gain	2050s	MIT	SSP4	LU	0.0020507
Vascular plants	gain	2050s	MIT	SSP4	CC	0.0121676
Vascular plants	gain	2050s	MIT	SSP4	LUCC	0.00354377
Vascular plants	gain	2050s	MIT	SSP5	LU	0.00645416
Vascular plants	gain	2050s	MIT	SSP5	CC	0.00969415
Vascular plants	gain	2050s	MIT	SSP5	LUCC	0.00491355
Vascular plants	gain	2050s	BL	SSP1	LU	0.000387052
Vascular plants	gain	2050s	BL	SSP1	CC	0.0145305
Vascular plants	gain	2050s	BL	SSP1	LUCC	0.00265658
Vascular plants	gain	2050s	BL	SSP2	LU	0.000428142
Vascular plants	gain	2050s	BL	SSP2	CC	0.0145598
Vascular plants	gain	2050s	BL	SSP2	LUCC	0.00251386
Vascular plants	gain	2050s	BL	SSP3	LU	0.000271551
Vascular plants	gain	2050s	BL	SSP3	CC	0.0146214
Vascular plants	gain	2050s	BL	SSP3	LUCC	0.00217147
Vascular plants	gain	2050s	BL	SSP4	LU	0.000362218
Vascular plants	gain	2050s	BL	SSP4	CC	0.0146331
Vascular plants	gain	2050s	BL	SSP4	LUCC	0.00242431
Vascular plants	gain	2050s	BL	SSP5	LU	0.000496705
Vascular plants	gain	2050s	BL	SSP5	CC	0.0141375
Vascular plants	gain	2050s	BL	SSP5	LUCC	0.00292439
Vascular plants	gain	2070s	MIT	SSP1	LU	0.00466179
Vascular plants	gain	2070s	MIT	SSP1	CC	0.01299
Vascular plants	gain	2070s	MIT	SSP1	LUCC	0.00496147
Vascular plants	gain	2070s	MIT	SSP2	LU	0.00653127
Vascular plants	gain	2070s	MIT	SSP2	CC	0.0125122
Vascular plants	gain	2070s	MIT	SSP2	LUCC	0.0050085
Vascular plants	gain	2070s	MIT	SSP3	LU	0.00169461
Vascular plants	gain	2070s	MIT	SSP3	CC	0.0132866
Vascular plants	gain	2070s	MIT	SSP3	LUCC	0.00370938
Vascular plants	gain	2070s	MIT	SSP4	LU	0.00289999
Vascular plants	gain	2070s	MIT	SSP4	CC	0.0134438
Vascular plants	gain	2070s	MIT	SSP4	LUCC	0.00408116
Vascular plants	gain	2070s	MIT	SSP5	LU	0.00667411
Vascular plants	gain	2070s	MIT	SSP5	CC	0.0107036
Vascular plants	gain	2070s	MIT	SSP5	LUCC	0.00460195
Vascular plants	gain	2070s	BL	SSP1	LU	0.000579057
Vascular plants	gain	2070s	BL	SSP1	CC	0.0173399
Vascular plants	gain	2070s	BL	SSP1	LUCC	0.00276142
Vascular plants	gain	2070s	BL	SSP2	LU	0.000359241
Vascular plants	gain	2070s	BL	SSP2	CC	0.0175989
Vascular plants	gain	2070s	BL	SSP2	LUCC	0.00234724
Vascular plants	gain	2070s	BL	SSP3	LU	0.000187883
Vascular plants	gain	2070s	BL	SSP3	CC	0.0177783
Vascular plants	gain	2070s	BL	SSP3	LUCC	0.00185971
Vascular plants	gain	2070s	BL	SSP4	LU	0.000351421
Vascular plants	gain	2070s	BL	SSP4	CC	0.017641
Vascular plants	gain	2070s	BL	SSP4	LUCC	0.00222376
Vascular plants	gain	2070s	BL	SSP5	LU	0.000896966
Vascular plants	gain	2070s	BL	SSP5	CC	0.0167269
Vascular plants	gain	2070s	BL	SSP5	LUCC	0.00326221
Amphibians	loss	2050s	MIT	SSP1	LU	1.94965
Amphibians	loss	2050s	MIT	SSP1	CC	11.4068
Amphibians	loss	2050s	MIT	SSP1	LUCC	2.85832
Amphibians	loss	2050s	MIT	SSP2	LU	2.51551
Amphibians	loss	2050s	MIT	SSP2	CC	10.9224
Amphibians	loss	2050s	MIT	SSP2	LUCC	3.49791
Amphibians	loss	2050s	MIT	SSP3	LU	2.46315
Amphibians	loss	2050s	MIT	SSP3	CC	11.1436
Amphibians	loss	2050s	MIT	SSP3	LUCC	3.4238
Amphibians	loss	2050s	MIT	SSP4	LU	1.87565
Amphibians	loss	2050s	MIT	SSP4	CC	11.2496
Amphibians	loss	2050s	MIT	SSP4	LUCC	3.14328
Amphibians	loss	2050s	MIT	SSP5	LU	4.46394
Amphibians	loss	2050s	MIT	SSP5	CC	9.8564
Amphibians	loss	2050s	MIT	SSP5	LUCC	4.67541
Amphibians	loss	2050s	BL	SSP1	LU	0.755959
Amphibians	loss	2050s	BL	SSP1	CC	16.8523
Amphibians	loss	2050s	BL	SSP1	LUCC	2.54204
Amphibians	loss	2050s	BL	SSP2	LU	0.94736
Amphibians	loss	2050s	BL	SSP2	CC	16.6612
Amphibians	loss	2050s	BL	SSP2	LUCC	2.83093
Amphibians	loss	2050s	BL	SSP3	LU	1.55616
Amphibians	loss	2050s	BL	SSP3	CC	16.4265
Amphibians	loss	2050s	BL	SSP3	LUCC	3.14769
Amphibians	loss	2050s	BL	SSP4	LU	0.999045
Amphibians	loss	2050s	BL	SSP4	CC	16.5192
Amphibians	loss	2050s	BL	SSP4	LUCC	3.00389
Amphibians	loss	2050s	BL	SSP5	LU	1.15692
Amphibians	loss	2050s	BL	SSP5	CC	16.2284
Amphibians	loss	2050s	BL	SSP5	LUCC	3.28649
Amphibians	loss	2070s	MIT	SSP1	LU	3.0788
Amphibians	loss	2070s	MIT	SSP1	CC	13.2309
Amphibians	loss	2070s	MIT	SSP1	LUCC	4.55135
Amphibians	loss	2070s	MIT	SSP2	LU	3.8477
Amphibians	loss	2070s	MIT	SSP2	CC	12.7211
Amphibians	loss	2070s	MIT	SSP2	LUCC	5.16712
Amphibians	loss	2070s	MIT	SSP3	LU	3.76704
Amphibians	loss	2070s	MIT	SSP3	CC	13.092
Amphibians	loss	2070s	MIT	SSP3	LUCC	4.9183
Amphibians	loss	2070s	MIT	SSP4	LU	2.76829
Amphibians	loss	2070s	MIT	SSP4	CC	13.1935
Amphibians	loss	2070s	MIT	SSP4	LUCC	4.67354
Amphibians	loss	2070s	MIT	SSP5	LU	5.7701
Amphibians	loss	2070s	MIT	SSP5	CC	11.7451
Amphibians	loss	2070s	MIT	SSP5	LUCC	6.15852
Amphibians	loss	2070s	BL	SSP1	LU	0.986101
Amphibians	loss	2070s	BL	SSP1	CC	23.4567
Amphibians	loss	2070s	BL	SSP1	LUCC	3.93426
Amphibians	loss	2070s	BL	SSP2	LU	1.13548
Amphibians	loss	2070s	BL	SSP2	CC	23.2853
Amphibians	loss	2070s	BL	SSP2	LUCC	4.1432
Amphibians	loss	2070s	BL	SSP3	LU	2.06627
Amphibians	loss	2070s	BL	SSP3	CC	23.0074
Amphibians	loss	2070s	BL	SSP3	LUCC	4.48551
Amphibians	loss	2070s	BL	SSP4	LU	1.36883
Amphibians	loss	2070s	BL	SSP4	CC	22.7853
Amphibians	loss	2070s	BL	SSP4	LUCC	4.73343
Amphibians	loss	2070s	BL	SSP5	LU	1.49064
Amphibians	loss	2070s	BL	SSP5	CC	22.3918
Amphibians	loss	2070s	BL	SSP5	LUCC	5.07585
Amphibians	gain	2050s	MIT	SSP1	LU	0.00106523
Amphibians	gain	2050s	MIT	SSP1	CC	0.0145649
Amphibians	gain	2050s	MIT	SSP1	LUCC	0.00548918
Amphibians	gain	2050s	MIT	SSP2	LU	0.00107457
Amphibians	gain	2050s	MIT	SSP2	CC	0.0148069
Amphibians	gain	2050s	MIT	SSP2	LUCC	0.00467169
Amphibians	gain	2050s	MIT	SSP3	LU	0.000834928
Amphibians	gain	2050s	MIT	SSP3	CC	0.0156379
Amphibians	gain	2050s	MIT	SSP3	LUCC	0.00394841
Amphibians	gain	2050s	MIT	SSP4	LU	0.000965834
Amphibians	gain	2050s	MIT	SSP4	CC	0.0150767
Amphibians	gain	2050s	MIT	SSP4	LUCC	0.00498724
Amphibians	gain	2050s	MIT	SSP5	LU	0.00275889
Amphibians	gain	2050s	MIT	SSP5	CC	0.0126774
Amphibians	gain	2050s	MIT	SSP5	LUCC	0.00635085
Amphibians	gain	2050s	BL	SSP1	LU	8.46215e-05
Amphibians	gain	2050s	BL	SSP1	CC	0.0219087
Amphibians	gain	2050s	BL	SSP1	LUCC	0.00277058
Amphibians	gain	2050s	BL	SSP2	LU	6.75811e-05
Amphibians	gain	2050s	BL	SSP2	CC	0.0221448
Amphibians	gain	2050s	BL	SSP2	LUCC	0.00295556
Amphibians	gain	2050s	BL	SSP3	LU	0.00016627
Amphibians	gain	2050s	BL	SSP3	CC	0.0218484
Amphibians	gain	2050s	BL	SSP3	LUCC	0.00375297
Amphibians	gain	2050s	BL	SSP4	LU	0.000204568
Amphibians	gain	2050s	BL	SSP4	CC	0.0215064
Amphibians	gain	2050s	BL	SSP4	LUCC	0.00399184
Amphibians	gain	2050s	BL	SSP5	LU	0.000166276
Amphibians	gain	2050s	BL	SSP5	CC	0.0215809
Amphibians	gain	2050s	BL	SSP5	LUCC	0.0035839
Amphibians	gain	2070s	MIT	SSP1	LU	0.00121849
Amphibians	gain	2070s	MIT	SSP1	CC	0.0109887
Amphibians	gain	2070s	MIT	SSP1	LUCC	0.00463524
Amphibians	gain	2070s	MIT	SSP2	LU	0.00110635
Amphibians	gain	2070s	MIT	SSP2	CC	0.0113606
Amphibians	gain	2070s	MIT	SSP2	LUCC	0.00423372
Amphibians	gain	2070s	MIT	SSP3	LU	0.000858373
Amphibians	gain	2070s	MIT	SSP3	CC	0.0120318
Amphibians	gain	2070s	MIT	SSP3	LUCC	0.00379077
Amphibians	gain	2070s	MIT	SSP4	LU	0.00102001
Amphibians	gain	2070s	MIT	SSP4	CC	0.0114363
Amphibians	gain	2070s	MIT	SSP4	LUCC	0.00474911
Amphibians	gain	2070s	MIT	SSP5	LU	0.00303199
Amphibians	gain	2070s	MIT	SSP5	CC	0.00947551
Amphibians	gain	2070s	MIT	SSP5	LUCC	0.00549598
Amphibians	gain	2070s	BL	SSP1	LU	9.30108e-05
Amphibians	gain	2070s	BL	SSP1	CC	0.0178882
Amphibians	gain	2070s	BL	SSP1	LUCC	0.00272673
Amphibians	gain	2070s	BL	SSP2	LU	9.30108e-05
Amphibians	gain	2070s	BL	SSP2	CC	0.0180813
Amphibians	gain	2070s	BL	SSP2	LUCC	0.00284329
Amphibians	gain	2070s	BL	SSP3	LU	0.000154806
Amphibians	gain	2070s	BL	SSP3	CC	0.0178653
Amphibians	gain	2070s	BL	SSP3	LUCC	0.0036394
Amphibians	gain	2070s	BL	SSP4	LU	0.000280592
Amphibians	gain	2070s	BL	SSP4	CC	0.0175565
Amphibians	gain	2070s	BL	SSP4	LUCC	0.00384623
Amphibians	gain	2070s	BL	SSP5	LU	0.000219549
Amphibians	gain	2070s	BL	SSP5	CC	0.0175216
Amphibians	gain	2070s	BL	SSP5	LUCC	0.00342506
Reptiles	loss	2050s	MIT	SSP1	LU	2.04851
Reptiles	loss	2050s	MIT	SSP1	CC	8.15585
Reptiles	loss	2050s	MIT	SSP1	LUCC	2.43417
Reptiles	loss	2050s	MIT	SSP2	LU	2.74333
Reptiles	loss	2050s	MIT	SSP2	CC	7.82596
Reptiles	loss	2050s	MIT	SSP2	LUCC	2.89274
Reptiles	loss	2050s	MIT	SSP3	LU	2.7469
Reptiles	loss	2050s	MIT	SSP3	CC	7.94197
Reptiles	loss	2050s	MIT	SSP3	LUCC	2.67628
Reptiles	loss	2050s	MIT	SSP4	LU	2.07144
Reptiles	loss	2050s	MIT	SSP4	CC	8.03267
Reptiles	loss	2050s	MIT	SSP4	LUCC	2.56691
Reptiles	loss	2050s	MIT	SSP5	LU	5.47256
Reptiles	loss	2050s	MIT	SSP5	CC	6.9193
Reptiles	loss	2050s	MIT	SSP5	LUCC	3.93914
Reptiles	loss	2050s	BL	SSP1	LU	0.619664
Reptiles	loss	2050s	BL	SSP1	CC	12.3794
Reptiles	loss	2050s	BL	SSP1	LUCC	1.89184
Reptiles	loss	2050s	BL	SSP2	LU	0.938836
Reptiles	loss	2050s	BL	SSP2	CC	12.1723
Reptiles	loss	2050s	BL	SSP2	LUCC	2.16168
Reptiles	loss	2050s	BL	SSP3	LU	1.47095
Reptiles	loss	2050s	BL	SSP3	CC	11.899
Reptiles	loss	2050s	BL	SSP3	LUCC	2.46693
Reptiles	loss	2050s	BL	SSP4	LU	1.0025
Reptiles	loss	2050s	BL	SSP4	CC	12.1209
Reptiles	loss	2050s	BL	SSP4	LUCC	2.22774
Reptiles	loss	2050s	BL	SSP5	LU	1.16945
Reptiles	loss	2050s	BL	SSP5	CC	11.9642
Reptiles	loss	2050s	BL	SSP5	LUCC	2.39082
Reptiles	loss	2070s	MIT	SSP1	LU	3.66013
Reptiles	loss	2070s	MIT	SSP1	CC	9.64492
Reptiles	loss	2070s	MIT	SSP1	LUCC	3.92583
Reptiles	loss	2070s	MIT	SSP2	LU	4.56892
Reptiles	loss	2070s	MIT	SSP2	CC	9.31262
Reptiles	loss	2070s	MIT	SSP2	LUCC	4.39307
Reptiles	loss	2070s	MIT	SSP3	LU	4.15301
Reptiles	loss	2070s	MIT	SSP3	CC	9.60995
Reptiles	loss	2070s	MIT	SSP3	LUCC	3.9292
Reptiles	loss	2070s	MIT	SSP4	LU	3.29349
Reptiles	loss	2070s	MIT	SSP4	CC	9.77667
Reptiles	loss	2070s	MIT	SSP4	LUCC	3.74716
Reptiles	loss	2070s	MIT	SSP5	LU	7.16948
Reptiles	loss	2070s	MIT	SSP5	CC	8.52814
Reptiles	loss	2070s	MIT	SSP5	LUCC	5.27249
Reptiles	loss	2070s	BL	SSP1	LU	1.00153
Reptiles	loss	2070s	BL	SSP1	CC	17.5639
Reptiles	loss	2070s	BL	SSP1	LUCC	3.08286
Reptiles	loss	2070s	BL	SSP2	LU	1.20223
Reptiles	loss	2070s	BL	SSP2	CC	17.4975
Reptiles	loss	2070s	BL	SSP2	LUCC	3.17859
Reptiles	loss	2070s	BL	SSP3	LU	1.82598
Reptiles	loss	2070s	BL	SSP3	CC	17.0489
Reptiles	loss	2070s	BL	SSP3	LUCC	3.58873
Reptiles	loss	2070s	BL	SSP4	LU	1.55805
Reptiles	loss	2070s	BL	SSP4	CC	17.214
Reptiles	loss	2070s	BL	SSP4	LUCC	3.51931
Reptiles	loss	2070s	BL	SSP5	LU	1.76145
Reptiles	loss	2070s	BL	SSP5	CC	16.8508
Reptiles	loss	2070s	BL	SSP5	LUCC	3.91129
Reptiles	gain	2050s	MIT	SSP1	LU	0
Reptiles	gain	2050s	MIT	SSP1	CC	0
Reptiles	gain	2050s	MIT	SSP1	LUCC	0
Reptiles	gain	2050s	MIT	SSP2	LU	0
Reptiles	gain	2050s	MIT	SSP2	CC	0
Reptiles	gain	2050s	MIT	SSP2	LUCC	0
Reptiles	gain	2050s	MIT	SSP3	LU	0
Reptiles	gain	2050s	MIT	SSP3	CC	0
Reptiles	gain	2050s	MIT	SSP3	LUCC	0
Reptiles	gain	2050s	MIT	SSP4	LU	0
Reptiles	gain	2050s	MIT	SSP4	CC	0
Reptiles	gain	2050s	MIT	SSP4	LUCC	0
Reptiles	gain	2050s	MIT	SSP5	LU	0
Reptiles	gain	2050s	MIT	SSP5	CC	0
Reptiles	gain	2050s	MIT	SSP5	LUCC	0
Reptiles	gain	2050s	BL	SSP1	LU	0
Reptiles	gain	2050s	BL	SSP1	CC	0
Reptiles	gain	2050s	BL	SSP1	LUCC	0
Reptiles	gain	2050s	BL	SSP2	LU	0
Reptiles	gain	2050s	BL	SSP2	CC	0
Reptiles	gain	2050s	BL	SSP2	LUCC	0
Reptiles	gain	2050s	BL	SSP3	LU	0
Reptiles	gain	2050s	BL	SSP3	CC	0
Reptiles	gain	2050s	BL	SSP3	LUCC	0
Reptiles	gain	2050s	BL	SSP4	LU	0
Reptiles	gain	2050s	BL	SSP4	CC	0
Reptiles	gain	2050s	BL	SSP4	LUCC	0
Reptiles	gain	2050s	BL	SSP5	LU	0
Reptiles	gain	2050s	BL	SSP5	CC	0
Reptiles	gain	2050s	BL	SSP5	LUCC	0
Reptiles	gain	2070s	MIT	SSP1	LU	0
Reptiles	gain	2070s	MIT	SSP1	CC	0
Reptiles	gain	2070s	MIT	SSP1	LUCC	0
Reptiles	gain	2070s	MIT	SSP2	LU	0
Reptiles	gain	2070s	MIT	SSP2	CC	0
Reptiles	gain	2070s	MIT	SSP2	LUCC	0
Reptiles	gain	2070s	MIT	SSP3	LU	0
Reptiles	gain	2070s	MIT	SSP3	CC	0
Reptiles	gain	2070s	MIT	SSP3	LUCC	0
Reptiles	gain	2070s	MIT	SSP4	LU	0
Reptiles	gain	2070s	MIT	SSP4	CC	0
Reptiles	gain	2070s	MIT	SSP4	LUCC	0
Reptiles	gain	2070s	MIT	SSP5	LU	0
Reptiles	gain	2070s	MIT	SSP5	CC	0
Reptiles	gain	2070s	MIT	SSP5	LUCC	0
Reptiles	gain	2070s	BL	SSP1	LU	0
Reptiles	gain	2070s	BL	SSP1	CC	0
Reptiles	gain	2070s	BL	SSP1	LUCC	0
Reptiles	gain	2070s	BL	SSP2	LU	0
Reptiles	gain	2070s	BL	SSP2	CC	0
Reptiles	gain	2070s	BL	SSP2	LUCC	0
Reptiles	gain	2070s	BL	SSP3	LU	0
Reptiles	gain	2070s	BL	SSP3	CC	0
Reptiles	gain	2070s	BL	SSP3	LUCC	0
Reptiles	gain	2070s	BL	SSP4	LU	0
Reptiles	gain	2070s	BL	SSP4	CC	0
Reptiles	gain	2070s	BL	SSP4	LUCC	0
Reptiles	gain	2070s	BL	SSP5	LU	0
Reptiles	gain	2070s	BL	SSP5	CC	0
Reptiles	gain	2070s	BL	SSP5	LUCC	0
Birds	loss	2050s	MIT	SSP1	LU	1.44617
Birds	loss	2050s	MIT	SSP1	CC	12.2694
Birds	loss	2050s	MIT	SSP1	LUCC	2.64531
Birds	loss	2050s	MIT	SSP2	LU	2.27648
Birds	loss	2050s	MIT	SSP2	CC	11.6169
Birds	loss	2050s	MIT	SSP2	LUCC	3.3976
Birds	loss	2050s	MIT	SSP3	LU	2.90361
Birds	loss	2050s	MIT	SSP3	CC	11.5546
Birds	loss	2050s	MIT	SSP3	LUCC	3.40319
Birds	loss	2050s	MIT	SSP4	LU	1.62068
Birds	loss	2050s	MIT	SSP4	CC	11.9916
Birds	loss	2050s	MIT	SSP4	LUCC	2.8984
Birds	loss	2050s	MIT	SSP5	LU	3.89008
Birds	loss	2050s	MIT	SSP5	CC	10.8452
Birds	loss	2050s	MIT	SSP5	LUCC	4.29904
Birds	loss	2050s	BL	SSP1	LU	0.598631
Birds	loss	2050s	BL	SSP1	CC	17.6687
Birds	loss	2050s	BL	SSP1	LUCC	2.02804
Birds	loss	2050s	BL	SSP2	LU	1.02592
Birds	loss	2050s	BL	SSP2	CC	17.069
Birds	loss	2050s	BL	SSP2	LUCC	2.68853
Birds	loss	2050s	BL	SSP3	LU	2.09203
Birds	loss	2050s	BL	SSP3	CC	16.391
Birds	loss	2050s	BL	SSP3	LUCC	3.44495
Birds	loss	2050s	BL	SSP4	LU	0.979035
Birds	loss	2050s	BL	SSP4	CC	17.106
Birds	loss	2050s	BL	SSP4	LUCC	2.60272
Birds	loss	2050s	BL	SSP5	LU	1.11454
Birds	loss	2050s	BL	SSP5	CC	17.0119
Birds	loss	2050s	BL	SSP5	LUCC	2.86668
Birds	loss	2070s	MIT	SSP1	LU	2.40873
Birds	loss	2070s	MIT	SSP1	CC	12.7411
Birds	loss	2070s	MIT	SSP1	LUCC	3.6871
Birds	loss	2070s	MIT	SSP2	LU	3.44442
Birds	loss	2070s	MIT	SSP2	CC	12.1236
Birds	loss	2070s	MIT	SSP2	LUCC	4.30694
Birds	loss	2070s	MIT	SSP3	LU	4.16425
Birds	loss	2070s	MIT	SSP3	CC	12.1198
Birds	loss	2070s	MIT	SSP3	LUCC	4.27829
Birds	loss	2070s	MIT	SSP4	LU	2.45562
Birds	loss	2070s	MIT	SSP4	CC	12.6031
Birds	loss	2070s	MIT	SSP4	LUCC	3.69873
Birds	loss	2070s	MIT	SSP5	LU	4.858
Birds	loss	2070s	MIT	SSP5	CC	11.5894
Birds	loss	2070s	MIT	SSP5	LUCC	4.92938
Birds	loss	2070s	BL	SSP1	LU	0.815279
Birds	loss	2070s	BL	SSP1	CC	23.6681
Birds	loss	2070s	BL	SSP1	LUCC	2.90315
Birds	loss	2070s	BL	SSP2	LU	1.17535
Birds	loss	2070s	BL	SSP2	CC	23.0229
Birds	loss	2070s	BL	SSP2	LUCC	3.58197
Birds	loss	2070s	BL	SSP3	LU	2.40585
Birds	loss	2070s	BL	SSP3	CC	22.1582
Birds	loss	2070s	BL	SSP3	LUCC	4.52035
Birds	loss	2070s	BL	SSP4	LU	1.33495
Birds	loss	2070s	BL	SSP4	CC	22.9062
Birds	loss	2070s	BL	SSP4	LUCC	3.68586
Birds	loss	2070s	BL	SSP5	LU	1.2725
Birds	loss	2070s	BL	SSP5	CC	22.9173
Birds	loss	2070s	BL	SSP5	LUCC	3.867
Birds	gain	2050s	MIT	SSP1	LU	1.32621
Birds	gain	2050s	MIT	SSP1	CC	4.29272
Birds	gain	2050s	MIT	SSP1	LUCC	1.19966
Birds	gain	2050s	MIT	SSP2	LU	1.61039
Birds	gain	2050s	MIT	SSP2	CC	4.09806
Birds	gain	2050s	MIT	SSP2	LUCC	1.25292
Birds	gain	2050s	MIT	SSP3	LU	1.76866
Birds	gain	2050s	MIT	SSP3	CC	4.05794
Birds	gain	2050s	MIT	SSP3	LUCC	1.29422
Birds	gain	2050s	MIT	SSP4	LU	1.34233
Birds	gain	2050s	MIT	SSP4	CC	4.21223
Birds	gain	2050s	MIT	SSP4	LUCC	1.26116
Birds	gain	2050s	MIT	SSP5	LU	2.14696
Birds	gain	2050s	MIT	SSP5	CC	3.78812
Birds	gain	2050s	MIT	SSP5	LUCC	1.36896
Birds	gain	2050s	BL	SSP1	LU	0.767152
Birds	gain	2050s	BL	SSP1	CC	5.5073
Birds	gain	2050s	BL	SSP1	LUCC	1.33416
Birds	gain	2050s	BL	SSP2	LU	0.915727
Birds	gain	2050s	BL	SSP2	CC	5.38634
Birds	gain	2050s	BL	SSP2	LUCC	1.3236
Birds	gain	2050s	BL	SSP3	LU	1.36652
Birds	gain	2050s	BL	SSP3	CC	5.21342
Birds	gain	2050s	BL	SSP3	LUCC	1.34748
Birds	gain	2050s	BL	SSP4	LU	0.970648
Birds	gain	2050s	BL	SSP4	CC	5.39921
Birds	gain	2050s	BL	SSP4	LUCC	1.31642
Birds	gain	2050s	BL	SSP5	LU	0.927349
Birds	gain	2050s	BL	SSP5	CC	5.33779
Birds	gain	2050s	BL	SSP5	LUCC	1.31091
Birds	gain	2070s	MIT	SSP1	LU	1.79612
Birds	gain	2070s	MIT	SSP1	CC	4.00701
Birds	gain	2070s	MIT	SSP1	LUCC	1.36749
Birds	gain	2070s	MIT	SSP2	LU	2.06215
Birds	gain	2070s	MIT	SSP2	CC	3.84843
Birds	gain	2070s	MIT	SSP2	LUCC	1.37977
Birds	gain	2070s	MIT	SSP3	LU	2.15069
Birds	gain	2070s	MIT	SSP3	CC	3.84122
Birds	gain	2070s	MIT	SSP3	LUCC	1.37643
Birds	gain	2070s	MIT	SSP4	LU	1.74297
Birds	gain	2070s	MIT	SSP4	CC	3.99921
Birds	gain	2070s	MIT	SSP4	LUCC	1.36659
Birds	gain	2070s	MIT	SSP5	LU	2.45977
Birds	gain	2070s	MIT	SSP5	CC	3.6211
Birds	gain	2070s	MIT	SSP5	LUCC	1.46586
Birds	gain	2070s	BL	SSP1	LU	0.855938
Birds	gain	2070s	BL	SSP1	CC	6.45742
Birds	gain	2070s	BL	SSP1	LUCC	1.58018
Birds	gain	2070s	BL	SSP2	LU	0.986947
Birds	gain	2070s	BL	SSP2	CC	6.38249
Birds	gain	2070s	BL	SSP2	LUCC	1.48079
Birds	gain	2070s	BL	SSP3	LU	1.42854
Birds	gain	2070s	BL	SSP3	CC	6.1971
Birds	gain	2070s	BL	SSP3	LUCC	1.49174
Birds	gain	2070s	BL	SSP4	LU	1.11235
Birds	gain	2070s	BL	SSP4	CC	6.3478
Birds	gain	2070s	BL	SSP4	LUCC	1.50502
Birds	gain	2070s	BL	SSP5	LU	0.975664
Birds	gain	2070s	BL	SSP5	CC	6.29013
Birds	gain	2070s	BL	SSP5	LUCC	1.5149
Mammals	loss	2050s	MIT	SSP1	LU	1.74212
Mammals	loss	2050s	MIT	SSP1	CC	10.8006
Mammals	loss	2050s	MIT	SSP1	LUCC	2.8091
Mammals	loss	2050s	MIT	SSP2	LU	2.82002
Mammals	loss	2050s	MIT	SSP2	CC	10.1331
Mammals	loss	2050s	MIT	SSP2	LUCC	3.57757
Mammals	loss	2050s	MIT	SSP3	LU	3.82911
Mammals	loss	2050s	MIT	SSP3	CC	10.0825
Mammals	loss	2050s	MIT	SSP3	LUCC	3.60195
Mammals	loss	2050s	MIT	SSP4	LU	2.13617
Mammals	loss	2050s	MIT	SSP4	CC	10.4292
Mammals	loss	2050s	MIT	SSP4	LUCC	3.26509
Mammals	loss	2050s	MIT	SSP5	LU	4.90094
Mammals	loss	2050s	MIT	SSP5	CC	9.25171
Mammals	loss	2050s	MIT	SSP5	LUCC	4.55097
Mammals	loss	2050s	BL	SSP1	LU	0.685636
Mammals	loss	2050s	BL	SSP1	CC	16.0269
Mammals	loss	2050s	BL	SSP1	LUCC	2.35564
Mammals	loss	2050s	BL	SSP2	LU	1.27239
Mammals	loss	2050s	BL	SSP2	CC	15.5192
Mammals	loss	2050s	BL	SSP2	LUCC	2.95451
Mammals	loss	2050s	BL	SSP3	LU	2.61322
Mammals	loss	2050s	BL	SSP3	CC	14.9503
Mammals	loss	2050s	BL	SSP3	LUCC	3.58724
Mammals	loss	2050s	BL	SSP4	LU	1.23349
Mammals	loss	2050s	BL	SSP4	CC	15.4378
Mammals	loss	2050s	BL	SSP4	LUCC	3.10485
Mammals	loss	2050s	BL	SSP5	LU	1.45965
Mammals	loss	2050s	BL	SSP5	CC	15.2772
Mammals	loss	2050s	BL	SSP5	LUCC	3.2184
Mammals	loss	2070s	MIT	SSP1	LU	2.85086
Mammals	loss	2070s	MIT	SSP1	CC	12.2157
Mammals	loss	2070s	MIT	SSP1	LUCC	4.23397
Mammals	loss	2070s	MIT	SSP2	LU	4.33033
Mammals	loss	2070s	MIT	SSP2	CC	11.4648
Mammals	loss	2070s	MIT	SSP2	LUCC	5.05191
Mammals	loss	2070s	MIT	SSP3	LU	5.44219
Mammals	loss	2070s	MIT	SSP3	CC	11.5055
Mammals	loss	2070s	MIT	SSP3	LUCC	5.02971
Mammals	loss	2070s	MIT	SSP4	LU	3.27637
Mammals	loss	2070s	MIT	SSP4	CC	11.9275
Mammals	loss	2070s	MIT	SSP4	LUCC	4.53771
Mammals	loss	2070s	MIT	SSP5	LU	6.17277
Mammals	loss	2070s	MIT	SSP5	CC	10.7295
Mammals	loss	2070s	MIT	SSP5	LUCC	5.79009
Mammals	loss	2070s	BL	SSP1	LU	0.931466
Mammals	loss	2070s	BL	SSP1	CC	22.5981
Mammals	loss	2070s	BL	SSP1	LUCC	3.54716
Mammals	loss	2070s	BL	SSP2	LU	1.49123
Mammals	loss	2070s	BL	SSP2	CC	22.0555
Mammals	loss	2070s	BL	SSP2	LUCC	4.20583
Mammals	loss	2070s	BL	SSP3	LU	3.10084
Mammals	loss	2070s	BL	SSP3	CC	21.2297
Mammals	loss	2070s	BL	SSP3	LUCC	5.078
Mammals	loss	2070s	BL	SSP4	LU	1.74287
Mammals	loss	2070s	BL	SSP4	CC	21.6954
Mammals	loss	2070s	BL	SSP4	LUCC	4.71698
Mammals	loss	2070s	BL	SSP5	LU	1.77589
Mammals	loss	2070s	BL	SSP5	CC	21.5003
Mammals	loss	2070s	BL	SSP5	LUCC	4.81759
Mammals	gain	2050s	MIT	SSP1	LU	0.0878622
Mammals	gain	2050s	MIT	SSP1	CC	0.407706
Mammals	gain	2050s	MIT	SSP1	LUCC	0.0960618
Mammals	gain	2050s	MIT	SSP2	LU	0.0937431
Mammals	gain	2050s	MIT	SSP2	CC	0.39025
Mammals	gain	2050s	MIT	SSP2	LUCC	0.0984591
Mammals	gain	2050s	MIT	SSP3	LU	0.0944441
Mammals	gain	2050s	MIT	SSP3	CC	0.392892
Mammals	gain	2050s	MIT	SSP3	LUCC	0.0957522
Mammals	gain	2050s	MIT	SSP4	LU	0.0787589
Mammals	gain	2050s	MIT	SSP4	CC	0.397737
Mammals	gain	2050s	MIT	SSP4	LUCC	0.0934394
Mammals	gain	2050s	MIT	SSP5	LU	0.137912
Mammals	gain	2050s	MIT	SSP5	CC	0.355038
Mammals	gain	2050s	MIT	SSP5	LUCC	0.105337
Mammals	gain	2050s	BL	SSP1	LU	0.0423913
Mammals	gain	2050s	BL	SSP1	CC	0.524276
Mammals	gain	2050s	BL	SSP1	LUCC	0.097449
Mammals	gain	2050s	BL	SSP2	LU	0.0378304
Mammals	gain	2050s	BL	SSP2	CC	0.52201
Mammals	gain	2050s	BL	SSP2	LUCC	0.0885256
Mammals	gain	2050s	BL	SSP3	LU	0.05584
Mammals	gain	2050s	BL	SSP3	CC	0.509169
Mammals	gain	2050s	BL	SSP3	LUCC	0.097668
Mammals	gain	2050s	BL	SSP4	LU	0.0455599
Mammals	gain	2050s	BL	SSP4	CC	0.50506
Mammals	gain	2050s	BL	SSP4	LUCC	0.0976561
Mammals	gain	2050s	BL	SSP5	LU	0.0422494
Mammals	gain	2050s	BL	SSP5	CC	0.506812
Mammals	gain	2050s	BL	SSP5	LUCC	0.0959313
Mammals	gain	2070s	MIT	SSP1	LU	0.105112
Mammals	gain	2070s	MIT	SSP1	CC	0.371101
Mammals	gain	2070s	MIT	SSP1	LUCC	0.0914515
Mammals	gain	2070s	MIT	SSP2	LU	0.107148
Mammals	gain	2070s	MIT	SSP2	CC	0.355864
Mammals	gain	2070s	MIT	SSP2	LUCC	0.0954895
Mammals	gain	2070s	MIT	SSP3	LU	0.0928682
Mammals	gain	2070s	MIT	SSP3	CC	0.361495
Mammals	gain	2070s	MIT	SSP3	LUCC	0.0907288
Mammals	gain	2070s	MIT	SSP4	LU	0.0919706
Mammals	gain	2070s	MIT	SSP4	CC	0.36479
Mammals	gain	2070s	MIT	SSP4	LUCC	0.0869526
Mammals	gain	2070s	MIT	SSP5	LU	0.153545
Mammals	gain	2070s	MIT	SSP5	CC	0.331848
Mammals	gain	2070s	MIT	SSP5	LUCC	0.0996733
Mammals	gain	2070s	BL	SSP1	LU	0.0437672
Mammals	gain	2070s	BL	SSP1	CC	0.559263
Mammals	gain	2070s	BL	SSP1	LUCC	0.105187
Mammals	gain	2070s	BL	SSP2	LU	0.0377519
Mammals	gain	2070s	BL	SSP2	CC	0.56074
Mammals	gain	2070s	BL	SSP2	LUCC	0.0899159
Mammals	gain	2070s	BL	SSP3	LU	0.0468328
Mammals	gain	2070s	BL	SSP3	CC	0.550161
Mammals	gain	2070s	BL	SSP3	LUCC	0.0977987
Mammals	gain	2070s	BL	SSP4	LU	0.0490732
Mammals	gain	2070s	BL	SSP4	CC	0.540581
Mammals	gain	2070s	BL	SSP4	LUCC	0.0913939
Mammals	gain	2070s	BL	SSP5	LU	0.0422801
Mammals	gain	2070s	BL	SSP5	CC	0.543444
Mammals	gain	2070s	BL	SSP5	LUCC	0.0953195

## Sheet: fig2
Region	Taxonomic_group	Datatype	Year	Scenario	SSP	GCM	Driver	Values
Africa	Vascular plants	loss	2050s	MIT	SSP1	gf	Total	16.7004
Africa	Vascular plants	loss	2050s	MIT	SSP1	he	Total	15.92
Africa	Vascular plants	loss	2050s	MIT	SSP1	ip	Total	14.123
Africa	Vascular plants	loss	2050s	MIT	SSP1	mi	Total	21.3727
Africa	Vascular plants	loss	2050s	MIT	SSP1	no	Total	12.4399
Africa	Amphibians	loss	2050s	MIT	SSP1	gf	Total	15.8955
Africa	Amphibians	loss	2050s	MIT	SSP1	he	Total	14.0064
Africa	Amphibians	loss	2050s	MIT	SSP1	ip	Total	13.4154
Africa	Amphibians	loss	2050s	MIT	SSP1	mi	Total	16.1453
Africa	Amphibians	loss	2050s	MIT	SSP1	no	Total	8.65883
Africa	Reptiles	loss	2050s	MIT	SSP1	gf	Total	18.9082
Africa	Reptiles	loss	2050s	MIT	SSP1	he	Total	18.9092
Africa	Reptiles	loss	2050s	MIT	SSP1	ip	Total	20.5155
Africa	Reptiles	loss	2050s	MIT	SSP1	mi	Total	22.1451
Africa	Reptiles	loss	2050s	MIT	SSP1	no	Total	12.4726
Africa	Birds	loss	2050s	MIT	SSP1	gf	Total	18.0497
Africa	Birds	loss	2050s	MIT	SSP1	he	Total	15.7587
Africa	Birds	loss	2050s	MIT	SSP1	ip	Total	17.658
Africa	Birds	loss	2050s	MIT	SSP1	mi	Total	18.0597
Africa	Birds	loss	2050s	MIT	SSP1	no	Total	10.9084
Africa	Mammals	loss	2050s	MIT	SSP1	gf	Total	19.7617
Africa	Mammals	loss	2050s	MIT	SSP1	he	Total	15.6877
Africa	Mammals	loss	2050s	MIT	SSP1	ip	Total	17.367
Africa	Mammals	loss	2050s	MIT	SSP1	mi	Total	18.485
Africa	Mammals	loss	2050s	MIT	SSP1	no	Total	11.2738
Africa	Vascular plants	loss	2050s	MIT	SSP1	gf	LU	1.28589
Africa	Vascular plants	loss	2050s	MIT	SSP1	he	LU	1.28574
Africa	Vascular plants	loss	2050s	MIT	SSP1	ip	LU	1.43475
Africa	Vascular plants	loss	2050s	MIT	SSP1	mi	LU	1.26011
Africa	Vascular plants	loss	2050s	MIT	SSP1	no	LU	1.87958
Africa	Amphibians	loss	2050s	MIT	SSP1	gf	LU	0.213854
Africa	Amphibians	loss	2050s	MIT	SSP1	he	LU	0.257833
Africa	Amphibians	loss	2050s	MIT	SSP1	ip	LU	0.309468
Africa	Amphibians	loss	2050s	MIT	SSP1	mi	LU	0.27992
Africa	Amphibians	loss	2050s	MIT	SSP1	no	LU	0.396451
Africa	Reptiles	loss	2050s	MIT	SSP1	gf	LU	0.417302
Africa	Reptiles	loss	2050s	MIT	SSP1	he	LU	0.742962
Africa	Reptiles	loss	2050s	MIT	SSP1	ip	LU	0.440817
Africa	Reptiles	loss	2050s	MIT	SSP1	mi	LU	0.726269
Africa	Reptiles	loss	2050s	MIT	SSP1	no	LU	1.43092
Africa	Birds	loss	2050s	MIT	SSP1	gf	LU	0.640528
Africa	Birds	loss	2050s	MIT	SSP1	he	LU	0.714383
Africa	Birds	loss	2050s	MIT	SSP1	ip	LU	0.635227
Africa	Birds	loss	2050s	MIT	SSP1	mi	LU	0.620734
Africa	Birds	loss	2050s	MIT	SSP1	no	LU	0.871109
Africa	Mammals	loss	2050s	MIT	SSP1	gf	LU	0.743191
Africa	Mammals	loss	2050s	MIT	SSP1	he	LU	0.707164
Africa	Mammals	loss	2050s	MIT	SSP1	ip	LU	0.655673
Africa	Mammals	loss	2050s	MIT	SSP1	mi	LU	0.809355
Africa	Mammals	loss	2050s	MIT	SSP1	no	LU	0.983906
Africa	Vascular plants	loss	2050s	MIT	SSP1	gf	CC	12.4724
Africa	Vascular plants	loss	2050s	MIT	SSP1	he	CC	11.8534
Africa	Vascular plants	loss	2050s	MIT	SSP1	ip	CC	10.2367
Africa	Vascular plants	loss	2050s	MIT	SSP1	mi	CC	15.3739
Africa	Vascular plants	loss	2050s	MIT	SSP1	no	CC	7.71515
Africa	Amphibians	loss	2050s	MIT	SSP1	gf	CC	14.1807
Africa	Amphibians	loss	2050s	MIT	SSP1	he	CC	12.4339
Africa	Amphibians	loss	2050s	MIT	SSP1	ip	CC	11.7562
Africa	Amphibians	loss	2050s	MIT	SSP1	mi	CC	14.3299
Africa	Amphibians	loss	2050s	MIT	SSP1	no	CC	7.06481
Africa	Reptiles	loss	2050s	MIT	SSP1	gf	CC	12.7773
Africa	Reptiles	loss	2050s	MIT	SSP1	he	CC	12.8009
Africa	Reptiles	loss	2050s	MIT	SSP1	ip	CC	14.1623
Africa	Reptiles	loss	2050s	MIT	SSP1	mi	CC	16.0689
Africa	Reptiles	loss	2050s	MIT	SSP1	no	CC	6.58977
Africa	Birds	loss	2050s	MIT	SSP1	gf	CC	15.2697
Africa	Birds	loss	2050s	MIT	SSP1	he	CC	12.9857
Africa	Birds	loss	2050s	MIT	SSP1	ip	CC	14.8461
Africa	Birds	loss	2050s	MIT	SSP1	mi	CC	15.178
Africa	Birds	loss	2050s	MIT	SSP1	no	CC	8.1374
Africa	Mammals	loss	2050s	MIT	SSP1	gf	CC	15.6921
Africa	Mammals	loss	2050s	MIT	SSP1	he	CC	11.7198
Africa	Mammals	loss	2050s	MIT	SSP1	ip	CC	13.2698
Africa	Mammals	loss	2050s	MIT	SSP1	mi	CC	14.5912
Africa	Mammals	loss	2050s	MIT	SSP1	no	CC	7.42335
Africa	Vascular plants	loss	2050s	MIT	SSP2	gf	Total	21.3528
Africa	Vascular plants	loss	2050s	MIT	SSP2	he	Total	20.9599
Africa	Vascular plants	loss	2050s	MIT	SSP2	ip	Total	19.0811
Africa	Vascular plants	loss	2050s	MIT	SSP2	mi	Total	26.2607
Africa	Vascular plants	loss	2050s	MIT	SSP2	no	Total	18.0772
Africa	Amphibians	loss	2050s	MIT	SSP2	gf	Total	19.8654
Africa	Amphibians	loss	2050s	MIT	SSP2	he	Total	18.3849
Africa	Amphibians	loss	2050s	MIT	SSP2	ip	Total	17.7044
Africa	Amphibians	loss	2050s	MIT	SSP2	mi	Total	20.3371
Africa	Amphibians	loss	2050s	MIT	SSP2	no	Total	13.4422
Africa	Reptiles	loss	2050s	MIT	SSP2	gf	Total	26.2236
Africa	Reptiles	loss	2050s	MIT	SSP2	he	Total	26.3572
Africa	Reptiles	loss	2050s	MIT	SSP2	ip	Total	28.3049
Africa	Reptiles	loss	2050s	MIT	SSP2	mi	Total	29.36
Africa	Reptiles	loss	2050s	MIT	SSP2	no	Total	21.0464
Africa	Birds	loss	2050s	MIT	SSP2	gf	Total	21.5421
Africa	Birds	loss	2050s	MIT	SSP2	he	Total	19.5195
Africa	Birds	loss	2050s	MIT	SSP2	ip	Total	21.2333
Africa	Birds	loss	2050s	MIT	SSP2	mi	Total	21.798
Africa	Birds	loss	2050s	MIT	SSP2	no	Total	15.2102
Africa	Mammals	loss	2050s	MIT	SSP2	gf	Total	24.9129
Africa	Mammals	loss	2050s	MIT	SSP2	he	Total	20.9504
Africa	Mammals	loss	2050s	MIT	SSP2	ip	Total	22.6152
Africa	Mammals	loss	2050s	MIT	SSP2	mi	Total	24.0307
Africa	Mammals	loss	2050s	MIT	SSP2	no	Total	17.1945
Africa	Vascular plants	loss	2050s	MIT	SSP2	gf	LU	5.93453
Africa	Vascular plants	loss	2050s	MIT	SSP2	he	LU	6.3262
Africa	Vascular plants	loss	2050s	MIT	SSP2	ip	LU	6.48283
Africa	Vascular plants	loss	2050s	MIT	SSP2	mi	LU	6.12408
Africa	Vascular plants	loss	2050s	MIT	SSP2	no	LU	7.58719
Africa	Amphibians	loss	2050s	MIT	SSP2	gf	LU	3.26157
Africa	Amphibians	loss	2050s	MIT	SSP2	he	LU	3.78996
Africa	Amphibians	loss	2050s	MIT	SSP2	ip	LU	3.88346
Africa	Amphibians	loss	2050s	MIT	SSP2	mi	LU	3.65603
Africa	Amphibians	loss	2050s	MIT	SSP2	no	LU	4.57386
Africa	Reptiles	loss	2050s	MIT	SSP2	gf	LU	6.71979
Africa	Reptiles	loss	2050s	MIT	SSP2	he	LU	7.23444
Africa	Reptiles	loss	2050s	MIT	SSP2	ip	LU	6.7432
Africa	Reptiles	loss	2050s	MIT	SSP2	mi	LU	6.68913
Africa	Reptiles	loss	2050s	MIT	SSP2	no	LU	9.55641
Africa	Birds	loss	2050s	MIT	SSP2	gf	LU	3.71864
Africa	Birds	loss	2050s	MIT	SSP2	he	LU	4.19995
Africa	Birds	loss	2050s	MIT	SSP2	ip	LU	3.90029
Africa	Birds	loss	2050s	MIT	SSP2	mi	LU	3.94792
Africa	Birds	loss	2050s	MIT	SSP2	no	LU	4.95119
Africa	Mammals	loss	2050s	MIT	SSP2	gf	LU	5.29076
Africa	Mammals	loss	2050s	MIT	SSP2	he	LU	5.59818
Africa	Mammals	loss	2050s	MIT	SSP2	ip	LU	5.49646
Africa	Mammals	loss	2050s	MIT	SSP2	mi	LU	5.76356
Africa	Mammals	loss	2050s	MIT	SSP2	no	LU	6.81437
Africa	Vascular plants	loss	2050s	MIT	SSP2	gf	CC	9.43291
Africa	Vascular plants	loss	2050s	MIT	SSP2	he	CC	9.00871
Africa	Vascular plants	loss	2050s	MIT	SSP2	ip	CC	7.66118
Africa	Vascular plants	loss	2050s	MIT	SSP2	mi	CC	12.3643
Africa	Vascular plants	loss	2050s	MIT	SSP2	no	CC	5.5057
Africa	Amphibians	loss	2050s	MIT	SSP2	gf	CC	11.2182
Africa	Amphibians	loss	2050s	MIT	SSP2	he	CC	9.90502
Africa	Amphibians	loss	2050s	MIT	SSP2	ip	CC	9.24799
Africa	Amphibians	loss	2050s	MIT	SSP2	mi	CC	11.6878
Africa	Amphibians	loss	2050s	MIT	SSP2	no	CC	5.10973
Africa	Reptiles	loss	2050s	MIT	SSP2	gf	CC	8.80885
Africa	Reptiles	loss	2050s	MIT	SSP2	he	CC	9.31583
Africa	Reptiles	loss	2050s	MIT	SSP2	ip	CC	10.1447
Africa	Reptiles	loss	2050s	MIT	SSP2	mi	CC	11.8657
Africa	Reptiles	loss	2050s	MIT	SSP2	no	CC	4.65774
Africa	Birds	loss	2050s	MIT	SSP2	gf	CC	11.9435
Africa	Birds	loss	2050s	MIT	SSP2	he	CC	10.112
Africa	Birds	loss	2050s	MIT	SSP2	ip	CC	11.6841
Africa	Birds	loss	2050s	MIT	SSP2	mi	CC	12.2921
Africa	Birds	loss	2050s	MIT	SSP2	no	CC	6.0314
Africa	Mammals	loss	2050s	MIT	SSP2	gf	CC	12.1479
Africa	Mammals	loss	2050s	MIT	SSP2	he	CC	8.85216
Africa	Mammals	loss	2050s	MIT	SSP2	ip	CC	10.1213
Africa	Mammals	loss	2050s	MIT	SSP2	mi	CC	11.6165
Africa	Mammals	loss	2050s	MIT	SSP2	no	CC	5.35009
Africa	Vascular plants	loss	2050s	MIT	SSP3	gf	Total	32.1234
Africa	Vascular plants	loss	2050s	MIT	SSP3	he	Total	31.7898
Africa	Vascular plants	loss	2050s	MIT	SSP3	ip	Total	30.7661
Africa	Vascular plants	loss	2050s	MIT	SSP3	mi	Total	37.4737
Africa	Vascular plants	loss	2050s	MIT	SSP3	no	Total	30.2263
Africa	Amphibians	loss	2050s	MIT	SSP3	gf	Total	26.31
Africa	Amphibians	loss	2050s	MIT	SSP3	he	Total	25.1525
Africa	Amphibians	loss	2050s	MIT	SSP3	ip	Total	24.5626
Africa	Amphibians	loss	2050s	MIT	SSP3	mi	Total	26.9724
Africa	Amphibians	loss	2050s	MIT	SSP3	no	Total	20.6647
Africa	Reptiles	loss	2050s	MIT	SSP3	gf	Total	33.5487
Africa	Reptiles	loss	2050s	MIT	SSP3	he	Total	33.4215
Africa	Reptiles	loss	2050s	MIT	SSP3	ip	Total	35.7901
Africa	Reptiles	loss	2050s	MIT	SSP3	mi	Total	36.5664
Africa	Reptiles	loss	2050s	MIT	SSP3	no	Total	28.9759
Africa	Birds	loss	2050s	MIT	SSP3	gf	Total	27.2184
Africa	Birds	loss	2050s	MIT	SSP3	he	Total	25.6016
Africa	Birds	loss	2050s	MIT	SSP3	ip	Total	27.1337
Africa	Birds	loss	2050s	MIT	SSP3	mi	Total	27.8833
Africa	Birds	loss	2050s	MIT	SSP3	no	Total	21.8945
Africa	Mammals	loss	2050s	MIT	SSP3	gf	Total	32.6445
Africa	Mammals	loss	2050s	MIT	SSP3	he	Total	29.0693
Africa	Mammals	loss	2050s	MIT	SSP3	ip	Total	30.69
Africa	Mammals	loss	2050s	MIT	SSP3	mi	Total	32.18
Africa	Mammals	loss	2050s	MIT	SSP3	no	Total	25.9729
Africa	Vascular plants	loss	2050s	MIT	SSP3	gf	LU	16.6141
Africa	Vascular plants	loss	2050s	MIT	SSP3	he	LU	16.9668
Africa	Vascular plants	loss	2050s	MIT	SSP3	ip	LU	17.961
Africa	Vascular plants	loss	2050s	MIT	SSP3	mi	LU	16.8216
Africa	Vascular plants	loss	2050s	MIT	SSP3	no	LU	19.4785
Africa	Amphibians	loss	2050s	MIT	SSP3	gf	LU	9.16665
Africa	Amphibians	loss	2050s	MIT	SSP3	he	LU	10.1787
Africa	Amphibians	loss	2050s	MIT	SSP3	ip	LU	10.2914
Africa	Amphibians	loss	2050s	MIT	SSP3	mi	LU	9.69468
Africa	Amphibians	loss	2050s	MIT	SSP3	no	LU	11.4643
Africa	Reptiles	loss	2050s	MIT	SSP3	gf	LU	13.7042
Africa	Reptiles	loss	2050s	MIT	SSP3	he	LU	14.0066
Africa	Reptiles	loss	2050s	MIT	SSP3	ip	LU	13.5344
Africa	Reptiles	loss	2050s	MIT	SSP3	mi	LU	13.2053
Africa	Reptiles	loss	2050s	MIT	SSP3	no	LU	17.2317
Africa	Birds	loss	2050s	MIT	SSP3	gf	LU	9.24382
Africa	Birds	loss	2050s	MIT	SSP3	he	LU	10.1045
Africa	Birds	loss	2050s	MIT	SSP3	ip	LU	9.59758
Africa	Birds	loss	2050s	MIT	SSP3	mi	LU	9.76667
Africa	Birds	loss	2050s	MIT	SSP3	no	LU	11.4662
Africa	Mammals	loss	2050s	MIT	SSP3	gf	LU	12.622
Africa	Mammals	loss	2050s	MIT	SSP3	he	LU	13.4155
Africa	Mammals	loss	2050s	MIT	SSP3	ip	LU	13.2356
Africa	Mammals	loss	2050s	MIT	SSP3	mi	LU	13.5915
Africa	Mammals	loss	2050s	MIT	SSP3	no	LU	15.3655
Africa	Vascular plants	loss	2050s	MIT	SSP3	gf	CC	6.98847
Africa	Vascular plants	loss	2050s	MIT	SSP3	he	CC	6.6379
Africa	Vascular plants	loss	2050s	MIT	SSP3	ip	CC	5.80257
Africa	Vascular plants	loss	2050s	MIT	SSP3	mi	CC	9.27638
Africa	Vascular plants	loss	2050s	MIT	SSP3	no	CC	3.91977
Africa	Amphibians	loss	2050s	MIT	SSP3	gf	CC	9.0715
Africa	Amphibians	loss	2050s	MIT	SSP3	he	CC	8.166
Africa	Amphibians	loss	2050s	MIT	SSP3	ip	CC	7.62351
Africa	Amphibians	loss	2050s	MIT	SSP3	mi	CC	9.63998
Africa	Amphibians	loss	2050s	MIT	SSP3	no	CC	3.9337
Africa	Reptiles	loss	2050s	MIT	SSP3	gf	CC	7.61539
Africa	Reptiles	loss	2050s	MIT	SSP3	he	CC	7.77106
Africa	Reptiles	loss	2050s	MIT	SSP3	ip	CC	8.73072
Africa	Reptiles	loss	2050s	MIT	SSP3	mi	CC	10.4557
Africa	Reptiles	loss	2050s	MIT	SSP3	no	CC	4.07782
Africa	Birds	loss	2050s	MIT	SSP3	gf	CC	9.54006
Africa	Birds	loss	2050s	MIT	SSP3	he	CC	8.16571
Africa	Birds	loss	2050s	MIT	SSP3	ip	CC	9.48079
Africa	Birds	loss	2050s	MIT	SSP3	mi	CC	10.2301
Africa	Birds	loss	2050s	MIT	SSP3	no	CC	4.7365
Africa	Mammals	loss	2050s	MIT	SSP3	gf	CC	9.71406
Africa	Mammals	loss	2050s	MIT	SSP3	he	CC	7.07025
Africa	Mammals	loss	2050s	MIT	SSP3	ip	CC	8.11982
Africa	Mammals	loss	2050s	MIT	SSP3	mi	CC	9.76584
Africa	Mammals	loss	2050s	MIT	SSP3	no	CC	4.3036
Africa	Vascular plants	loss	2050s	MIT	SSP4	gf	Total	20.638
Africa	Vascular plants	loss	2050s	MIT	SSP4	he	Total	20.1564
Africa	Vascular plants	loss	2050s	MIT	SSP4	ip	Total	18.4127
Africa	Vascular plants	loss	2050s	MIT	SSP4	mi	Total	25.7903
Africa	Vascular plants	loss	2050s	MIT	SSP4	no	Total	17.3803
Africa	Amphibians	loss	2050s	MIT	SSP4	gf	Total	18.1583
Africa	Amphibians	loss	2050s	MIT	SSP4	he	Total	16.5416
Africa	Amphibians	loss	2050s	MIT	SSP4	ip	Total	15.9504
Africa	Amphibians	loss	2050s	MIT	SSP4	mi	Total	18.6735
Africa	Amphibians	loss	2050s	MIT	SSP4	no	Total	11.5386
Africa	Reptiles	loss	2050s	MIT	SSP4	gf	Total	23.6929
Africa	Reptiles	loss	2050s	MIT	SSP4	he	Total	23.9332
Africa	Reptiles	loss	2050s	MIT	SSP4	ip	Total	25.6851
Africa	Reptiles	loss	2050s	MIT	SSP4	mi	Total	26.9141
Africa	Reptiles	loss	2050s	MIT	SSP4	no	Total	18.5077
Africa	Birds	loss	2050s	MIT	SSP4	gf	Total	19.9782
Africa	Birds	loss	2050s	MIT	SSP4	he	Total	17.9045
Africa	Birds	loss	2050s	MIT	SSP4	ip	Total	19.6147
Africa	Birds	loss	2050s	MIT	SSP4	mi	Total	20.2306
Africa	Birds	loss	2050s	MIT	SSP4	no	Total	13.5424
Africa	Mammals	loss	2050s	MIT	SSP4	gf	Total	23.2918
Africa	Mammals	loss	2050s	MIT	SSP4	he	Total	19.3026
Africa	Mammals	loss	2050s	MIT	SSP4	ip	Total	20.9581
Africa	Mammals	loss	2050s	MIT	SSP4	mi	Total	22.3348
Africa	Mammals	loss	2050s	MIT	SSP4	no	Total	15.4269
Africa	Vascular plants	loss	2050s	MIT	SSP4	gf	LU	5.17716
Africa	Vascular plants	loss	2050s	MIT	SSP4	he	LU	5.4707
Africa	Vascular plants	loss	2050s	MIT	SSP4	ip	LU	5.76873
Africa	Vascular plants	loss	2050s	MIT	SSP4	mi	LU	5.32244
Africa	Vascular plants	loss	2050s	MIT	SSP4	no	LU	6.78735
Africa	Amphibians	loss	2050s	MIT	SSP4	gf	LU	2.11384
Africa	Amphibians	loss	2050s	MIT	SSP4	he	LU	2.47329
Africa	Amphibians	loss	2050s	MIT	SSP4	ip	LU	2.60323
Africa	Amphibians	loss	2050s	MIT	SSP4	mi	LU	2.4595
Africa	Amphibians	loss	2050s	MIT	SSP4	no	LU	3.13614
Africa	Reptiles	loss	2050s	MIT	SSP4	gf	LU	4.72393
Africa	Reptiles	loss	2050s	MIT	SSP4	he	LU	5.18223
Africa	Reptiles	loss	2050s	MIT	SSP4	ip	LU	4.76462
Africa	Reptiles	loss	2050s	MIT	SSP4	mi	LU	4.74391
Africa	Reptiles	loss	2050s	MIT	SSP4	no	LU	7.26737
Africa	Birds	loss	2050s	MIT	SSP4	gf	LU	2.61435
Africa	Birds	loss	2050s	MIT	SSP4	he	LU	2.96989
Africa	Birds	loss	2050s	MIT	SSP4	ip	LU	2.74324
Africa	Birds	loss	2050s	MIT	SSP4	mi	LU	2.73447
Africa	Birds	loss	2050s	MIT	SSP4	no	LU	3.53905
Africa	Mammals	loss	2050s	MIT	SSP4	gf	LU	3.64337
Africa	Mammals	loss	2050s	MIT	SSP4	he	LU	3.86327
Africa	Mammals	loss	2050s	MIT	SSP4	ip	LU	3.7878
Africa	Mammals	loss	2050s	MIT	SSP4	mi	LU	4.06688
Africa	Mammals	loss	2050s	MIT	SSP4	no	LU	4.92358
Africa	Vascular plants	loss	2050s	MIT	SSP4	gf	CC	9.80365
Africa	Vascular plants	loss	2050s	MIT	SSP4	he	CC	9.29771
Africa	Vascular plants	loss	2050s	MIT	SSP4	ip	CC	7.9668
Africa	Vascular plants	loss	2050s	MIT	SSP4	mi	CC	12.2877
Africa	Vascular plants	loss	2050s	MIT	SSP4	no	CC	5.60532
Africa	Amphibians	loss	2050s	MIT	SSP4	gf	CC	11.6862
Africa	Amphibians	loss	2050s	MIT	SSP4	he	CC	10.2901
Africa	Amphibians	loss	2050s	MIT	SSP4	ip	CC	9.59438
Africa	Amphibians	loss	2050s	MIT	SSP4	mi	CC	12.1084
Africa	Amphibians	loss	2050s	MIT	SSP4	no	CC	5.33308
Africa	Reptiles	loss	2050s	MIT	SSP4	gf	CC	9.12873
Africa	Reptiles	loss	2050s	MIT	SSP4	he	CC	9.61487
Africa	Reptiles	loss	2050s	MIT	SSP4	ip	CC	10.5029
Africa	Reptiles	loss	2050s	MIT	SSP4	mi	CC	12.2624
Africa	Reptiles	loss	2050s	MIT	SSP4	no	CC	4.74982
Africa	Birds	loss	2050s	MIT	SSP4	gf	CC	12.3094
Africa	Birds	loss	2050s	MIT	SSP4	he	CC	10.3684
Africa	Birds	loss	2050s	MIT	SSP4	ip	CC	12.0105
Africa	Birds	loss	2050s	MIT	SSP4	mi	CC	12.5458
Africa	Birds	loss	2050s	MIT	SSP4	no	CC	6.14246
Africa	Mammals	loss	2050s	MIT	SSP4	gf	CC	12.5214
Africa	Mammals	loss	2050s	MIT	SSP4	he	CC	9.09243
Africa	Mammals	loss	2050s	MIT	SSP4	ip	CC	10.4205
Africa	Mammals	loss	2050s	MIT	SSP4	mi	CC	11.9001
Africa	Mammals	loss	2050s	MIT	SSP4	no	CC	5.48651
Africa	Vascular plants	loss	2050s	MIT	SSP5	gf	Total	22.9777
Africa	Vascular plants	loss	2050s	MIT	SSP5	he	Total	22.5861
Africa	Vascular plants	loss	2050s	MIT	SSP5	ip	Total	20.8659
Africa	Vascular plants	loss	2050s	MIT	SSP5	mi	Total	27.8012
Africa	Vascular plants	loss	2050s	MIT	SSP5	no	Total	19.939
Africa	Amphibians	loss	2050s	MIT	SSP5	gf	Total	21.6809
Africa	Amphibians	loss	2050s	MIT	SSP5	he	Total	20.2761
Africa	Amphibians	loss	2050s	MIT	SSP5	ip	Total	19.495
Africa	Amphibians	loss	2050s	MIT	SSP5	mi	Total	22.2254
Africa	Amphibians	loss	2050s	MIT	SSP5	no	Total	15.4134
Africa	Reptiles	loss	2050s	MIT	SSP5	gf	Total	27.7045
Africa	Reptiles	loss	2050s	MIT	SSP5	he	Total	27.7012
Africa	Reptiles	loss	2050s	MIT	SSP5	ip	Total	29.8716
Africa	Reptiles	loss	2050s	MIT	SSP5	mi	Total	30.6793
Africa	Reptiles	loss	2050s	MIT	SSP5	no	Total	22.377
Africa	Birds	loss	2050s	MIT	SSP5	gf	Total	23.3386
Africa	Birds	loss	2050s	MIT	SSP5	he	Total	21.3575
Africa	Birds	loss	2050s	MIT	SSP5	ip	Total	22.9899
Africa	Birds	loss	2050s	MIT	SSP5	mi	Total	23.5421
Africa	Birds	loss	2050s	MIT	SSP5	no	Total	17.1333
Africa	Mammals	loss	2050s	MIT	SSP5	gf	Total	26.5902
Africa	Mammals	loss	2050s	MIT	SSP5	he	Total	22.6145
Africa	Mammals	loss	2050s	MIT	SSP5	ip	Total	24.2965
Africa	Mammals	loss	2050s	MIT	SSP5	mi	Total	25.843
Africa	Mammals	loss	2050s	MIT	SSP5	no	Total	19.0642
Africa	Vascular plants	loss	2050s	MIT	SSP5	gf	LU	7.55768
Africa	Vascular plants	loss	2050s	MIT	SSP5	he	LU	7.96357
Africa	Vascular plants	loss	2050s	MIT	SSP5	ip	LU	8.26706
Africa	Vascular plants	loss	2050s	MIT	SSP5	mi	LU	7.78074
Africa	Vascular plants	loss	2050s	MIT	SSP5	no	LU	9.47719
Africa	Amphibians	loss	2050s	MIT	SSP5	gf	LU	4.63028
Africa	Amphibians	loss	2050s	MIT	SSP5	he	LU	5.31137
Africa	Amphibians	loss	2050s	MIT	SSP5	ip	LU	5.33451
Africa	Amphibians	loss	2050s	MIT	SSP5	mi	LU	5.15088
Africa	Amphibians	loss	2050s	MIT	SSP5	no	LU	6.28649
Africa	Reptiles	loss	2050s	MIT	SSP5	gf	LU	8.33603
Africa	Reptiles	loss	2050s	MIT	SSP5	he	LU	8.72261
Africa	Reptiles	loss	2050s	MIT	SSP5	ip	LU	8.44344
Africa	Reptiles	loss	2050s	MIT	SSP5	mi	LU	8.10526
Africa	Reptiles	loss	2050s	MIT	SSP5	no	LU	11.1313
Africa	Birds	loss	2050s	MIT	SSP5	gf	LU	5.24648
Africa	Birds	loss	2050s	MIT	SSP5	he	LU	5.83415
Africa	Birds	loss	2050s	MIT	SSP5	ip	LU	5.41394
Africa	Birds	loss	2050s	MIT	SSP5	mi	LU	5.57248
Africa	Birds	loss	2050s	MIT	SSP5	no	LU	6.75684
Africa	Mammals	loss	2050s	MIT	SSP5	gf	LU	6.8992
Africa	Mammals	loss	2050s	MIT	SSP5	he	LU	7.27214
Africa	Mammals	loss	2050s	MIT	SSP5	ip	LU	7.13688
Africa	Mammals	loss	2050s	MIT	SSP5	mi	LU	7.52414
Africa	Mammals	loss	2050s	MIT	SSP5	no	LU	8.73171
Africa	Vascular plants	loss	2050s	MIT	SSP5	gf	CC	9.02977
Africa	Vascular plants	loss	2050s	MIT	SSP5	he	CC	8.63236
Africa	Vascular plants	loss	2050s	MIT	SSP5	ip	CC	7.32063
Africa	Vascular plants	loss	2050s	MIT	SSP5	mi	CC	11.8893
Africa	Vascular plants	loss	2050s	MIT	SSP5	no	CC	5.28799
Africa	Amphibians	loss	2050s	MIT	SSP5	gf	CC	10.6731
Africa	Amphibians	loss	2050s	MIT	SSP5	he	CC	9.44589
Africa	Amphibians	loss	2050s	MIT	SSP5	ip	CC	8.78037
Africa	Amphibians	loss	2050s	MIT	SSP5	mi	CC	11.2278
Africa	Amphibians	loss	2050s	MIT	SSP5	no	CC	4.8199
Africa	Reptiles	loss	2050s	MIT	SSP5	gf	CC	9.28952
Africa	Reptiles	loss	2050s	MIT	SSP5	he	CC	9.71517
Africa	Reptiles	loss	2050s	MIT	SSP5	ip	CC	10.6787
Africa	Reptiles	loss	2050s	MIT	SSP5	mi	CC	12.1502
Africa	Reptiles	loss	2050s	MIT	SSP5	no	CC	4.94856
Africa	Birds	loss	2050s	MIT	SSP5	gf	CC	11.5553
Africa	Birds	loss	2050s	MIT	SSP5	he	CC	9.8162
Africa	Birds	loss	2050s	MIT	SSP5	ip	CC	11.2552
Africa	Birds	loss	2050s	MIT	SSP5	mi	CC	11.9793
Africa	Birds	loss	2050s	MIT	SSP5	no	CC	5.89189
Africa	Mammals	loss	2050s	MIT	SSP5	gf	CC	11.7814
Africa	Mammals	loss	2050s	MIT	SSP5	he	CC	8.61968
Africa	Mammals	loss	2050s	MIT	SSP5	ip	CC	9.82527
Africa	Mammals	loss	2050s	MIT	SSP5	mi	CC	11.3641
Africa	Mammals	loss	2050s	MIT	SSP5	no	CC	5.26606
Africa	Vascular plants	loss	2050s	BL	SSP1	gf	Total	22.6667
Africa	Vascular plants	loss	2050s	BL	SSP1	he	Total	20.6768
Africa	Vascular plants	loss	2050s	BL	SSP1	ip	Total	22.3081
Africa	Vascular plants	loss	2050s	BL	SSP1	mi	Total	26.7935
Africa	Vascular plants	loss	2050s	BL	SSP1	no	Total	15.8912
Africa	Amphibians	loss	2050s	BL	SSP1	gf	Total	19.7776
Africa	Amphibians	loss	2050s	BL	SSP1	he	Total	19.0295
Africa	Amphibians	loss	2050s	BL	SSP1	ip	Total	20.4573
Africa	Amphibians	loss	2050s	BL	SSP1	mi	Total	21.4076
Africa	Amphibians	loss	2050s	BL	SSP1	no	Total	13.0045
Africa	Reptiles	loss	2050s	BL	SSP1	gf	Total	22.8566
Africa	Reptiles	loss	2050s	BL	SSP1	he	Total	21.6684
Africa	Reptiles	loss	2050s	BL	SSP1	ip	Total	26.7135
Africa	Reptiles	loss	2050s	BL	SSP1	mi	Total	27.9269
Africa	Reptiles	loss	2050s	BL	SSP1	no	Total	14.7931
Africa	Birds	loss	2050s	BL	SSP1	gf	Total	22.4528
Africa	Birds	loss	2050s	BL	SSP1	he	Total	20.5187
Africa	Birds	loss	2050s	BL	SSP1	ip	Total	25.6407
Africa	Birds	loss	2050s	BL	SSP1	mi	Total	23.6886
Africa	Birds	loss	2050s	BL	SSP1	no	Total	14.156
Africa	Mammals	loss	2050s	BL	SSP1	gf	Total	23.5978
Africa	Mammals	loss	2050s	BL	SSP1	he	Total	21.4894
Africa	Mammals	loss	2050s	BL	SSP1	ip	Total	25.5595
Africa	Mammals	loss	2050s	BL	SSP1	mi	Total	24.1664
Africa	Mammals	loss	2050s	BL	SSP1	no	Total	14.9144
Africa	Vascular plants	loss	2050s	BL	SSP1	gf	LU	2.04553
Africa	Vascular plants	loss	2050s	BL	SSP1	he	LU	1.82233
Africa	Vascular plants	loss	2050s	BL	SSP1	ip	LU	2.34863
Africa	Vascular plants	loss	2050s	BL	SSP1	mi	LU	2.13694
Africa	Vascular plants	loss	2050s	BL	SSP1	no	LU	2.8755
Africa	Amphibians	loss	2050s	BL	SSP1	gf	LU	0.250714
Africa	Amphibians	loss	2050s	BL	SSP1	he	LU	0.266647
Africa	Amphibians	loss	2050s	BL	SSP1	ip	LU	0.265442
Africa	Amphibians	loss	2050s	BL	SSP1	mi	LU	0.271518
Africa	Amphibians	loss	2050s	BL	SSP1	no	LU	0.357043
Africa	Reptiles	loss	2050s	BL	SSP1	gf	LU	0.231777
Africa	Reptiles	loss	2050s	BL	SSP1	he	LU	0.252104
Africa	Reptiles	loss	2050s	BL	SSP1	ip	LU	0.21376
Africa	Reptiles	loss	2050s	BL	SSP1	mi	LU	0.339268
Africa	Reptiles	loss	2050s	BL	SSP1	no	LU	0.548602
Africa	Birds	loss	2050s	BL	SSP1	gf	LU	0.484226
Africa	Birds	loss	2050s	BL	SSP1	he	LU	0.530647
Africa	Birds	loss	2050s	BL	SSP1	ip	LU	0.448018
Africa	Birds	loss	2050s	BL	SSP1	mi	LU	0.50879
Africa	Birds	loss	2050s	BL	SSP1	no	LU	0.677929
Africa	Mammals	loss	2050s	BL	SSP1	gf	LU	0.431556
Africa	Mammals	loss	2050s	BL	SSP1	he	LU	0.472399
Africa	Mammals	loss	2050s	BL	SSP1	ip	LU	0.412248
Africa	Mammals	loss	2050s	BL	SSP1	mi	LU	0.491258
Africa	Mammals	loss	2050s	BL	SSP1	no	LU	0.671213
Africa	Vascular plants	loss	2050s	BL	SSP1	gf	CC	17.1101
Africa	Vascular plants	loss	2050s	BL	SSP1	he	CC	15.85
Africa	Vascular plants	loss	2050s	BL	SSP1	ip	CC	16.664
Africa	Vascular plants	loss	2050s	BL	SSP1	mi	CC	19.0552
Africa	Vascular plants	loss	2050s	BL	SSP1	no	CC	10.115
Africa	Amphibians	loss	2050s	BL	SSP1	gf	CC	17.7387
Africa	Amphibians	loss	2050s	BL	SSP1	he	CC	17.2045
Africa	Amphibians	loss	2050s	BL	SSP1	ip	CC	18.5687
Africa	Amphibians	loss	2050s	BL	SSP1	mi	CC	19.3065
Africa	Amphibians	loss	2050s	BL	SSP1	no	CC	11.2099
Africa	Reptiles	loss	2050s	BL	SSP1	gf	CC	19.0494
Africa	Reptiles	loss	2050s	BL	SSP1	he	CC	18.1225
Africa	Reptiles	loss	2050s	BL	SSP1	ip	CC	22.8756
Africa	Reptiles	loss	2050s	BL	SSP1	mi	CC	24.0924
Africa	Reptiles	loss	2050s	BL	SSP1	no	CC	11.312
Africa	Birds	loss	2050s	BL	SSP1	gf	CC	19.8368
Africa	Birds	loss	2050s	BL	SSP1	he	CC	17.9855
Africa	Birds	loss	2050s	BL	SSP1	ip	CC	23.0529
Africa	Birds	loss	2050s	BL	SSP1	mi	CC	20.912
Africa	Birds	loss	2050s	BL	SSP1	no	CC	11.6541
Africa	Mammals	loss	2050s	BL	SSP1	gf	CC	19.4649
Africa	Mammals	loss	2050s	BL	SSP1	he	CC	17.4043
Africa	Mammals	loss	2050s	BL	SSP1	ip	CC	21.3678
Africa	Mammals	loss	2050s	BL	SSP1	mi	CC	19.9229
Africa	Mammals	loss	2050s	BL	SSP1	no	CC	10.925
Africa	Vascular plants	loss	2050s	BL	SSP2	gf	Total	26.2919
Africa	Vascular plants	loss	2050s	BL	SSP2	he	Total	24.4911
Africa	Vascular plants	loss	2050s	BL	SSP2	ip	Total	25.8975
Africa	Vascular plants	loss	2050s	BL	SSP2	mi	Total	30.4932
Africa	Vascular plants	loss	2050s	BL	SSP2	no	Total	20.5437
Africa	Amphibians	loss	2050s	BL	SSP2	gf	Total	23.0384
Africa	Amphibians	loss	2050s	BL	SSP2	he	Total	22.5472
Africa	Amphibians	loss	2050s	BL	SSP2	ip	Total	23.7478
Africa	Amphibians	loss	2050s	BL	SSP2	mi	Total	24.7485
Africa	Amphibians	loss	2050s	BL	SSP2	no	Total	16.9636
Africa	Reptiles	loss	2050s	BL	SSP2	gf	Total	29.2463
Africa	Reptiles	loss	2050s	BL	SSP2	he	Total	27.8672
Africa	Reptiles	loss	2050s	BL	SSP2	ip	Total	33.4219
Africa	Reptiles	loss	2050s	BL	SSP2	mi	Total	34.3109
Africa	Reptiles	loss	2050s	BL	SSP2	no	Total	22.2993
Africa	Birds	loss	2050s	BL	SSP2	gf	Total	25.1652
Africa	Birds	loss	2050s	BL	SSP2	he	Total	23.364
Africa	Birds	loss	2050s	BL	SSP2	ip	Total	28.2074
Africa	Birds	loss	2050s	BL	SSP2	mi	Total	26.4543
Africa	Birds	loss	2050s	BL	SSP2	no	Total	17.5399
Africa	Mammals	loss	2050s	BL	SSP2	gf	Total	27.8316
Africa	Mammals	loss	2050s	BL	SSP2	he	Total	25.756
Africa	Mammals	loss	2050s	BL	SSP2	ip	Total	29.6781
Africa	Mammals	loss	2050s	BL	SSP2	mi	Total	28.5154
Africa	Mammals	loss	2050s	BL	SSP2	no	Total	19.5334
Africa	Vascular plants	loss	2050s	BL	SSP2	gf	LU	5.55589
Africa	Vascular plants	loss	2050s	BL	SSP2	he	LU	5.49826
Africa	Vascular plants	loss	2050s	BL	SSP2	ip	LU	5.83525
Africa	Vascular plants	loss	2050s	BL	SSP2	mi	LU	5.82485
Africa	Vascular plants	loss	2050s	BL	SSP2	no	LU	7.47112
Africa	Amphibians	loss	2050s	BL	SSP2	gf	LU	2.7572
Africa	Amphibians	loss	2050s	BL	SSP2	he	LU	3.04529
Africa	Amphibians	loss	2050s	BL	SSP2	ip	LU	2.88434
Africa	Amphibians	loss	2050s	BL	SSP2	mi	LU	2.79442
Africa	Amphibians	loss	2050s	BL	SSP2	no	LU	3.66585
Africa	Reptiles	loss	2050s	BL	SSP2	gf	LU	5.16553
Africa	Reptiles	loss	2050s	BL	SSP2	he	LU	5.10328
Africa	Reptiles	loss	2050s	BL	SSP2	ip	LU	4.96298
Africa	Reptiles	loss	2050s	BL	SSP2	mi	LU	4.60473
Africa	Reptiles	loss	2050s	BL	SSP2	no	LU	6.81543
Africa	Birds	loss	2050s	BL	SSP2	gf	LU	2.8258
Africa	Birds	loss	2050s	BL	SSP2	he	LU	3.06617
Africa	Birds	loss	2050s	BL	SSP2	ip	LU	2.66281
Africa	Birds	loss	2050s	BL	SSP2	mi	LU	2.88321
Africa	Birds	loss	2050s	BL	SSP2	no	LU	3.72812
Africa	Mammals	loss	2050s	BL	SSP2	gf	LU	3.84925
Africa	Mammals	loss	2050s	BL	SSP2	he	LU	3.97621
Africa	Mammals	loss	2050s	BL	SSP2	ip	LU	3.63639
Africa	Mammals	loss	2050s	BL	SSP2	mi	LU	4.07925
Africa	Mammals	loss	2050s	BL	SSP2	no	LU	4.97947
Africa	Vascular plants	loss	2050s	BL	SSP2	gf	CC	14.0126
Africa	Vascular plants	loss	2050s	BL	SSP2	he	CC	12.8717
Africa	Vascular plants	loss	2050s	BL	SSP2	ip	CC	13.569
Africa	Vascular plants	loss	2050s	BL	SSP2	mi	CC	15.7916
Africa	Vascular plants	loss	2050s	BL	SSP2	no	CC	7.73118
Africa	Amphibians	loss	2050s	BL	SSP2	gf	CC	14.8458
Africa	Amphibians	loss	2050s	BL	SSP2	he	CC	14.5694
Africa	Amphibians	loss	2050s	BL	SSP2	ip	CC	15.7996
Africa	Amphibians	loss	2050s	BL	SSP2	mi	CC	16.3181
Africa	Amphibians	loss	2050s	BL	SSP2	no	CC	8.98805
Africa	Reptiles	loss	2050s	BL	SSP2	gf	CC	13.9539
Africa	Reptiles	loss	2050s	BL	SSP2	he	CC	13.3572
Africa	Reptiles	loss	2050s	BL	SSP2	ip	CC	17.3214
Africa	Reptiles	loss	2050s	BL	SSP2	mi	CC	18.1158
Africa	Reptiles	loss	2050s	BL	SSP2	no	CC	7.7534
Africa	Birds	loss	2050s	BL	SSP2	gf	CC	16.4146
Africa	Birds	loss	2050s	BL	SSP2	he	CC	14.8123
Africa	Birds	loss	2050s	BL	SSP2	ip	CC	19.5022
Africa	Birds	loss	2050s	BL	SSP2	mi	CC	17.5763
Africa	Birds	loss	2050s	BL	SSP2	no	CC	9.19802
Africa	Mammals	loss	2050s	BL	SSP2	gf	CC	15.908
Africa	Mammals	loss	2050s	BL	SSP2	he	CC	14.1598
Africa	Mammals	loss	2050s	BL	SSP2	ip	CC	17.7009
Africa	Mammals	loss	2050s	BL	SSP2	mi	CC	16.4492
Africa	Mammals	loss	2050s	BL	SSP2	no	CC	8.47059
Africa	Vascular plants	loss	2050s	BL	SSP3	gf	Total	35.9926
Africa	Vascular plants	loss	2050s	BL	SSP3	he	Total	34.3753
Africa	Vascular plants	loss	2050s	BL	SSP3	ip	Total	35.9492
Africa	Vascular plants	loss	2050s	BL	SSP3	mi	Total	40.1716
Africa	Vascular plants	loss	2050s	BL	SSP3	no	Total	31.4306
Africa	Amphibians	loss	2050s	BL	SSP3	gf	Total	29.0342
Africa	Amphibians	loss	2050s	BL	SSP3	he	Total	28.743
Africa	Amphibians	loss	2050s	BL	SSP3	ip	Total	29.8351
Africa	Amphibians	loss	2050s	BL	SSP3	mi	Total	30.9268
Africa	Amphibians	loss	2050s	BL	SSP3	no	Total	23.8893
Africa	Reptiles	loss	2050s	BL	SSP3	gf	Total	36.2212
Africa	Reptiles	loss	2050s	BL	SSP3	he	Total	34.769
Africa	Reptiles	loss	2050s	BL	SSP3	ip	Total	40.604
Africa	Reptiles	loss	2050s	BL	SSP3	mi	Total	40.8937
Africa	Reptiles	loss	2050s	BL	SSP3	no	Total	29.8391
Africa	Birds	loss	2050s	BL	SSP3	gf	Total	30.4029
Africa	Birds	loss	2050s	BL	SSP3	he	Total	29.0268
Africa	Birds	loss	2050s	BL	SSP3	ip	Total	33.3821
Africa	Birds	loss	2050s	BL	SSP3	mi	Total	32.0315
Africa	Birds	loss	2050s	BL	SSP3	no	Total	23.8327
Africa	Mammals	loss	2050s	BL	SSP3	gf	Total	34.8739
Africa	Mammals	loss	2050s	BL	SSP3	he	Total	32.9491
Africa	Mammals	loss	2050s	BL	SSP3	ip	Total	36.5462
Africa	Mammals	loss	2050s	BL	SSP3	mi	Total	35.8707
Africa	Mammals	loss	2050s	BL	SSP3	no	Total	27.5065
Africa	Vascular plants	loss	2050s	BL	SSP3	gf	LU	15.0836
Africa	Vascular plants	loss	2050s	BL	SSP3	he	LU	15.2324
Africa	Vascular plants	loss	2050s	BL	SSP3	ip	LU	15.709
Africa	Vascular plants	loss	2050s	BL	SSP3	mi	LU	15.297
Africa	Vascular plants	loss	2050s	BL	SSP3	no	LU	18.1131
Africa	Amphibians	loss	2050s	BL	SSP3	gf	LU	8.14091
Africa	Amphibians	loss	2050s	BL	SSP3	he	LU	8.78631
Africa	Amphibians	loss	2050s	BL	SSP3	ip	LU	8.35886
Africa	Amphibians	loss	2050s	BL	SSP3	mi	LU	8.3639
Africa	Amphibians	loss	2050s	BL	SSP3	no	LU	9.93255
Africa	Reptiles	loss	2050s	BL	SSP3	gf	LU	11.3541
Africa	Reptiles	loss	2050s	BL	SSP3	he	LU	11.3758
Africa	Reptiles	loss	2050s	BL	SSP3	ip	LU	10.9605
Africa	Reptiles	loss	2050s	BL	SSP3	mi	LU	10.1915
Africa	Reptiles	loss	2050s	BL	SSP3	no	LU	14.0528
Africa	Birds	loss	2050s	BL	SSP3	gf	LU	7.66479
Africa	Birds	loss	2050s	BL	SSP3	he	LU	8.2724
Africa	Birds	loss	2050s	BL	SSP3	ip	LU	7.36652
Africa	Birds	loss	2050s	BL	SSP3	mi	LU	7.93192
Africa	Birds	loss	2050s	BL	SSP3	no	LU	9.64184
Africa	Mammals	loss	2050s	BL	SSP3	gf	LU	10.5221
Africa	Mammals	loss	2050s	BL	SSP3	he	LU	10.8544
Africa	Mammals	loss	2050s	BL	SSP3	ip	LU	10.1371
Africa	Mammals	loss	2050s	BL	SSP3	mi	LU	11.0878
Africa	Mammals	loss	2050s	BL	SSP3	no	LU	12.7854
Africa	Vascular plants	loss	2050s	BL	SSP3	gf	CC	11.0929
Africa	Vascular plants	loss	2050s	BL	SSP3	he	CC	10.1157
Africa	Vascular plants	loss	2050s	BL	SSP3	ip	CC	10.9068
Africa	Vascular plants	loss	2050s	BL	SSP3	mi	CC	12.5141
Africa	Vascular plants	loss	2050s	BL	SSP3	no	CC	5.79477
Africa	Amphibians	loss	2050s	BL	SSP3	gf	CC	12.4171
Africa	Amphibians	loss	2050s	BL	SSP3	he	CC	12.4287
Africa	Amphibians	loss	2050s	BL	SSP3	ip	CC	13.4709
Africa	Amphibians	loss	2050s	BL	SSP3	mi	CC	13.9356
Africa	Amphibians	loss	2050s	BL	SSP3	no	CC	7.33246
Africa	Reptiles	loss	2050s	BL	SSP3	gf	CC	11.8183
Africa	Reptiles	loss	2050s	BL	SSP3	he	CC	11.4221
Africa	Reptiles	loss	2050s	BL	SSP3	ip	CC	14.8976
Africa	Reptiles	loss	2050s	BL	SSP3	mi	CC	15.5903
Africa	Reptiles	loss	2050s	BL	SSP3	no	CC	6.42026
Africa	Birds	loss	2050s	BL	SSP3	gf	CC	13.6095
Africa	Birds	loss	2050s	BL	SSP3	he	CC	12.4175
Africa	Birds	loss	2050s	BL	SSP3	ip	CC	16.5518
Africa	Birds	loss	2050s	BL	SSP3	mi	CC	14.9624
Africa	Birds	loss	2050s	BL	SSP3	no	CC	7.53981
Africa	Mammals	loss	2050s	BL	SSP3	gf	CC	13.0843
Africa	Mammals	loss	2050s	BL	SSP3	he	CC	11.6866
Africa	Mammals	loss	2050s	BL	SSP3	ip	CC	14.6728
Africa	Mammals	loss	2050s	BL	SSP3	mi	CC	14.0089
Africa	Mammals	loss	2050s	BL	SSP3	no	CC	6.92392
Africa	Vascular plants	loss	2050s	BL	SSP4	gf	Total	26.6218
Africa	Vascular plants	loss	2050s	BL	SSP4	he	Total	24.8778
Africa	Vascular plants	loss	2050s	BL	SSP4	ip	Total	26.3098
Africa	Vascular plants	loss	2050s	BL	SSP4	mi	Total	30.9252
Africa	Vascular plants	loss	2050s	BL	SSP4	no	Total	20.7469
Africa	Amphibians	loss	2050s	BL	SSP4	gf	Total	21.7407
Africa	Amphibians	loss	2050s	BL	SSP4	he	Total	21.154
Africa	Amphibians	loss	2050s	BL	SSP4	ip	Total	22.4761
Africa	Amphibians	loss	2050s	BL	SSP4	mi	Total	23.4959
Africa	Amphibians	loss	2050s	BL	SSP4	no	Total	15.5079
Africa	Reptiles	loss	2050s	BL	SSP4	gf	Total	26.8381
Africa	Reptiles	loss	2050s	BL	SSP4	he	Total	25.3972
Africa	Reptiles	loss	2050s	BL	SSP4	ip	Total	30.9656
Africa	Reptiles	loss	2050s	BL	SSP4	mi	Total	31.8518
Africa	Reptiles	loss	2050s	BL	SSP4	no	Total	19.6553
Africa	Birds	loss	2050s	BL	SSP4	gf	Total	24.1088
Africa	Birds	loss	2050s	BL	SSP4	he	Total	22.3145
Africa	Birds	loss	2050s	BL	SSP4	ip	Total	27.1816
Africa	Birds	loss	2050s	BL	SSP4	mi	Total	25.4703
Africa	Birds	loss	2050s	BL	SSP4	no	Total	16.4494
Africa	Mammals	loss	2050s	BL	SSP4	gf	Total	26.6056
Africa	Mammals	loss	2050s	BL	SSP4	he	Total	24.5497
Africa	Mammals	loss	2050s	BL	SSP4	ip	Total	28.4698
Africa	Mammals	loss	2050s	BL	SSP4	mi	Total	27.3738
Africa	Mammals	loss	2050s	BL	SSP4	no	Total	18.2746
Africa	Vascular plants	loss	2050s	BL	SSP4	gf	LU	5.87089
Africa	Vascular plants	loss	2050s	BL	SSP4	he	LU	5.93504
Africa	Vascular plants	loss	2050s	BL	SSP4	ip	LU	6.3222
Africa	Vascular plants	loss	2050s	BL	SSP4	mi	LU	6.05643
Africa	Vascular plants	loss	2050s	BL	SSP4	no	LU	7.74407
Africa	Amphibians	loss	2050s	BL	SSP4	gf	LU	1.98159
Africa	Amphibians	loss	2050s	BL	SSP4	he	LU	2.15653
Africa	Amphibians	loss	2050s	BL	SSP4	ip	LU	2.08467
Africa	Amphibians	loss	2050s	BL	SSP4	mi	LU	2.00896
Africa	Amphibians	loss	2050s	BL	SSP4	no	LU	2.71977
Africa	Reptiles	loss	2050s	BL	SSP4	gf	LU	3.62401
Africa	Reptiles	loss	2050s	BL	SSP4	he	LU	3.6531
Africa	Reptiles	loss	2050s	BL	SSP4	ip	LU	3.46761
Africa	Reptiles	loss	2050s	BL	SSP4	mi	LU	3.16686
Africa	Reptiles	loss	2050s	BL	SSP4	no	LU	4.93891
Africa	Birds	loss	2050s	BL	SSP4	gf	LU	2.19663
Africa	Birds	loss	2050s	BL	SSP4	he	LU	2.39448
Africa	Birds	loss	2050s	BL	SSP4	ip	LU	2.06834
Africa	Birds	loss	2050s	BL	SSP4	mi	LU	2.22924
Africa	Birds	loss	2050s	BL	SSP4	no	LU	2.95756
Africa	Mammals	loss	2050s	BL	SSP4	gf	LU	2.77436
Africa	Mammals	loss	2050s	BL	SSP4	he	LU	2.89805
Africa	Mammals	loss	2050s	BL	SSP4	ip	LU	2.59878
Africa	Mammals	loss	2050s	BL	SSP4	mi	LU	3.03205
Africa	Mammals	loss	2050s	BL	SSP4	no	LU	3.75996
Africa	Vascular plants	loss	2050s	BL	SSP4	gf	CC	14.2717
Africa	Vascular plants	loss	2050s	BL	SSP4	he	CC	13.1558
Africa	Vascular plants	loss	2050s	BL	SSP4	ip	CC	13.9183
Africa	Vascular plants	loss	2050s	BL	SSP4	mi	CC	15.8211
Africa	Vascular plants	loss	2050s	BL	SSP4	no	CC	7.82279
Africa	Amphibians	loss	2050s	BL	SSP4	gf	CC	15.086
Africa	Amphibians	loss	2050s	BL	SSP4	he	CC	14.7402
Africa	Amphibians	loss	2050s	BL	SSP4	ip	CC	15.9658
Africa	Amphibians	loss	2050s	BL	SSP4	mi	CC	16.5192
Africa	Amphibians	loss	2050s	BL	SSP4	no	CC	9.10462
Africa	Reptiles	loss	2050s	BL	SSP4	gf	CC	15.3916
Africa	Reptiles	loss	2050s	BL	SSP4	he	CC	14.782
Africa	Reptiles	loss	2050s	BL	SSP4	ip	CC	18.9202
Africa	Reptiles	loss	2050s	BL	SSP4	mi	CC	19.6823
Africa	Reptiles	loss	2050s	BL	SSP4	no	CC	8.81779
Africa	Birds	loss	2050s	BL	SSP4	gf	CC	16.7025
Africa	Birds	loss	2050s	BL	SSP4	he	CC	15.0847
Africa	Birds	loss	2050s	BL	SSP4	ip	CC	19.8507
Africa	Birds	loss	2050s	BL	SSP4	mi	CC	17.8434
Africa	Birds	loss	2050s	BL	SSP4	no	CC	9.36237
Africa	Mammals	loss	2050s	BL	SSP4	gf	CC	16.1715
Africa	Mammals	loss	2050s	BL	SSP4	he	CC	14.4178
Africa	Mammals	loss	2050s	BL	SSP4	ip	CC	18.0083
Africa	Mammals	loss	2050s	BL	SSP4	mi	CC	16.7862
Africa	Mammals	loss	2050s	BL	SSP4	no	CC	8.62044
Africa	Vascular plants	loss	2050s	BL	SSP5	gf	Total	25.859
Africa	Vascular plants	loss	2050s	BL	SSP5	he	Total	24.0751
Africa	Vascular plants	loss	2050s	BL	SSP5	ip	Total	25.4817
Africa	Vascular plants	loss	2050s	BL	SSP5	mi	Total	29.9738
Africa	Vascular plants	loss	2050s	BL	SSP5	no	Total	20.0604
Africa	Amphibians	loss	2050s	BL	SSP5	gf	Total	23.3821
Africa	Amphibians	loss	2050s	BL	SSP5	he	Total	22.8958
Africa	Amphibians	loss	2050s	BL	SSP5	ip	Total	24.0736
Africa	Amphibians	loss	2050s	BL	SSP5	mi	Total	25.132
Africa	Amphibians	loss	2050s	BL	SSP5	no	Total	17.3243
Africa	Reptiles	loss	2050s	BL	SSP5	gf	Total	28.9563
Africa	Reptiles	loss	2050s	BL	SSP5	he	Total	27.4057
Africa	Reptiles	loss	2050s	BL	SSP5	ip	Total	33.1627
Africa	Reptiles	loss	2050s	BL	SSP5	mi	Total	33.6655
Africa	Reptiles	loss	2050s	BL	SSP5	no	Total	21.6583
Africa	Birds	loss	2050s	BL	SSP5	gf	Total	25.3895
Africa	Birds	loss	2050s	BL	SSP5	he	Total	23.5941
Africa	Birds	loss	2050s	BL	SSP5	ip	Total	28.4495
Africa	Birds	loss	2050s	BL	SSP5	mi	Total	26.6663
Africa	Birds	loss	2050s	BL	SSP5	no	Total	17.6668
Africa	Mammals	loss	2050s	BL	SSP5	gf	Total	27.6454
Africa	Mammals	loss	2050s	BL	SSP5	he	Total	25.5496
Africa	Mammals	loss	2050s	BL	SSP5	ip	Total	29.5655
Africa	Mammals	loss	2050s	BL	SSP5	mi	Total	28.3193
Africa	Mammals	loss	2050s	BL	SSP5	no	Total	19.3165
Africa	Vascular plants	loss	2050s	BL	SSP5	gf	LU	5.1398
Africa	Vascular plants	loss	2050s	BL	SSP5	he	LU	5.12284
Africa	Vascular plants	loss	2050s	BL	SSP5	ip	LU	5.41091
Africa	Vascular plants	loss	2050s	BL	SSP5	mi	LU	5.39423
Africa	Vascular plants	loss	2050s	BL	SSP5	no	LU	6.99391
Africa	Amphibians	loss	2050s	BL	SSP5	gf	LU	2.90403
Africa	Amphibians	loss	2050s	BL	SSP5	he	LU	3.21081
Africa	Amphibians	loss	2050s	BL	SSP5	ip	LU	3.00765
Africa	Amphibians	loss	2050s	BL	SSP5	mi	LU	2.94351
Africa	Amphibians	loss	2050s	BL	SSP5	no	LU	3.82291
Africa	Reptiles	loss	2050s	BL	SSP5	gf	LU	5.23601
Africa	Reptiles	loss	2050s	BL	SSP5	he	LU	5.16465
Africa	Reptiles	loss	2050s	BL	SSP5	ip	LU	5.155
Africa	Reptiles	loss	2050s	BL	SSP5	mi	LU	4.45939
Africa	Reptiles	loss	2050s	BL	SSP5	no	LU	6.71451
Africa	Birds	loss	2050s	BL	SSP5	gf	LU	2.82774
Africa	Birds	loss	2050s	BL	SSP5	he	LU	3.07794
Africa	Birds	loss	2050s	BL	SSP5	ip	LU	2.65078
Africa	Birds	loss	2050s	BL	SSP5	mi	LU	2.87778
Africa	Birds	loss	2050s	BL	SSP5	no	LU	3.73125
Africa	Mammals	loss	2050s	BL	SSP5	gf	LU	3.77838
Africa	Mammals	loss	2050s	BL	SSP5	he	LU	3.90859
Africa	Mammals	loss	2050s	BL	SSP5	ip	LU	3.59268
Africa	Mammals	loss	2050s	BL	SSP5	mi	LU	3.98374
Africa	Mammals	loss	2050s	BL	SSP5	no	LU	4.89199
Africa	Vascular plants	loss	2050s	BL	SSP5	gf	CC	14.2625
Africa	Vascular plants	loss	2050s	BL	SSP5	he	CC	13.0385
Africa	Vascular plants	loss	2050s	BL	SSP5	ip	CC	13.774
Africa	Vascular plants	loss	2050s	BL	SSP5	mi	CC	16.0782
Africa	Vascular plants	loss	2050s	BL	SSP5	no	CC	7.94026
Africa	Amphibians	loss	2050s	BL	SSP5	gf	CC	14.9686
Africa	Amphibians	loss	2050s	BL	SSP5	he	CC	14.6633
Africa	Amphibians	loss	2050s	BL	SSP5	ip	CC	15.8908
Africa	Amphibians	loss	2050s	BL	SSP5	mi	CC	16.4586
Africa	Amphibians	loss	2050s	BL	SSP5	no	CC	9.11908
Africa	Reptiles	loss	2050s	BL	SSP5	gf	CC	15.1816
Africa	Reptiles	loss	2050s	BL	SSP5	he	CC	14.5704
Africa	Reptiles	loss	2050s	BL	SSP5	ip	CC	18.6522
Africa	Reptiles	loss	2050s	BL	SSP5	mi	CC	19.143
Africa	Reptiles	loss	2050s	BL	SSP5	no	CC	8.75509
Africa	Birds	loss	2050s	BL	SSP5	gf	CC	16.6944
Africa	Birds	loss	2050s	BL	SSP5	he	CC	15.0987
Africa	Birds	loss	2050s	BL	SSP5	ip	CC	19.7997
Africa	Birds	loss	2050s	BL	SSP5	mi	CC	17.8436
Africa	Birds	loss	2050s	BL	SSP5	no	CC	9.42816
Africa	Mammals	loss	2050s	BL	SSP5	gf	CC	16.2454
Africa	Mammals	loss	2050s	BL	SSP5	he	CC	14.4945
Africa	Mammals	loss	2050s	BL	SSP5	ip	CC	18.0979
Africa	Mammals	loss	2050s	BL	SSP5	mi	CC	16.7394
Africa	Mammals	loss	2050s	BL	SSP5	no	CC	8.75518
Africa	Vascular plants	loss	2070s	MIT	SSP1	gf	Total	21.0487
Africa	Vascular plants	loss	2070s	MIT	SSP1	he	Total	19.1137
Africa	Vascular plants	loss	2070s	MIT	SSP1	ip	Total	17.9659
Africa	Vascular plants	loss	2070s	MIT	SSP1	mi	Total	26.1235
Africa	Vascular plants	loss	2070s	MIT	SSP1	no	Total	15.6362
Africa	Amphibians	loss	2070s	MIT	SSP1	gf	Total	18.9084
Africa	Amphibians	loss	2070s	MIT	SSP1	he	Total	15.9117
Africa	Amphibians	loss	2070s	MIT	SSP1	ip	Total	15.2699
Africa	Amphibians	loss	2070s	MIT	SSP1	mi	Total	19.1387
Africa	Amphibians	loss	2070s	MIT	SSP1	no	Total	10.4254
Africa	Reptiles	loss	2070s	MIT	SSP1	gf	Total	23.935
Africa	Reptiles	loss	2070s	MIT	SSP1	he	Total	22.0562
Africa	Reptiles	loss	2070s	MIT	SSP1	ip	Total	23.5944
Africa	Reptiles	loss	2070s	MIT	SSP1	mi	Total	26.7243
Africa	Reptiles	loss	2070s	MIT	SSP1	no	Total	16.298
Africa	Birds	loss	2070s	MIT	SSP1	gf	Total	20.9855
Africa	Birds	loss	2070s	MIT	SSP1	he	Total	17.3364
Africa	Birds	loss	2070s	MIT	SSP1	ip	Total	19.2627
Africa	Birds	loss	2070s	MIT	SSP1	mi	Total	20.0112
Africa	Birds	loss	2070s	MIT	SSP1	no	Total	12.5464
Africa	Mammals	loss	2070s	MIT	SSP1	gf	Total	23.4864
Africa	Mammals	loss	2070s	MIT	SSP1	he	Total	17.6665
Africa	Mammals	loss	2070s	MIT	SSP1	ip	Total	20.1373
Africa	Mammals	loss	2070s	MIT	SSP1	mi	Total	21.6758
Africa	Mammals	loss	2070s	MIT	SSP1	no	Total	13.6305
Africa	Vascular plants	loss	2070s	MIT	SSP1	gf	LU	2.05676
Africa	Vascular plants	loss	2070s	MIT	SSP1	he	LU	2.20845
Africa	Vascular plants	loss	2070s	MIT	SSP1	ip	LU	2.31755
Africa	Vascular plants	loss	2070s	MIT	SSP1	mi	LU	1.8333
Africa	Vascular plants	loss	2070s	MIT	SSP1	no	LU	2.83099
Africa	Amphibians	loss	2070s	MIT	SSP1	gf	LU	0.450756
Africa	Amphibians	loss	2070s	MIT	SSP1	he	LU	0.495445
Africa	Amphibians	loss	2070s	MIT	SSP1	ip	LU	0.529215
Africa	Amphibians	loss	2070s	MIT	SSP1	mi	LU	0.504552
Africa	Amphibians	loss	2070s	MIT	SSP1	no	LU	0.643575
Africa	Reptiles	loss	2070s	MIT	SSP1	gf	LU	0.870991
Africa	Reptiles	loss	2070s	MIT	SSP1	he	LU	1.31158
Africa	Reptiles	loss	2070s	MIT	SSP1	ip	LU	0.74963
Africa	Reptiles	loss	2070s	MIT	SSP1	mi	LU	1.23197
Africa	Reptiles	loss	2070s	MIT	SSP1	no	LU	2.08108
Africa	Birds	loss	2070s	MIT	SSP1	gf	LU	1.24342
Africa	Birds	loss	2070s	MIT	SSP1	he	LU	1.38918
Africa	Birds	loss	2070s	MIT	SSP1	ip	LU	1.21607
Africa	Birds	loss	2070s	MIT	SSP1	mi	LU	1.25475
Africa	Birds	loss	2070s	MIT	SSP1	no	LU	1.58883
Africa	Mammals	loss	2070s	MIT	SSP1	gf	LU	1.13152
Africa	Mammals	loss	2070s	MIT	SSP1	he	LU	1.20001
Africa	Mammals	loss	2070s	MIT	SSP1	ip	LU	1.02687
Africa	Mammals	loss	2070s	MIT	SSP1	mi	LU	1.29416
Africa	Mammals	loss	2070s	MIT	SSP1	no	LU	1.51453
Africa	Vascular plants	loss	2070s	MIT	SSP1	gf	CC	15.0789
Africa	Vascular plants	loss	2070s	MIT	SSP1	he	CC	13.2396
Africa	Vascular plants	loss	2070s	MIT	SSP1	ip	CC	11.9806
Africa	Vascular plants	loss	2070s	MIT	SSP1	mi	CC	18.301
Africa	Vascular plants	loss	2070s	MIT	SSP1	no	CC	9.06536
Africa	Amphibians	loss	2070s	MIT	SSP1	gf	CC	16.6064
Africa	Amphibians	loss	2070s	MIT	SSP1	he	CC	13.7209
Africa	Amphibians	loss	2070s	MIT	SSP1	ip	CC	13.0227
Africa	Amphibians	loss	2070s	MIT	SSP1	mi	CC	16.7473
Africa	Amphibians	loss	2070s	MIT	SSP1	no	CC	8.16625
Africa	Reptiles	loss	2070s	MIT	SSP1	gf	CC	16.2427
Africa	Reptiles	loss	2070s	MIT	SSP1	he	CC	14.4457
Africa	Reptiles	loss	2070s	MIT	SSP1	ip	CC	15.7049
Africa	Reptiles	loss	2070s	MIT	SSP1	mi	CC	19.2505
Africa	Reptiles	loss	2070s	MIT	SSP1	no	CC	9.01251
Africa	Birds	loss	2070s	MIT	SSP1	gf	CC	17.1472
Africa	Birds	loss	2070s	MIT	SSP1	he	CC	13.5324
Africa	Birds	loss	2070s	MIT	SSP1	ip	CC	15.3142
Africa	Birds	loss	2070s	MIT	SSP1	mi	CC	16.0061
Africa	Birds	loss	2070s	MIT	SSP1	no	CC	8.72296
Africa	Mammals	loss	2070s	MIT	SSP1	gf	CC	18.0362
Africa	Mammals	loss	2070s	MIT	SSP1	he	CC	12.4042
Africa	Mammals	loss	2070s	MIT	SSP1	ip	CC	14.7619
Africa	Mammals	loss	2070s	MIT	SSP1	mi	CC	16.4446
Africa	Mammals	loss	2070s	MIT	SSP1	no	CC	8.47238
Africa	Vascular plants	loss	2070s	MIT	SSP2	gf	Total	26.7179
Africa	Vascular plants	loss	2070s	MIT	SSP2	he	Total	25.5982
Africa	Vascular plants	loss	2070s	MIT	SSP2	ip	Total	24.7061
Africa	Vascular plants	loss	2070s	MIT	SSP2	mi	Total	32.2379
Africa	Vascular plants	loss	2070s	MIT	SSP2	no	Total	22.6983
Africa	Amphibians	loss	2070s	MIT	SSP2	gf	Total	23.4944
Africa	Amphibians	loss	2070s	MIT	SSP2	he	Total	21.4056
Africa	Amphibians	loss	2070s	MIT	SSP2	ip	Total	20.6454
Africa	Amphibians	loss	2070s	MIT	SSP2	mi	Total	24.0462
Africa	Amphibians	loss	2070s	MIT	SSP2	no	Total	16.1703
Africa	Reptiles	loss	2070s	MIT	SSP2	gf	Total	32.7384
Africa	Reptiles	loss	2070s	MIT	SSP2	he	Total	31.0045
Africa	Reptiles	loss	2070s	MIT	SSP2	ip	Total	33.0261
Africa	Reptiles	loss	2070s	MIT	SSP2	mi	Total	35.5015
Africa	Reptiles	loss	2070s	MIT	SSP2	no	Total	26.6078
Africa	Birds	loss	2070s	MIT	SSP2	gf	Total	24.8764
Africa	Birds	loss	2070s	MIT	SSP2	he	Total	21.8465
Africa	Birds	loss	2070s	MIT	SSP2	ip	Total	23.4584
Africa	Birds	loss	2070s	MIT	SSP2	mi	Total	24.4151
Africa	Birds	loss	2070s	MIT	SSP2	no	Total	17.6226
Africa	Mammals	loss	2070s	MIT	SSP2	gf	Total	29.7782
Africa	Mammals	loss	2070s	MIT	SSP2	he	Total	24.4029
Africa	Mammals	loss	2070s	MIT	SSP2	ip	Total	26.9113
Africa	Mammals	loss	2070s	MIT	SSP2	mi	Total	28.6177
Africa	Mammals	loss	2070s	MIT	SSP2	no	Total	20.9925
Africa	Vascular plants	loss	2070s	MIT	SSP2	gf	LU	7.901
Africa	Vascular plants	loss	2070s	MIT	SSP2	he	LU	8.7459
Africa	Vascular plants	loss	2070s	MIT	SSP2	ip	LU	9.10785
Africa	Vascular plants	loss	2070s	MIT	SSP2	mi	LU	8.02995
Africa	Vascular plants	loss	2070s	MIT	SSP2	no	LU	10.249
Africa	Amphibians	loss	2070s	MIT	SSP2	gf	LU	4.19138
Africa	Amphibians	loss	2070s	MIT	SSP2	he	LU	4.98184
Africa	Amphibians	loss	2070s	MIT	SSP2	ip	LU	5.02901
Africa	Amphibians	loss	2070s	MIT	SSP2	mi	LU	4.51687
Africa	Amphibians	loss	2070s	MIT	SSP2	no	LU	5.85716
Africa	Reptiles	loss	2070s	MIT	SSP2	gf	LU	8.02745
Africa	Reptiles	loss	2070s	MIT	SSP2	he	LU	9.14162
Africa	Reptiles	loss	2070s	MIT	SSP2	ip	LU	8.32955
Africa	Reptiles	loss	2070s	MIT	SSP2	mi	LU	7.9527
Africa	Reptiles	loss	2070s	MIT	SSP2	no	LU	11.5351
Africa	Birds	loss	2070s	MIT	SSP2	gf	LU	4.80456
Africa	Birds	loss	2070s	MIT	SSP2	he	LU	5.55975
Africa	Birds	loss	2070s	MIT	SSP2	ip	LU	5.1061
Africa	Birds	loss	2070s	MIT	SSP2	mi	LU	5.2685
Africa	Birds	loss	2070s	MIT	SSP2	no	LU	6.47894
Africa	Mammals	loss	2070s	MIT	SSP2	gf	LU	6.75911
Africa	Mammals	loss	2070s	MIT	SSP2	he	LU	7.56579
Africa	Mammals	loss	2070s	MIT	SSP2	ip	LU	7.18843
Africa	Mammals	loss	2070s	MIT	SSP2	mi	LU	7.61338
Africa	Mammals	loss	2070s	MIT	SSP2	no	LU	8.94198
Africa	Vascular plants	loss	2070s	MIT	SSP2	gf	CC	11.0512
Africa	Vascular plants	loss	2070s	MIT	SSP2	he	CC	9.68901
Africa	Vascular plants	loss	2070s	MIT	SSP2	ip	CC	8.70795
Africa	Vascular plants	loss	2070s	MIT	SSP2	mi	CC	14.1521
Africa	Vascular plants	loss	2070s	MIT	SSP2	no	CC	6.18942
Africa	Amphibians	loss	2070s	MIT	SSP2	gf	CC	12.7839
Africa	Amphibians	loss	2070s	MIT	SSP2	he	CC	10.6748
Africa	Amphibians	loss	2070s	MIT	SSP2	ip	CC	9.95362
Africa	Amphibians	loss	2070s	MIT	SSP2	mi	CC	13.2058
Africa	Amphibians	loss	2070s	MIT	SSP2	no	CC	5.66815
Africa	Reptiles	loss	2070s	MIT	SSP2	gf	CC	11.0979
Africa	Reptiles	loss	2070s	MIT	SSP2	he	CC	10.1838
Africa	Reptiles	loss	2070s	MIT	SSP2	ip	CC	10.846
Africa	Reptiles	loss	2070s	MIT	SSP2	mi	CC	13.7476
Africa	Reptiles	loss	2070s	MIT	SSP2	no	CC	6.0441
Africa	Birds	loss	2070s	MIT	SSP2	gf	CC	13.1229
Africa	Birds	loss	2070s	MIT	SSP2	he	CC	10.271
Africa	Birds	loss	2070s	MIT	SSP2	ip	CC	11.6204
Africa	Birds	loss	2070s	MIT	SSP2	mi	CC	12.612
Africa	Birds	loss	2070s	MIT	SSP2	no	CC	6.30106
Africa	Mammals	loss	2070s	MIT	SSP2	gf	CC	13.5267
Africa	Mammals	loss	2070s	MIT	SSP2	he	CC	9.07467
Africa	Mammals	loss	2070s	MIT	SSP2	ip	CC	10.9147
Africa	Mammals	loss	2070s	MIT	SSP2	mi	CC	12.6829
Africa	Mammals	loss	2070s	MIT	SSP2	no	CC	5.93585
Africa	Vascular plants	loss	2070s	MIT	SSP3	gf	Total	42.9751
Africa	Vascular plants	loss	2070s	MIT	SSP3	he	Total	42.2297
Africa	Vascular plants	loss	2070s	MIT	SSP3	ip	Total	42.1946
Africa	Vascular plants	loss	2070s	MIT	SSP3	mi	Total	48.2241
Africa	Vascular plants	loss	2070s	MIT	SSP3	no	Total	40.653
Africa	Amphibians	loss	2070s	MIT	SSP3	gf	Total	33.4483
Africa	Amphibians	loss	2070s	MIT	SSP3	he	Total	32.0876
Africa	Amphibians	loss	2070s	MIT	SSP3	ip	Total	31.4482
Africa	Amphibians	loss	2070s	MIT	SSP3	mi	Total	34.0633
Africa	Amphibians	loss	2070s	MIT	SSP3	no	Total	27.7316
Africa	Reptiles	loss	2070s	MIT	SSP3	gf	Total	41.5375
Africa	Reptiles	loss	2070s	MIT	SSP3	he	Total	39.5786
Africa	Reptiles	loss	2070s	MIT	SSP3	ip	Total	41.8898
Africa	Reptiles	loss	2070s	MIT	SSP3	mi	Total	43.7135
Africa	Reptiles	loss	2070s	MIT	SSP3	no	Total	35.6666
Africa	Birds	loss	2070s	MIT	SSP3	gf	Total	32.5516
Africa	Birds	loss	2070s	MIT	SSP3	he	Total	30.0867
Africa	Birds	loss	2070s	MIT	SSP3	ip	Total	31.7811
Africa	Birds	loss	2070s	MIT	SSP3	mi	Total	32.8572
Africa	Birds	loss	2070s	MIT	SSP3	no	Total	26.6698
Africa	Mammals	loss	2070s	MIT	SSP3	gf	Total	40.3829
Africa	Mammals	loss	2070s	MIT	SSP3	he	Total	35.5357
Africa	Mammals	loss	2070s	MIT	SSP3	ip	Total	38.0779
Africa	Mammals	loss	2070s	MIT	SSP3	mi	Total	39.5898
Africa	Mammals	loss	2070s	MIT	SSP3	no	Total	32.9854
Africa	Vascular plants	loss	2070s	MIT	SSP3	gf	LU	23.5014
Africa	Vascular plants	loss	2070s	MIT	SSP3	he	LU	24.721
Africa	Vascular plants	loss	2070s	MIT	SSP3	ip	LU	25.9573
Africa	Vascular plants	loss	2070s	MIT	SSP3	mi	LU	23.0735
Africa	Vascular plants	loss	2070s	MIT	SSP3	no	LU	27.3807
Africa	Amphibians	loss	2070s	MIT	SSP3	gf	LU	13.4414
Africa	Amphibians	loss	2070s	MIT	SSP3	he	LU	14.9919
Africa	Amphibians	loss	2070s	MIT	SSP3	ip	LU	15.224
Africa	Amphibians	loss	2070s	MIT	SSP3	mi	LU	13.8926
Africa	Amphibians	loss	2070s	MIT	SSP3	no	LU	16.8497
Africa	Reptiles	loss	2070s	MIT	SSP3	gf	LU	15.8697
Africa	Reptiles	loss	2070s	MIT	SSP3	he	LU	16.982
Africa	Reptiles	loss	2070s	MIT	SSP3	ip	LU	16.2253
Africa	Reptiles	loss	2070s	MIT	SSP3	mi	LU	15.5273
Africa	Reptiles	loss	2070s	MIT	SSP3	no	LU	19.9939
Africa	Birds	loss	2070s	MIT	SSP3	gf	LU	12.0244
Africa	Birds	loss	2070s	MIT	SSP3	he	LU	13.4018
Africa	Birds	loss	2070s	MIT	SSP3	ip	LU	12.8848
Africa	Birds	loss	2070s	MIT	SSP3	mi	LU	13.0247
Africa	Birds	loss	2070s	MIT	SSP3	no	LU	15.0942
Africa	Mammals	loss	2070s	MIT	SSP3	gf	LU	16.3563
Africa	Mammals	loss	2070s	MIT	SSP3	he	LU	17.9126
Africa	Mammals	loss	2070s	MIT	SSP3	ip	LU	17.5434
Africa	Mammals	loss	2070s	MIT	SSP3	mi	LU	17.9413
Africa	Mammals	loss	2070s	MIT	SSP3	no	LU	20.2979
Africa	Vascular plants	loss	2070s	MIT	SSP3	gf	CC	7.91361
Africa	Vascular plants	loss	2070s	MIT	SSP3	he	CC	6.92763
Africa	Vascular plants	loss	2070s	MIT	SSP3	ip	CC	6.41217
Africa	Vascular plants	loss	2070s	MIT	SSP3	mi	CC	9.94239
Africa	Vascular plants	loss	2070s	MIT	SSP3	no	CC	4.17289
Africa	Amphibians	loss	2070s	MIT	SSP3	gf	CC	10.073
Africa	Amphibians	loss	2070s	MIT	SSP3	he	CC	8.52907
Africa	Amphibians	loss	2070s	MIT	SSP3	ip	CC	8.01643
Africa	Amphibians	loss	2070s	MIT	SSP3	mi	CC	10.3611
Africa	Amphibians	loss	2070s	MIT	SSP3	no	CC	4.3921
Africa	Reptiles	loss	2070s	MIT	SSP3	gf	CC	9.32511
Africa	Reptiles	loss	2070s	MIT	SSP3	he	CC	8.39744
Africa	Reptiles	loss	2070s	MIT	SSP3	ip	CC	9.20402
Africa	Reptiles	loss	2070s	MIT	SSP3	mi	CC	11.849
Africa	Reptiles	loss	2070s	MIT	SSP3	no	CC	4.90658
Africa	Birds	loss	2070s	MIT	SSP3	gf	CC	10.348
Africa	Birds	loss	2070s	MIT	SSP3	he	CC	8.12132
Africa	Birds	loss	2070s	MIT	SSP3	ip	CC	9.36601
Africa	Birds	loss	2070s	MIT	SSP3	mi	CC	10.3498
Africa	Birds	loss	2070s	MIT	SSP3	no	CC	4.91158
Africa	Mammals	loss	2070s	MIT	SSP3	gf	CC	10.6475
Africa	Mammals	loss	2070s	MIT	SSP3	he	CC	7.10494
Africa	Mammals	loss	2070s	MIT	SSP3	ip	CC	8.73796
Africa	Mammals	loss	2070s	MIT	SSP3	mi	CC	10.4555
Africa	Mammals	loss	2070s	MIT	SSP3	no	CC	4.7243
Africa	Vascular plants	loss	2070s	MIT	SSP4	gf	Total	26.4198
Africa	Vascular plants	loss	2070s	MIT	SSP4	he	Total	25.3897
Africa	Vascular plants	loss	2070s	MIT	SSP4	ip	Total	24.5373
Africa	Vascular plants	loss	2070s	MIT	SSP4	mi	Total	32.227
Africa	Vascular plants	loss	2070s	MIT	SSP4	no	Total	22.5643
Africa	Amphibians	loss	2070s	MIT	SSP4	gf	Total	21.934
Africa	Amphibians	loss	2070s	MIT	SSP4	he	Total	19.7294
Africa	Amphibians	loss	2070s	MIT	SSP4	ip	Total	18.9585
Africa	Amphibians	loss	2070s	MIT	SSP4	mi	Total	22.501
Africa	Amphibians	loss	2070s	MIT	SSP4	no	Total	14.4114
Africa	Reptiles	loss	2070s	MIT	SSP4	gf	Total	30.5674
Africa	Reptiles	loss	2070s	MIT	SSP4	he	Total	28.9503
Africa	Reptiles	loss	2070s	MIT	SSP4	ip	Total	30.8155
Africa	Reptiles	loss	2070s	MIT	SSP4	mi	Total	33.4361
Africa	Reptiles	loss	2070s	MIT	SSP4	no	Total	24.4385
Africa	Birds	loss	2070s	MIT	SSP4	gf	Total	23.3761
Africa	Birds	loss	2070s	MIT	SSP4	he	Total	20.3446
Africa	Birds	loss	2070s	MIT	SSP4	ip	Total	21.9668
Africa	Birds	loss	2070s	MIT	SSP4	mi	Total	23.0241
Africa	Birds	loss	2070s	MIT	SSP4	no	Total	16.0613
Africa	Mammals	loss	2070s	MIT	SSP4	gf	Total	28.3266
Africa	Mammals	loss	2070s	MIT	SSP4	he	Total	23.0043
Africa	Mammals	loss	2070s	MIT	SSP4	ip	Total	25.5001
Africa	Mammals	loss	2070s	MIT	SSP4	mi	Total	27.0844
Africa	Mammals	loss	2070s	MIT	SSP4	no	Total	19.443
Africa	Vascular plants	loss	2070s	MIT	SSP4	gf	LU	7.55574
Africa	Vascular plants	loss	2070s	MIT	SSP4	he	LU	8.3649
Africa	Vascular plants	loss	2070s	MIT	SSP4	ip	LU	8.77286
Africa	Vascular plants	loss	2070s	MIT	SSP4	mi	LU	7.65635
Africa	Vascular plants	loss	2070s	MIT	SSP4	no	LU	9.87816
Africa	Amphibians	loss	2070s	MIT	SSP4	gf	LU	3.10998
Africa	Amphibians	loss	2070s	MIT	SSP4	he	LU	3.72296
Africa	Amphibians	loss	2070s	MIT	SSP4	ip	LU	3.76089
Africa	Amphibians	loss	2070s	MIT	SSP4	mi	LU	3.39486
Africa	Amphibians	loss	2070s	MIT	SSP4	no	LU	4.51472
Africa	Reptiles	loss	2070s	MIT	SSP4	gf	LU	6.38148
Africa	Reptiles	loss	2070s	MIT	SSP4	he	LU	7.52824
Africa	Reptiles	loss	2070s	MIT	SSP4	ip	LU	6.68049
Africa	Reptiles	loss	2070s	MIT	SSP4	mi	LU	6.52315
Africa	Reptiles	loss	2070s	MIT	SSP4	no	LU	9.7558
Africa	Birds	loss	2070s	MIT	SSP4	gf	LU	3.78855
Africa	Birds	loss	2070s	MIT	SSP4	he	LU	4.42824
Africa	Birds	loss	2070s	MIT	SSP4	ip	LU	4.04455
Africa	Birds	loss	2070s	MIT	SSP4	mi	LU	4.143
Africa	Birds	loss	2070s	MIT	SSP4	no	LU	5.20689
Africa	Mammals	loss	2070s	MIT	SSP4	gf	LU	5.35872
Africa	Mammals	loss	2070s	MIT	SSP4	he	LU	6.05322
Africa	Mammals	loss	2070s	MIT	SSP4	ip	LU	5.73149
Africa	Mammals	loss	2070s	MIT	SSP4	mi	LU	6.08036
Africa	Mammals	loss	2070s	MIT	SSP4	no	LU	7.26633
Africa	Vascular plants	loss	2070s	MIT	SSP4	gf	CC	11.229
Africa	Vascular plants	loss	2070s	MIT	SSP4	he	CC	9.80776
Africa	Vascular plants	loss	2070s	MIT	SSP4	ip	CC	8.80438
Africa	Vascular plants	loss	2070s	MIT	SSP4	mi	CC	13.8958
Africa	Vascular plants	loss	2070s	MIT	SSP4	no	CC	6.16766
Africa	Amphibians	loss	2070s	MIT	SSP4	gf	CC	13.1659
Africa	Amphibians	loss	2070s	MIT	SSP4	he	CC	10.9534
Africa	Amphibians	loss	2070s	MIT	SSP4	ip	CC	10.1995
Africa	Amphibians	loss	2070s	MIT	SSP4	mi	CC	13.5512
Africa	Amphibians	loss	2070s	MIT	SSP4	no	CC	5.87912
Africa	Reptiles	loss	2070s	MIT	SSP4	gf	CC	11.4763
Africa	Reptiles	loss	2070s	MIT	SSP4	he	CC	10.5773
Africa	Reptiles	loss	2070s	MIT	SSP4	ip	CC	11.2091
Africa	Reptiles	loss	2070s	MIT	SSP4	mi	CC	14.2295
Africa	Reptiles	loss	2070s	MIT	SSP4	no	CC	6.26529
Africa	Birds	loss	2070s	MIT	SSP4	gf	CC	13.3589
Africa	Birds	loss	2070s	MIT	SSP4	he	CC	10.3978
Africa	Birds	loss	2070s	MIT	SSP4	ip	CC	11.7976
Africa	Birds	loss	2070s	MIT	SSP4	mi	CC	12.7198
Africa	Birds	loss	2070s	MIT	SSP4	no	CC	6.32935
Africa	Mammals	loss	2070s	MIT	SSP4	gf	CC	13.8176
Africa	Mammals	loss	2070s	MIT	SSP4	he	CC	9.20973
Africa	Mammals	loss	2070s	MIT	SSP4	ip	CC	11.1522
Africa	Mammals	loss	2070s	MIT	SSP4	mi	CC	12.8843
Africa	Mammals	loss	2070s	MIT	SSP4	no	CC	6.01618
Africa	Vascular plants	loss	2070s	MIT	SSP5	gf	Total	27.414
Africa	Vascular plants	loss	2070s	MIT	SSP5	he	Total	26.1345
Africa	Vascular plants	loss	2070s	MIT	SSP5	ip	Total	25.3683
Africa	Vascular plants	loss	2070s	MIT	SSP5	mi	Total	32.7491
Africa	Vascular plants	loss	2070s	MIT	SSP5	no	Total	23.3942
Africa	Amphibians	loss	2070s	MIT	SSP5	gf	Total	24.73
Africa	Amphibians	loss	2070s	MIT	SSP5	he	Total	22.5365
Africa	Amphibians	loss	2070s	MIT	SSP5	ip	Total	21.8602
Africa	Amphibians	loss	2070s	MIT	SSP5	mi	Total	25.3322
Africa	Amphibians	loss	2070s	MIT	SSP5	no	Total	17.5047
Africa	Reptiles	loss	2070s	MIT	SSP5	gf	Total	33.1197
Africa	Reptiles	loss	2070s	MIT	SSP5	he	Total	31.3257
Africa	Reptiles	loss	2070s	MIT	SSP5	ip	Total	33.5618
Africa	Reptiles	loss	2070s	MIT	SSP5	mi	Total	36.1336
Africa	Reptiles	loss	2070s	MIT	SSP5	no	Total	26.7851
Africa	Birds	loss	2070s	MIT	SSP5	gf	Total	25.9109
Africa	Birds	loss	2070s	MIT	SSP5	he	Total	22.8162
Africa	Birds	loss	2070s	MIT	SSP5	ip	Total	24.4832
Africa	Birds	loss	2070s	MIT	SSP5	mi	Total	25.355
Africa	Birds	loss	2070s	MIT	SSP5	no	Total	18.6484
Africa	Mammals	loss	2070s	MIT	SSP5	gf	Total	30.5985
Africa	Mammals	loss	2070s	MIT	SSP5	he	Total	25.0957
Africa	Mammals	loss	2070s	MIT	SSP5	ip	Total	27.6428
Africa	Mammals	loss	2070s	MIT	SSP5	mi	Total	29.5419
Africa	Mammals	loss	2070s	MIT	SSP5	no	Total	21.834
Africa	Vascular plants	loss	2070s	MIT	SSP5	gf	LU	8.52198
Africa	Vascular plants	loss	2070s	MIT	SSP5	he	LU	9.32015
Africa	Vascular plants	loss	2070s	MIT	SSP5	ip	LU	9.74885
Africa	Vascular plants	loss	2070s	MIT	SSP5	mi	LU	8.64933
Africa	Vascular plants	loss	2070s	MIT	SSP5	no	LU	10.9088
Africa	Amphibians	loss	2070s	MIT	SSP5	gf	LU	4.98114
Africa	Amphibians	loss	2070s	MIT	SSP5	he	LU	5.82277
Africa	Amphibians	loss	2070s	MIT	SSP5	ip	LU	5.89472
Africa	Amphibians	loss	2070s	MIT	SSP5	mi	LU	5.4142
Africa	Amphibians	loss	2070s	MIT	SSP5	no	LU	6.88859
Africa	Reptiles	loss	2070s	MIT	SSP5	gf	LU	8.51225
Africa	Reptiles	loss	2070s	MIT	SSP5	he	LU	9.35031
Africa	Reptiles	loss	2070s	MIT	SSP5	ip	LU	9.1413
Africa	Reptiles	loss	2070s	MIT	SSP5	mi	LU	8.34334
Africa	Reptiles	loss	2070s	MIT	SSP5	no	LU	11.6885
Africa	Birds	loss	2070s	MIT	SSP5	gf	LU	5.56603
Africa	Birds	loss	2070s	MIT	SSP5	he	LU	6.39013
Africa	Birds	loss	2070s	MIT	SSP5	ip	LU	5.86507
Africa	Birds	loss	2070s	MIT	SSP5	mi	LU	6.09353
Africa	Birds	loss	2070s	MIT	SSP5	no	LU	7.36537
Africa	Mammals	loss	2070s	MIT	SSP5	gf	LU	7.44329
Africa	Mammals	loss	2070s	MIT	SSP5	he	LU	8.23212
Africa	Mammals	loss	2070s	MIT	SSP5	ip	LU	7.89168
Africa	Mammals	loss	2070s	MIT	SSP5	mi	LU	8.37459
Africa	Mammals	loss	2070s	MIT	SSP5	no	LU	9.74863
Africa	Vascular plants	loss	2070s	MIT	SSP5	gf	CC	11.0112
Africa	Vascular plants	loss	2070s	MIT	SSP5	he	CC	9.63278
Africa	Vascular plants	loss	2070s	MIT	SSP5	ip	CC	8.62928
Africa	Vascular plants	loss	2070s	MIT	SSP5	mi	CC	14.0166
Africa	Vascular plants	loss	2070s	MIT	SSP5	no	CC	6.15191
Africa	Amphibians	loss	2070s	MIT	SSP5	gf	CC	12.5464
Africa	Amphibians	loss	2070s	MIT	SSP5	he	CC	10.4806
Africa	Amphibians	loss	2070s	MIT	SSP5	ip	CC	9.77245
Africa	Amphibians	loss	2070s	MIT	SSP5	mi	CC	13.0168
Africa	Amphibians	loss	2070s	MIT	SSP5	no	CC	5.60114
Africa	Reptiles	loss	2070s	MIT	SSP5	gf	CC	11.7471
Africa	Reptiles	loss	2070s	MIT	SSP5	he	CC	10.7083
Africa	Reptiles	loss	2070s	MIT	SSP5	ip	CC	11.8035
Africa	Reptiles	loss	2070s	MIT	SSP5	mi	CC	14.3497
Africa	Reptiles	loss	2070s	MIT	SSP5	no	CC	6.33623
Africa	Birds	loss	2070s	MIT	SSP5	gf	CC	13.0599
Africa	Birds	loss	2070s	MIT	SSP5	he	CC	10.2218
Africa	Birds	loss	2070s	MIT	SSP5	ip	CC	11.5833
Africa	Birds	loss	2070s	MIT	SSP5	mi	CC	12.6051
Africa	Birds	loss	2070s	MIT	SSP5	no	CC	6.33328
Africa	Mammals	loss	2070s	MIT	SSP5	gf	CC	13.5802
Africa	Mammals	loss	2070s	MIT	SSP5	he	CC	9.10216
Africa	Mammals	loss	2070s	MIT	SSP5	ip	CC	11.0004
Africa	Mammals	loss	2070s	MIT	SSP5	mi	CC	12.7453
Africa	Mammals	loss	2070s	MIT	SSP5	no	CC	6.02937
Africa	Vascular plants	loss	2070s	BL	SSP1	gf	Total	31.1774
Africa	Vascular plants	loss	2070s	BL	SSP1	he	Total	28.7024
Africa	Vascular plants	loss	2070s	BL	SSP1	ip	Total	31.2686
Africa	Vascular plants	loss	2070s	BL	SSP1	mi	Total	33.6139
Africa	Vascular plants	loss	2070s	BL	SSP1	no	Total	24.6808
Africa	Amphibians	loss	2070s	BL	SSP1	gf	Total	28.6111
Africa	Amphibians	loss	2070s	BL	SSP1	he	Total	25.6926
Africa	Amphibians	loss	2070s	BL	SSP1	ip	Total	27.7793
Africa	Amphibians	loss	2070s	BL	SSP1	mi	Total	29.1418
Africa	Amphibians	loss	2070s	BL	SSP1	no	Total	19.6271
Africa	Reptiles	loss	2070s	BL	SSP1	gf	Total	32.8958
Africa	Reptiles	loss	2070s	BL	SSP1	he	Total	29.4428
Africa	Reptiles	loss	2070s	BL	SSP1	ip	Total	34.7206
Africa	Reptiles	loss	2070s	BL	SSP1	mi	Total	34.3298
Africa	Reptiles	loss	2070s	BL	SSP1	no	Total	21.4644
Africa	Birds	loss	2070s	BL	SSP1	gf	Total	31.5798
Africa	Birds	loss	2070s	BL	SSP1	he	Total	27.6876
Africa	Birds	loss	2070s	BL	SSP1	ip	Total	32.96
Africa	Birds	loss	2070s	BL	SSP1	mi	Total	29.4146
Africa	Birds	loss	2070s	BL	SSP1	no	Total	20.5416
Africa	Mammals	loss	2070s	BL	SSP1	gf	Total	34.1244
Africa	Mammals	loss	2070s	BL	SSP1	he	Total	29.238
Africa	Mammals	loss	2070s	BL	SSP1	ip	Total	33.4354
Africa	Mammals	loss	2070s	BL	SSP1	mi	Total	31.8065
Africa	Mammals	loss	2070s	BL	SSP1	no	Total	21.2448
Africa	Vascular plants	loss	2070s	BL	SSP1	gf	LU	2.65881
Africa	Vascular plants	loss	2070s	BL	SSP1	he	LU	2.42437
Africa	Vascular plants	loss	2070s	BL	SSP1	ip	LU	3.07125
Africa	Vascular plants	loss	2070s	BL	SSP1	mi	LU	2.7792
Africa	Vascular plants	loss	2070s	BL	SSP1	no	LU	3.81529
Africa	Amphibians	loss	2070s	BL	SSP1	gf	LU	0.308777
Africa	Amphibians	loss	2070s	BL	SSP1	he	LU	0.331924
Africa	Amphibians	loss	2070s	BL	SSP1	ip	LU	0.318402
Africa	Amphibians	loss	2070s	BL	SSP1	mi	LU	0.347783
Africa	Amphibians	loss	2070s	BL	SSP1	no	LU	0.479061
Africa	Reptiles	loss	2070s	BL	SSP1	gf	LU	0.207357
Africa	Reptiles	loss	2070s	BL	SSP1	he	LU	0.219468
Africa	Reptiles	loss	2070s	BL	SSP1	ip	LU	0.227521
Africa	Reptiles	loss	2070s	BL	SSP1	mi	LU	0.241876
Africa	Reptiles	loss	2070s	BL	SSP1	no	LU	0.42891
Africa	Birds	loss	2070s	BL	SSP1	gf	LU	0.58074
Africa	Birds	loss	2070s	BL	SSP1	he	LU	0.675479
Africa	Birds	loss	2070s	BL	SSP1	ip	LU	0.576305
Africa	Birds	loss	2070s	BL	SSP1	mi	LU	0.645559
Africa	Birds	loss	2070s	BL	SSP1	no	LU	0.867491
Africa	Mammals	loss	2070s	BL	SSP1	gf	LU	0.497149
Africa	Mammals	loss	2070s	BL	SSP1	he	LU	0.537017
Africa	Mammals	loss	2070s	BL	SSP1	ip	LU	0.48732
Africa	Mammals	loss	2070s	BL	SSP1	mi	LU	0.602364
Africa	Mammals	loss	2070s	BL	SSP1	no	LU	0.780994
Africa	Vascular plants	loss	2070s	BL	SSP1	gf	CC	23.3699
Africa	Vascular plants	loss	2070s	BL	SSP1	he	CC	21.9652
Africa	Vascular plants	loss	2070s	BL	SSP1	ip	CC	23.3656
Africa	Vascular plants	loss	2070s	BL	SSP1	mi	CC	23.5639
Africa	Vascular plants	loss	2070s	BL	SSP1	no	CC	15.8937
Africa	Amphibians	loss	2070s	BL	SSP1	gf	CC	25.9642
Africa	Amphibians	loss	2070s	BL	SSP1	he	CC	23.3462
Africa	Amphibians	loss	2070s	BL	SSP1	ip	CC	25.3073
Africa	Amphibians	loss	2070s	BL	SSP1	mi	CC	26.2682
Africa	Amphibians	loss	2070s	BL	SSP1	no	CC	16.9414
Africa	Reptiles	loss	2070s	BL	SSP1	gf	CC	28.5715
Africa	Reptiles	loss	2070s	BL	SSP1	he	CC	25.3284
Africa	Reptiles	loss	2070s	BL	SSP1	ip	CC	30.4301
Africa	Reptiles	loss	2070s	BL	SSP1	mi	CC	29.7317
Africa	Reptiles	loss	2070s	BL	SSP1	no	CC	17.0696
Africa	Birds	loss	2070s	BL	SSP1	gf	CC	28.1911
Africa	Birds	loss	2070s	BL	SSP1	he	CC	24.314
Africa	Birds	loss	2070s	BL	SSP1	ip	CC	29.5882
Africa	Birds	loss	2070s	BL	SSP1	mi	CC	25.7343
Africa	Birds	loss	2070s	BL	SSP1	no	CC	16.9672
Africa	Mammals	loss	2070s	BL	SSP1	gf	CC	28.571
Africa	Mammals	loss	2070s	BL	SSP1	he	CC	23.9119
Africa	Mammals	loss	2070s	BL	SSP1	ip	CC	28.1198
Africa	Mammals	loss	2070s	BL	SSP1	mi	CC	26.2589
Africa	Mammals	loss	2070s	BL	SSP1	no	CC	15.8741
Africa	Vascular plants	loss	2070s	BL	SSP2	gf	Total	35.6728
Africa	Vascular plants	loss	2070s	BL	SSP2	he	Total	33.3984
Africa	Vascular plants	loss	2070s	BL	SSP2	ip	Total	35.9198
Africa	Vascular plants	loss	2070s	BL	SSP2	mi	Total	38.3055
Africa	Vascular plants	loss	2070s	BL	SSP2	no	Total	30.4737
Africa	Amphibians	loss	2070s	BL	SSP2	gf	Total	31.9011
Africa	Amphibians	loss	2070s	BL	SSP2	he	Total	29.4152
Africa	Amphibians	loss	2070s	BL	SSP2	ip	Total	31.3908
Africa	Amphibians	loss	2070s	BL	SSP2	mi	Total	32.7691
Africa	Amphibians	loss	2070s	BL	SSP2	no	Total	24.0017
Africa	Reptiles	loss	2070s	BL	SSP2	gf	Total	40.0791
Africa	Reptiles	loss	2070s	BL	SSP2	he	Total	36.0701
Africa	Reptiles	loss	2070s	BL	SSP2	ip	Total	41.9347
Africa	Reptiles	loss	2070s	BL	SSP2	mi	Total	40.9102
Africa	Reptiles	loss	2070s	BL	SSP2	no	Total	29.9269
Africa	Birds	loss	2070s	BL	SSP2	gf	Total	34.1682
Africa	Birds	loss	2070s	BL	SSP2	he	Total	30.4649
Africa	Birds	loss	2070s	BL	SSP2	ip	Total	35.5549
Africa	Birds	loss	2070s	BL	SSP2	mi	Total	32.3811
Africa	Birds	loss	2070s	BL	SSP2	no	Total	24.0193
Africa	Mammals	loss	2070s	BL	SSP2	gf	Total	39.0069
Africa	Mammals	loss	2070s	BL	SSP2	he	Total	34.1907
Africa	Mammals	loss	2070s	BL	SSP2	ip	Total	38.2923
Africa	Mammals	loss	2070s	BL	SSP2	mi	Total	36.8698
Africa	Mammals	loss	2070s	BL	SSP2	no	Total	26.7818
Africa	Vascular plants	loss	2070s	BL	SSP2	gf	LU	7.12876
Africa	Vascular plants	loss	2070s	BL	SSP2	he	LU	7.14289
Africa	Vascular plants	loss	2070s	BL	SSP2	ip	LU	7.64334
Africa	Vascular plants	loss	2070s	BL	SSP2	mi	LU	7.44345
Africa	Vascular plants	loss	2070s	BL	SSP2	no	LU	9.4822
Africa	Amphibians	loss	2070s	BL	SSP2	gf	LU	2.9935
Africa	Amphibians	loss	2070s	BL	SSP2	he	LU	3.4999
Africa	Amphibians	loss	2070s	BL	SSP2	ip	LU	3.23642
Africa	Amphibians	loss	2070s	BL	SSP2	mi	LU	3.27163
Africa	Amphibians	loss	2070s	BL	SSP2	no	LU	4.17499
Africa	Reptiles	loss	2070s	BL	SSP2	gf	LU	5.00009
Africa	Reptiles	loss	2070s	BL	SSP2	he	LU	5.32217
Africa	Reptiles	loss	2070s	BL	SSP2	ip	LU	5.22744
Africa	Reptiles	loss	2070s	BL	SSP2	mi	LU	4.8793
Africa	Reptiles	loss	2070s	BL	SSP2	no	LU	7.12283
Africa	Birds	loss	2070s	BL	SSP2	gf	LU	2.77322
Africa	Birds	loss	2070s	BL	SSP2	he	LU	3.21037
Africa	Birds	loss	2070s	BL	SSP2	ip	LU	2.78785
Africa	Birds	loss	2070s	BL	SSP2	mi	LU	3.09671
Africa	Birds	loss	2070s	BL	SSP2	no	LU	3.94727
Africa	Mammals	loss	2070s	BL	SSP2	gf	LU	4.08799
Africa	Mammals	loss	2070s	BL	SSP2	he	LU	4.38759
Africa	Mammals	loss	2070s	BL	SSP2	ip	LU	4.10739
Africa	Mammals	loss	2070s	BL	SSP2	mi	LU	4.63403
Africa	Mammals	loss	2070s	BL	SSP2	no	LU	5.69077
Africa	Vascular plants	loss	2070s	BL	SSP2	gf	CC	19.3729
Africa	Vascular plants	loss	2070s	BL	SSP2	he	CC	17.9616
Africa	Vascular plants	loss	2070s	BL	SSP2	ip	CC	19.2409
Africa	Vascular plants	loss	2070s	BL	SSP2	mi	CC	19.2614
Africa	Vascular plants	loss	2070s	BL	SSP2	no	CC	12.346
Africa	Amphibians	loss	2070s	BL	SSP2	gf	CC	21.845
Africa	Amphibians	loss	2070s	BL	SSP2	he	CC	19.8815
Africa	Amphibians	loss	2070s	BL	SSP2	ip	CC	21.6368
Africa	Amphibians	loss	2070s	BL	SSP2	mi	CC	22.2732
Africa	Amphibians	loss	2070s	BL	SSP2	no	CC	13.5795
Africa	Reptiles	loss	2070s	BL	SSP2	gf	CC	21.4331
Africa	Reptiles	loss	2070s	BL	SSP2	he	CC	19.0812
Africa	Reptiles	loss	2070s	BL	SSP2	ip	CC	23.3587
Africa	Reptiles	loss	2070s	BL	SSP2	mi	CC	22.0757
Africa	Reptiles	loss	2070s	BL	SSP2	no	CC	11.9116
Africa	Birds	loss	2070s	BL	SSP2	gf	CC	23.8311
Africa	Birds	loss	2070s	BL	SSP2	he	CC	20.2876
Africa	Birds	loss	2070s	BL	SSP2	ip	CC	25.3343
Africa	Birds	loss	2070s	BL	SSP2	mi	CC	21.7288
Africa	Birds	loss	2070s	BL	SSP2	no	CC	13.593
Africa	Mammals	loss	2070s	BL	SSP2	gf	CC	23.6951
Africa	Mammals	loss	2070s	BL	SSP2	he	CC	19.5341
Africa	Mammals	loss	2070s	BL	SSP2	ip	CC	23.416
Africa	Mammals	loss	2070s	BL	SSP2	mi	CC	21.6241
Africa	Mammals	loss	2070s	BL	SSP2	no	CC	12.4346
Africa	Vascular plants	loss	2070s	BL	SSP3	gf	Total	49.7851
Africa	Vascular plants	loss	2070s	BL	SSP3	he	Total	48.2391
Africa	Vascular plants	loss	2070s	BL	SSP3	ip	Total	50.6546
Africa	Vascular plants	loss	2070s	BL	SSP3	mi	Total	52.1839
Africa	Vascular plants	loss	2070s	BL	SSP3	no	Total	45.9407
Africa	Amphibians	loss	2070s	BL	SSP3	gf	Total	40.4935
Africa	Amphibians	loss	2070s	BL	SSP3	he	Total	38.6044
Africa	Amphibians	loss	2070s	BL	SSP3	ip	Total	40.5432
Africa	Amphibians	loss	2070s	BL	SSP3	mi	Total	41.7494
Africa	Amphibians	loss	2070s	BL	SSP3	no	Total	34.1138
Africa	Reptiles	loss	2070s	BL	SSP3	gf	Total	48.1091
Africa	Reptiles	loss	2070s	BL	SSP3	he	Total	44.3373
Africa	Reptiles	loss	2070s	BL	SSP3	ip	Total	49.9835
Africa	Reptiles	loss	2070s	BL	SSP3	mi	Total	49.0686
Africa	Reptiles	loss	2070s	BL	SSP3	no	Total	38.8431
Africa	Birds	loss	2070s	BL	SSP3	gf	Total	40.6085
Africa	Birds	loss	2070s	BL	SSP3	he	Total	37.4868
Africa	Birds	loss	2070s	BL	SSP3	ip	Total	42.0092
Africa	Birds	loss	2070s	BL	SSP3	mi	Total	39.3773
Africa	Birds	loss	2070s	BL	SSP3	no	Total	31.8575
Africa	Mammals	loss	2070s	BL	SSP3	gf	Total	47.3784
Africa	Mammals	loss	2070s	BL	SSP3	he	Total	43.0978
Africa	Mammals	loss	2070s	BL	SSP3	ip	Total	46.9024
Africa	Mammals	loss	2070s	BL	SSP3	mi	Total	46.2811
Africa	Mammals	loss	2070s	BL	SSP3	no	Total	37.0437
Africa	Vascular plants	loss	2070s	BL	SSP3	gf	LU	20.7867
Africa	Vascular plants	loss	2070s	BL	SSP3	he	LU	21.42
Africa	Vascular plants	loss	2070s	BL	SSP3	ip	LU	21.9753
Africa	Vascular plants	loss	2070s	BL	SSP3	mi	LU	20.8226
Africa	Vascular plants	loss	2070s	BL	SSP3	no	LU	24.362
Africa	Amphibians	loss	2070s	BL	SSP3	gf	LU	11.1869
Africa	Amphibians	loss	2070s	BL	SSP3	he	LU	12.3867
Africa	Amphibians	loss	2070s	BL	SSP3	ip	LU	11.7508
Africa	Amphibians	loss	2070s	BL	SSP3	mi	LU	11.6486
Africa	Amphibians	loss	2070s	BL	SSP3	no	LU	13.7153
Africa	Reptiles	loss	2070s	BL	SSP3	gf	LU	11.8241
Africa	Reptiles	loss	2070s	BL	SSP3	he	LU	12.3651
Africa	Reptiles	loss	2070s	BL	SSP3	ip	LU	11.9387
Africa	Reptiles	loss	2070s	BL	SSP3	mi	LU	11.5497
Africa	Reptiles	loss	2070s	BL	SSP3	no	LU	15.0263
Africa	Birds	loss	2070s	BL	SSP3	gf	LU	8.51633
Africa	Birds	loss	2070s	BL	SSP3	he	LU	9.49675
Africa	Birds	loss	2070s	BL	SSP3	ip	LU	8.63386
Africa	Birds	loss	2070s	BL	SSP3	mi	LU	9.30832
Africa	Birds	loss	2070s	BL	SSP3	no	LU	11.0272
Africa	Mammals	loss	2070s	BL	SSP3	gf	LU	12.0168
Africa	Mammals	loss	2070s	BL	SSP3	he	LU	12.8469
Africa	Mammals	loss	2070s	BL	SSP3	ip	LU	12.2335
Africa	Mammals	loss	2070s	BL	SSP3	mi	LU	13.494
Africa	Mammals	loss	2070s	BL	SSP3	no	LU	15.6213
Africa	Vascular plants	loss	2070s	BL	SSP3	gf	CC	15.1913
Africa	Vascular plants	loss	2070s	BL	SSP3	he	CC	14.3094
Africa	Vascular plants	loss	2070s	BL	SSP3	ip	CC	15.3829
Africa	Vascular plants	loss	2070s	BL	SSP3	mi	CC	14.7773
Africa	Vascular plants	loss	2070s	BL	SSP3	no	CC	8.94701
Africa	Amphibians	loss	2070s	BL	SSP3	gf	CC	17.885
Africa	Amphibians	loss	2070s	BL	SSP3	he	CC	16.5485
Africa	Amphibians	loss	2070s	BL	SSP3	ip	CC	18.0837
Africa	Amphibians	loss	2070s	BL	SSP3	mi	CC	18.4819
Africa	Amphibians	loss	2070s	BL	SSP3	no	CC	10.9491
Africa	Reptiles	loss	2070s	BL	SSP3	gf	CC	18.3255
Africa	Reptiles	loss	2070s	BL	SSP3	he	CC	16.4777
Africa	Reptiles	loss	2070s	BL	SSP3	ip	CC	20.0727
Africa	Reptiles	loss	2070s	BL	SSP3	mi	CC	19.0782
Africa	Reptiles	loss	2070s	BL	SSP3	no	CC	9.94306
Africa	Birds	loss	2070s	BL	SSP3	gf	CC	19.8487
Africa	Birds	loss	2070s	BL	SSP3	he	CC	16.8945
Africa	Birds	loss	2070s	BL	SSP3	ip	CC	21.4823
Africa	Birds	loss	2070s	BL	SSP3	mi	CC	18.2595
Africa	Birds	loss	2070s	BL	SSP3	no	CC	10.9808
Africa	Mammals	loss	2070s	BL	SSP3	gf	CC	19.0154
Africa	Mammals	loss	2070s	BL	SSP3	he	CC	15.5768
Africa	Mammals	loss	2070s	BL	SSP3	ip	CC	18.8927
Africa	Mammals	loss	2070s	BL	SSP3	mi	CC	17.8605
Africa	Mammals	loss	2070s	BL	SSP3	no	CC	9.74642
Africa	Vascular plants	loss	2070s	BL	SSP4	gf	Total	36.8686
Africa	Vascular plants	loss	2070s	BL	SSP4	he	Total	34.9517
Africa	Vascular plants	loss	2070s	BL	SSP4	ip	Total	37.3372
Africa	Vascular plants	loss	2070s	BL	SSP4	mi	Total	39.5212
Africa	Vascular plants	loss	2070s	BL	SSP4	no	Total	31.7718
Africa	Amphibians	loss	2070s	BL	SSP4	gf	Total	31.1937
Africa	Amphibians	loss	2070s	BL	SSP4	he	Total	28.5407
Africa	Amphibians	loss	2070s	BL	SSP4	ip	Total	30.5498
Africa	Amphibians	loss	2070s	BL	SSP4	mi	Total	31.9805
Africa	Amphibians	loss	2070s	BL	SSP4	no	Total	23.1575
Africa	Reptiles	loss	2070s	BL	SSP4	gf	Total	38.4411
Africa	Reptiles	loss	2070s	BL	SSP4	he	Total	34.4797
Africa	Reptiles	loss	2070s	BL	SSP4	ip	Total	40.4631
Africa	Reptiles	loss	2070s	BL	SSP4	mi	Total	39.3272
Africa	Reptiles	loss	2070s	BL	SSP4	no	Total	27.8799
Africa	Birds	loss	2070s	BL	SSP4	gf	Total	33.6985
Africa	Birds	loss	2070s	BL	SSP4	he	Total	30.0728
Africa	Birds	loss	2070s	BL	SSP4	ip	Total	35.1502
Africa	Birds	loss	2070s	BL	SSP4	mi	Total	31.9835
Africa	Birds	loss	2070s	BL	SSP4	no	Total	23.6182
Africa	Mammals	loss	2070s	BL	SSP4	gf	Total	38.6583
Africa	Mammals	loss	2070s	BL	SSP4	he	Total	33.867
Africa	Mammals	loss	2070s	BL	SSP4	ip	Total	37.9406
Africa	Mammals	loss	2070s	BL	SSP4	mi	Total	36.4607
Africa	Mammals	loss	2070s	BL	SSP4	no	Total	26.2927
Africa	Vascular plants	loss	2070s	BL	SSP4	gf	LU	8.23926
Africa	Vascular plants	loss	2070s	BL	SSP4	he	LU	8.51312
Africa	Vascular plants	loss	2070s	BL	SSP4	ip	LU	8.99089
Africa	Vascular plants	loss	2070s	BL	SSP4	mi	LU	8.54608
Africa	Vascular plants	loss	2070s	BL	SSP4	no	LU	10.7348
Africa	Amphibians	loss	2070s	BL	SSP4	gf	LU	2.78549
Africa	Amphibians	loss	2070s	BL	SSP4	he	LU	3.06273
Africa	Amphibians	loss	2070s	BL	SSP4	ip	LU	2.88155
Africa	Amphibians	loss	2070s	BL	SSP4	mi	LU	2.96469
Africa	Amphibians	loss	2070s	BL	SSP4	no	LU	3.81396
Africa	Reptiles	loss	2070s	BL	SSP4	gf	LU	4.15634
Africa	Reptiles	loss	2070s	BL	SSP4	he	LU	4.43617
Africa	Reptiles	loss	2070s	BL	SSP4	ip	LU	4.33868
Africa	Reptiles	loss	2070s	BL	SSP4	mi	LU	3.96885
Africa	Reptiles	loss	2070s	BL	SSP4	no	LU	5.98677
Africa	Birds	loss	2070s	BL	SSP4	gf	LU	2.6939
Africa	Birds	loss	2070s	BL	SSP4	he	LU	3.13292
Africa	Birds	loss	2070s	BL	SSP4	ip	LU	2.71446
Africa	Birds	loss	2070s	BL	SSP4	mi	LU	2.97005
Africa	Birds	loss	2070s	BL	SSP4	no	LU	3.83838
Africa	Mammals	loss	2070s	BL	SSP4	gf	LU	3.65665
Africa	Mammals	loss	2070s	BL	SSP4	he	LU	3.95993
Africa	Mammals	loss	2070s	BL	SSP4	ip	LU	3.66269
Africa	Mammals	loss	2070s	BL	SSP4	mi	LU	4.1817
Africa	Mammals	loss	2070s	BL	SSP4	no	LU	5.20112
Africa	Vascular plants	loss	2070s	BL	SSP4	gf	CC	19.1289
Africa	Vascular plants	loss	2070s	BL	SSP4	he	CC	17.8426
Africa	Vascular plants	loss	2070s	BL	SSP4	ip	CC	19.0582
Africa	Vascular plants	loss	2070s	BL	SSP4	mi	CC	18.8506
Africa	Vascular plants	loss	2070s	BL	SSP4	no	CC	12.0661
Africa	Amphibians	loss	2070s	BL	SSP4	gf	CC	22.018
Africa	Amphibians	loss	2070s	BL	SSP4	he	CC	19.9512
Africa	Amphibians	loss	2070s	BL	SSP4	ip	CC	21.6539
Africa	Amphibians	loss	2070s	BL	SSP4	mi	CC	22.3467
Africa	Amphibians	loss	2070s	BL	SSP4	no	CC	13.6475
Africa	Reptiles	loss	2070s	BL	SSP4	gf	CC	23.1656
Africa	Reptiles	loss	2070s	BL	SSP4	he	CC	20.8102
Africa	Reptiles	loss	2070s	BL	SSP4	ip	CC	25.0632
Africa	Reptiles	loss	2070s	BL	SSP4	mi	CC	23.7524
Africa	Reptiles	loss	2070s	BL	SSP4	no	CC	13.2274
Africa	Birds	loss	2070s	BL	SSP4	gf	CC	23.7647
Africa	Birds	loss	2070s	BL	SSP4	he	CC	20.2249
Africa	Birds	loss	2070s	BL	SSP4	ip	CC	25.314
Africa	Birds	loss	2070s	BL	SSP4	mi	CC	21.6472
Africa	Birds	loss	2070s	BL	SSP4	no	CC	13.5309
Africa	Mammals	loss	2070s	BL	SSP4	gf	CC	23.6698
Africa	Mammals	loss	2070s	BL	SSP4	he	CC	19.4929
Africa	Mammals	loss	2070s	BL	SSP4	ip	CC	23.4133
Africa	Mammals	loss	2070s	BL	SSP4	mi	CC	21.6445
Africa	Mammals	loss	2070s	BL	SSP4	no	CC	12.3825
Africa	Vascular plants	loss	2070s	BL	SSP5	gf	Total	33.9721
Africa	Vascular plants	loss	2070s	BL	SSP5	he	Total	31.5436
Africa	Vascular plants	loss	2070s	BL	SSP5	ip	Total	33.9581
Africa	Vascular plants	loss	2070s	BL	SSP5	mi	Total	36.5676
Africa	Vascular plants	loss	2070s	BL	SSP5	no	Total	28.3055
Africa	Amphibians	loss	2070s	BL	SSP5	gf	Total	31.7834
Africa	Amphibians	loss	2070s	BL	SSP5	he	Total	29.1787
Africa	Amphibians	loss	2070s	BL	SSP5	ip	Total	31.0946
Africa	Amphibians	loss	2070s	BL	SSP5	mi	Total	32.4873
Africa	Amphibians	loss	2070s	BL	SSP5	no	Total	23.6203
Africa	Reptiles	loss	2070s	BL	SSP5	gf	Total	38.5451
Africa	Reptiles	loss	2070s	BL	SSP5	he	Total	34.7313
Africa	Reptiles	loss	2070s	BL	SSP5	ip	Total	40.6516
Africa	Reptiles	loss	2070s	BL	SSP5	mi	Total	39.5972
Africa	Reptiles	loss	2070s	BL	SSP5	no	Total	27.8717
Africa	Birds	loss	2070s	BL	SSP5	gf	Total	33.9237
Africa	Birds	loss	2070s	BL	SSP5	he	Total	30.0989
Africa	Birds	loss	2070s	BL	SSP5	ip	Total	35.2403
Africa	Birds	loss	2070s	BL	SSP5	mi	Total	31.9602
Africa	Birds	loss	2070s	BL	SSP5	no	Total	23.409
Africa	Mammals	loss	2070s	BL	SSP5	gf	Total	37.8726
Africa	Mammals	loss	2070s	BL	SSP5	he	Total	32.8958
Africa	Mammals	loss	2070s	BL	SSP5	ip	Total	37.1533
Africa	Mammals	loss	2070s	BL	SSP5	mi	Total	35.6587
Africa	Mammals	loss	2070s	BL	SSP5	no	Total	25.2832
Africa	Vascular plants	loss	2070s	BL	SSP5	gf	LU	5.48611
Africa	Vascular plants	loss	2070s	BL	SSP5	he	LU	5.33748
Africa	Vascular plants	loss	2070s	BL	SSP5	ip	LU	5.72958
Africa	Vascular plants	loss	2070s	BL	SSP5	mi	LU	5.78459
Africa	Vascular plants	loss	2070s	BL	SSP5	no	LU	7.38119
Africa	Amphibians	loss	2070s	BL	SSP5	gf	LU	2.5356
Africa	Amphibians	loss	2070s	BL	SSP5	he	LU	2.98884
Africa	Amphibians	loss	2070s	BL	SSP5	ip	LU	2.74335
Africa	Amphibians	loss	2070s	BL	SSP5	mi	LU	2.731
Africa	Amphibians	loss	2070s	BL	SSP5	no	LU	3.5066
Africa	Reptiles	loss	2070s	BL	SSP5	gf	LU	4.11415
Africa	Reptiles	loss	2070s	BL	SSP5	he	LU	4.38856
Africa	Reptiles	loss	2070s	BL	SSP5	ip	LU	4.47562
Africa	Reptiles	loss	2070s	BL	SSP5	mi	LU	3.85586
Africa	Reptiles	loss	2070s	BL	SSP5	no	LU	5.84244
Africa	Birds	loss	2070s	BL	SSP5	gf	LU	2.16939
Africa	Birds	loss	2070s	BL	SSP5	he	LU	2.54647
Africa	Birds	loss	2070s	BL	SSP5	ip	LU	2.18416
Africa	Birds	loss	2070s	BL	SSP5	mi	LU	2.42173
Africa	Birds	loss	2070s	BL	SSP5	no	LU	3.10394
Africa	Mammals	loss	2070s	BL	SSP5	gf	LU	3.13816
Africa	Mammals	loss	2070s	BL	SSP5	he	LU	3.35847
Africa	Mammals	loss	2070s	BL	SSP5	ip	LU	3.14729
Africa	Mammals	loss	2070s	BL	SSP5	mi	LU	3.57376
Africa	Mammals	loss	2070s	BL	SSP5	no	LU	4.4157
Africa	Vascular plants	loss	2070s	BL	SSP5	gf	CC	20.6666
Africa	Vascular plants	loss	2070s	BL	SSP5	he	CC	19.115
Africa	Vascular plants	loss	2070s	BL	SSP5	ip	CC	20.428
Africa	Vascular plants	loss	2070s	BL	SSP5	mi	CC	20.6757
Africa	Vascular plants	loss	2070s	BL	SSP5	no	CC	13.4177
Africa	Amphibians	loss	2070s	BL	SSP5	gf	CC	22.804
Africa	Amphibians	loss	2070s	BL	SSP5	he	CC	20.6834
Africa	Amphibians	loss	2070s	BL	SSP5	ip	CC	22.5179
Africa	Amphibians	loss	2070s	BL	SSP5	mi	CC	23.2456
Africa	Amphibians	loss	2070s	BL	SSP5	no	CC	14.4265
Africa	Reptiles	loss	2070s	BL	SSP5	gf	CC	23.7388
Africa	Reptiles	loss	2070s	BL	SSP5	he	CC	21.2835
Africa	Reptiles	loss	2070s	BL	SSP5	ip	CC	25.7359
Africa	Reptiles	loss	2070s	BL	SSP5	mi	CC	24.1502
Africa	Reptiles	loss	2070s	BL	SSP5	no	CC	13.5422
Africa	Birds	loss	2070s	BL	SSP5	gf	CC	25.1034
Africa	Birds	loss	2070s	BL	SSP5	he	CC	21.4618
Africa	Birds	loss	2070s	BL	SSP5	ip	CC	26.5892
Africa	Birds	loss	2070s	BL	SSP5	mi	CC	22.884
Africa	Birds	loss	2070s	BL	SSP5	no	CC	14.5642
Africa	Mammals	loss	2070s	BL	SSP5	gf	CC	25.1296
Africa	Mammals	loss	2070s	BL	SSP5	he	CC	20.8316
Africa	Mammals	loss	2070s	BL	SSP5	ip	CC	24.8521
Africa	Mammals	loss	2070s	BL	SSP5	mi	CC	22.8824
Africa	Mammals	loss	2070s	BL	SSP5	no	CC	13.4265
Asia	Vascular plants	loss	2050s	MIT	SSP1	gf	Total	26.8781
Asia	Vascular plants	loss	2050s	MIT	SSP1	he	Total	20.9314
Asia	Vascular plants	loss	2050s	MIT	SSP1	ip	Total	20.1749
Asia	Vascular plants	loss	2050s	MIT	SSP1	mi	Total	22.8322
Asia	Vascular plants	loss	2050s	MIT	SSP1	no	Total	16.2564
Asia	Amphibians	loss	2050s	MIT	SSP1	gf	Total	13.1274
Asia	Amphibians	loss	2050s	MIT	SSP1	he	Total	11.5826
Asia	Amphibians	loss	2050s	MIT	SSP1	ip	Total	10.7775
Asia	Amphibians	loss	2050s	MIT	SSP1	mi	Total	13.0503
Asia	Amphibians	loss	2050s	MIT	SSP1	no	Total	8.79689
Asia	Reptiles	loss	2050s	MIT	SSP1	gf	Total	9.52868
Asia	Reptiles	loss	2050s	MIT	SSP1	he	Total	8.65235
Asia	Reptiles	loss	2050s	MIT	SSP1	ip	Total	10.7688
Asia	Reptiles	loss	2050s	MIT	SSP1	mi	Total	10.4387
Asia	Reptiles	loss	2050s	MIT	SSP1	no	Total	7.2351
Asia	Birds	loss	2050s	MIT	SSP1	gf	Total	12.3362
Asia	Birds	loss	2050s	MIT	SSP1	he	Total	11.1074
Asia	Birds	loss	2050s	MIT	SSP1	ip	Total	9.96999
Asia	Birds	loss	2050s	MIT	SSP1	mi	Total	12.1662
Asia	Birds	loss	2050s	MIT	SSP1	no	Total	9.07342
Asia	Mammals	loss	2050s	MIT	SSP1	gf	Total	10.9559
Asia	Mammals	loss	2050s	MIT	SSP1	he	Total	10.4356
Asia	Mammals	loss	2050s	MIT	SSP1	ip	Total	8.51601
Asia	Mammals	loss	2050s	MIT	SSP1	mi	Total	10.8485
Asia	Mammals	loss	2050s	MIT	SSP1	no	Total	7.70139
Asia	Vascular plants	loss	2050s	MIT	SSP1	gf	LU	5.39541
Asia	Vascular plants	loss	2050s	MIT	SSP1	he	LU	6.11096
Asia	Vascular plants	loss	2050s	MIT	SSP1	ip	LU	6.15941
Asia	Vascular plants	loss	2050s	MIT	SSP1	mi	LU	5.92416
Asia	Vascular plants	loss	2050s	MIT	SSP1	no	LU	7.08799
Asia	Amphibians	loss	2050s	MIT	SSP1	gf	LU	2.20608
Asia	Amphibians	loss	2050s	MIT	SSP1	he	LU	2.53535
Asia	Amphibians	loss	2050s	MIT	SSP1	ip	LU	2.74853
Asia	Amphibians	loss	2050s	MIT	SSP1	mi	LU	2.38865
Asia	Amphibians	loss	2050s	MIT	SSP1	no	LU	2.85382
Asia	Reptiles	loss	2050s	MIT	SSP1	gf	LU	2.42935
Asia	Reptiles	loss	2050s	MIT	SSP1	he	LU	2.52029
Asia	Reptiles	loss	2050s	MIT	SSP1	ip	LU	2.49651
Asia	Reptiles	loss	2050s	MIT	SSP1	mi	LU	2.60043
Asia	Reptiles	loss	2050s	MIT	SSP1	no	LU	3.23252
Asia	Birds	loss	2050s	MIT	SSP1	gf	LU	1.89409
Asia	Birds	loss	2050s	MIT	SSP1	he	LU	2.07942
Asia	Birds	loss	2050s	MIT	SSP1	ip	LU	2.05079
Asia	Birds	loss	2050s	MIT	SSP1	mi	LU	1.99552
Asia	Birds	loss	2050s	MIT	SSP1	no	LU	2.37322
Asia	Mammals	loss	2050s	MIT	SSP1	gf	LU	1.83054
Asia	Mammals	loss	2050s	MIT	SSP1	he	LU	2.09543
Asia	Mammals	loss	2050s	MIT	SSP1	ip	LU	2.09933
Asia	Mammals	loss	2050s	MIT	SSP1	mi	LU	1.90592
Asia	Mammals	loss	2050s	MIT	SSP1	no	LU	2.32063
Asia	Vascular plants	loss	2050s	MIT	SSP1	gf	CC	14.5029
Asia	Vascular plants	loss	2050s	MIT	SSP1	he	CC	9.31594
Asia	Vascular plants	loss	2050s	MIT	SSP1	ip	CC	8.76676
Asia	Vascular plants	loss	2050s	MIT	SSP1	mi	CC	10.6069
Asia	Vascular plants	loss	2050s	MIT	SSP1	no	CC	4.83248
Asia	Amphibians	loss	2050s	MIT	SSP1	gf	CC	8.0023
Asia	Amphibians	loss	2050s	MIT	SSP1	he	CC	6.53976
Asia	Amphibians	loss	2050s	MIT	SSP1	ip	CC	5.80719
Asia	Amphibians	loss	2050s	MIT	SSP1	mi	CC	7.48742
Asia	Amphibians	loss	2050s	MIT	SSP1	no	CC	3.79577
Asia	Reptiles	loss	2050s	MIT	SSP1	gf	CC	5.27898
Asia	Reptiles	loss	2050s	MIT	SSP1	he	CC	4.18119
Asia	Reptiles	loss	2050s	MIT	SSP1	ip	CC	6.10106
Asia	Reptiles	loss	2050s	MIT	SSP1	mi	CC	5.59503
Asia	Reptiles	loss	2050s	MIT	SSP1	no	CC	2.56429
Asia	Birds	loss	2050s	MIT	SSP1	gf	CC	7.66193
Asia	Birds	loss	2050s	MIT	SSP1	he	CC	6.39086
Asia	Birds	loss	2050s	MIT	SSP1	ip	CC	5.57584
Asia	Birds	loss	2050s	MIT	SSP1	mi	CC	7.33916
Asia	Birds	loss	2050s	MIT	SSP1	no	CC	4.36981
Asia	Mammals	loss	2050s	MIT	SSP1	gf	CC	7.00056
Asia	Mammals	loss	2050s	MIT	SSP1	he	CC	6.16016
Asia	Mammals	loss	2050s	MIT	SSP1	ip	CC	4.67743
Asia	Mammals	loss	2050s	MIT	SSP1	mi	CC	6.50565
Asia	Mammals	loss	2050s	MIT	SSP1	no	CC	3.49697
Asia	Vascular plants	loss	2050s	MIT	SSP2	gf	Total	26.7267
Asia	Vascular plants	loss	2050s	MIT	SSP2	he	Total	20.6529
Asia	Vascular plants	loss	2050s	MIT	SSP2	ip	Total	19.9255
Asia	Vascular plants	loss	2050s	MIT	SSP2	mi	Total	22.5095
Asia	Vascular plants	loss	2050s	MIT	SSP2	no	Total	15.9225
Asia	Amphibians	loss	2050s	MIT	SSP2	gf	Total	13.548
Asia	Amphibians	loss	2050s	MIT	SSP2	he	Total	11.792
Asia	Amphibians	loss	2050s	MIT	SSP2	ip	Total	11.0073
Asia	Amphibians	loss	2050s	MIT	SSP2	mi	Total	13.2217
Asia	Amphibians	loss	2050s	MIT	SSP2	no	Total	9.02589
Asia	Reptiles	loss	2050s	MIT	SSP2	gf	Total	9.89123
Asia	Reptiles	loss	2050s	MIT	SSP2	he	Total	8.90187
Asia	Reptiles	loss	2050s	MIT	SSP2	ip	Total	10.9252
Asia	Reptiles	loss	2050s	MIT	SSP2	mi	Total	10.8574
Asia	Reptiles	loss	2050s	MIT	SSP2	no	Total	7.40319
Asia	Birds	loss	2050s	MIT	SSP2	gf	Total	12.4828
Asia	Birds	loss	2050s	MIT	SSP2	he	Total	11.2061
Asia	Birds	loss	2050s	MIT	SSP2	ip	Total	10.0513
Asia	Birds	loss	2050s	MIT	SSP2	mi	Total	12.2713
Asia	Birds	loss	2050s	MIT	SSP2	no	Total	9.15316
Asia	Mammals	loss	2050s	MIT	SSP2	gf	Total	11.0614
Asia	Mammals	loss	2050s	MIT	SSP2	he	Total	10.464
Asia	Mammals	loss	2050s	MIT	SSP2	ip	Total	8.6321
Asia	Mammals	loss	2050s	MIT	SSP2	mi	Total	10.9885
Asia	Mammals	loss	2050s	MIT	SSP2	no	Total	7.63339
Asia	Vascular plants	loss	2050s	MIT	SSP2	gf	LU	5.43727
Asia	Vascular plants	loss	2050s	MIT	SSP2	he	LU	5.98512
Asia	Vascular plants	loss	2050s	MIT	SSP2	ip	LU	6.08215
Asia	Vascular plants	loss	2050s	MIT	SSP2	mi	LU	5.84107
Asia	Vascular plants	loss	2050s	MIT	SSP2	no	LU	6.8463
Asia	Amphibians	loss	2050s	MIT	SSP2	gf	LU	2.52474
Asia	Amphibians	loss	2050s	MIT	SSP2	he	LU	2.70333
Asia	Amphibians	loss	2050s	MIT	SSP2	ip	LU	2.98683
Asia	Amphibians	loss	2050s	MIT	SSP2	mi	LU	2.50179
Asia	Amphibians	loss	2050s	MIT	SSP2	no	LU	3.10591
Asia	Reptiles	loss	2050s	MIT	SSP2	gf	LU	2.43658
Asia	Reptiles	loss	2050s	MIT	SSP2	he	LU	2.67306
Asia	Reptiles	loss	2050s	MIT	SSP2	ip	LU	2.50113
Asia	Reptiles	loss	2050s	MIT	SSP2	mi	LU	2.68374
Asia	Reptiles	loss	2050s	MIT	SSP2	no	LU	3.37566
Asia	Birds	loss	2050s	MIT	SSP2	gf	LU	1.99188
Asia	Birds	loss	2050s	MIT	SSP2	he	LU	2.16461
Asia	Birds	loss	2050s	MIT	SSP2	ip	LU	2.11998
Asia	Birds	loss	2050s	MIT	SSP2	mi	LU	2.09466
Asia	Birds	loss	2050s	MIT	SSP2	no	LU	2.44547
Asia	Mammals	loss	2050s	MIT	SSP2	gf	LU	1.91226
Asia	Mammals	loss	2050s	MIT	SSP2	he	LU	2.07529
Asia	Mammals	loss	2050s	MIT	SSP2	ip	LU	2.17338
Asia	Mammals	loss	2050s	MIT	SSP2	mi	LU	2.08569
Asia	Mammals	loss	2050s	MIT	SSP2	no	LU	2.38505
Asia	Vascular plants	loss	2050s	MIT	SSP2	gf	CC	15.0868
Asia	Vascular plants	loss	2050s	MIT	SSP2	he	CC	9.6434
Asia	Vascular plants	loss	2050s	MIT	SSP2	ip	CC	9.10954
Asia	Vascular plants	loss	2050s	MIT	SSP2	mi	CC	10.9918
Asia	Vascular plants	loss	2050s	MIT	SSP2	no	CC	5.12351
Asia	Amphibians	loss	2050s	MIT	SSP2	gf	CC	8.03013
Asia	Amphibians	loss	2050s	MIT	SSP2	he	CC	6.41227
Asia	Amphibians	loss	2050s	MIT	SSP2	ip	CC	5.73034
Asia	Amphibians	loss	2050s	MIT	SSP2	mi	CC	7.38283
Asia	Amphibians	loss	2050s	MIT	SSP2	no	CC	3.82402
Asia	Reptiles	loss	2050s	MIT	SSP2	gf	CC	5.2828
Asia	Reptiles	loss	2050s	MIT	SSP2	he	CC	4.14203
Asia	Reptiles	loss	2050s	MIT	SSP2	ip	CC	6.01164
Asia	Reptiles	loss	2050s	MIT	SSP2	mi	CC	5.6186
Asia	Reptiles	loss	2050s	MIT	SSP2	no	CC	2.60079
Asia	Birds	loss	2050s	MIT	SSP2	gf	CC	7.76563
Asia	Birds	loss	2050s	MIT	SSP2	he	CC	6.48223
Asia	Birds	loss	2050s	MIT	SSP2	ip	CC	5.65316
Asia	Birds	loss	2050s	MIT	SSP2	mi	CC	7.45223
Asia	Birds	loss	2050s	MIT	SSP2	no	CC	4.44902
Asia	Mammals	loss	2050s	MIT	SSP2	gf	CC	7.16709
Asia	Mammals	loss	2050s	MIT	SSP2	he	CC	6.31745
Asia	Mammals	loss	2050s	MIT	SSP2	ip	CC	4.82008
Asia	Mammals	loss	2050s	MIT	SSP2	mi	CC	6.73354
Asia	Mammals	loss	2050s	MIT	SSP2	no	CC	3.60492
Asia	Vascular plants	loss	2050s	MIT	SSP3	gf	Total	26.0189
Asia	Vascular plants	loss	2050s	MIT	SSP3	he	Total	19.8613
Asia	Vascular plants	loss	2050s	MIT	SSP3	ip	Total	19.1409
Asia	Vascular plants	loss	2050s	MIT	SSP3	mi	Total	21.7159
Asia	Vascular plants	loss	2050s	MIT	SSP3	no	Total	14.9912
Asia	Amphibians	loss	2050s	MIT	SSP3	gf	Total	13.5472
Asia	Amphibians	loss	2050s	MIT	SSP3	he	Total	11.7949
Asia	Amphibians	loss	2050s	MIT	SSP3	ip	Total	10.9072
Asia	Amphibians	loss	2050s	MIT	SSP3	mi	Total	13.144
Asia	Amphibians	loss	2050s	MIT	SSP3	no	Total	9.04425
Asia	Reptiles	loss	2050s	MIT	SSP3	gf	Total	9.5602
Asia	Reptiles	loss	2050s	MIT	SSP3	he	Total	8.69405
Asia	Reptiles	loss	2050s	MIT	SSP3	ip	Total	10.4887
Asia	Reptiles	loss	2050s	MIT	SSP3	mi	Total	10.5728
Asia	Reptiles	loss	2050s	MIT	SSP3	no	Total	7.45592
Asia	Birds	loss	2050s	MIT	SSP3	gf	Total	12.3747
Asia	Birds	loss	2050s	MIT	SSP3	he	Total	10.9275
Asia	Birds	loss	2050s	MIT	SSP3	ip	Total	9.82019
Asia	Birds	loss	2050s	MIT	SSP3	mi	Total	12.0227
Asia	Birds	loss	2050s	MIT	SSP3	no	Total	8.84621
Asia	Mammals	loss	2050s	MIT	SSP3	gf	Total	11.0053
Asia	Mammals	loss	2050s	MIT	SSP3	he	Total	10.1037
Asia	Mammals	loss	2050s	MIT	SSP3	ip	Total	8.45657
Asia	Mammals	loss	2050s	MIT	SSP3	mi	Total	10.8129
Asia	Mammals	loss	2050s	MIT	SSP3	no	Total	7.48394
Asia	Vascular plants	loss	2050s	MIT	SSP3	gf	LU	5.0646
Asia	Vascular plants	loss	2050s	MIT	SSP3	he	LU	5.50061
Asia	Vascular plants	loss	2050s	MIT	SSP3	ip	LU	5.57137
Asia	Vascular plants	loss	2050s	MIT	SSP3	mi	LU	5.44036
Asia	Vascular plants	loss	2050s	MIT	SSP3	no	LU	6.20724
Asia	Amphibians	loss	2050s	MIT	SSP3	gf	LU	2.49618
Asia	Amphibians	loss	2050s	MIT	SSP3	he	LU	2.58282
Asia	Amphibians	loss	2050s	MIT	SSP3	ip	LU	2.85286
Asia	Amphibians	loss	2050s	MIT	SSP3	mi	LU	2.32561
Asia	Amphibians	loss	2050s	MIT	SSP3	no	LU	3.02305
Asia	Reptiles	loss	2050s	MIT	SSP3	gf	LU	1.939
Asia	Reptiles	loss	2050s	MIT	SSP3	he	LU	2.2866
Asia	Reptiles	loss	2050s	MIT	SSP3	ip	LU	1.84764
Asia	Reptiles	loss	2050s	MIT	SSP3	mi	LU	2.06362
Asia	Reptiles	loss	2050s	MIT	SSP3	no	LU	2.89384
Asia	Birds	loss	2050s	MIT	SSP3	gf	LU	1.91468
Asia	Birds	loss	2050s	MIT	SSP3	he	LU	2.07406
Asia	Birds	loss	2050s	MIT	SSP3	ip	LU	2.01502
Asia	Birds	loss	2050s	MIT	SSP3	mi	LU	1.99713
Asia	Birds	loss	2050s	MIT	SSP3	no	LU	2.32347
Asia	Mammals	loss	2050s	MIT	SSP3	gf	LU	1.82648
Asia	Mammals	loss	2050s	MIT	SSP3	he	LU	1.95012
Asia	Mammals	loss	2050s	MIT	SSP3	ip	LU	2.05519
Asia	Mammals	loss	2050s	MIT	SSP3	mi	LU	1.91925
Asia	Mammals	loss	2050s	MIT	SSP3	no	LU	2.28143
Asia	Vascular plants	loss	2050s	MIT	SSP3	gf	CC	15.8018
Asia	Vascular plants	loss	2050s	MIT	SSP3	he	CC	10.1733
Asia	Vascular plants	loss	2050s	MIT	SSP3	ip	CC	9.55
Asia	Vascular plants	loss	2050s	MIT	SSP3	mi	CC	11.5739
Asia	Vascular plants	loss	2050s	MIT	SSP3	no	CC	5.53688
Asia	Amphibians	loss	2050s	MIT	SSP3	gf	CC	8.27391
Asia	Amphibians	loss	2050s	MIT	SSP3	he	CC	6.63957
Asia	Amphibians	loss	2050s	MIT	SSP3	ip	CC	5.93548
Asia	Amphibians	loss	2050s	MIT	SSP3	mi	CC	7.67989
Asia	Amphibians	loss	2050s	MIT	SSP3	no	CC	4.09257
Asia	Reptiles	loss	2050s	MIT	SSP3	gf	CC	5.03203
Asia	Reptiles	loss	2050s	MIT	SSP3	he	CC	4.06944
Asia	Reptiles	loss	2050s	MIT	SSP3	ip	CC	5.58345
Asia	Reptiles	loss	2050s	MIT	SSP3	mi	CC	5.10454
Asia	Reptiles	loss	2050s	MIT	SSP3	no	CC	2.38494
Asia	Birds	loss	2050s	MIT	SSP3	gf	CC	7.85546
Asia	Birds	loss	2050s	MIT	SSP3	he	CC	6.55176
Asia	Birds	loss	2050s	MIT	SSP3	ip	CC	5.71247
Asia	Birds	loss	2050s	MIT	SSP3	mi	CC	7.5515
Asia	Birds	loss	2050s	MIT	SSP3	no	CC	4.52418
Asia	Mammals	loss	2050s	MIT	SSP3	gf	CC	7.24899
Asia	Mammals	loss	2050s	MIT	SSP3	he	CC	6.29074
Asia	Mammals	loss	2050s	MIT	SSP3	ip	CC	4.93332
Asia	Mammals	loss	2050s	MIT	SSP3	mi	CC	6.88542
Asia	Mammals	loss	2050s	MIT	SSP3	no	CC	3.81619
Asia	Vascular plants	loss	2050s	MIT	SSP4	gf	Total	27.1225
Asia	Vascular plants	loss	2050s	MIT	SSP4	he	Total	20.9513
Asia	Vascular plants	loss	2050s	MIT	SSP4	ip	Total	20.3632
Asia	Vascular plants	loss	2050s	MIT	SSP4	mi	Total	22.9361
Asia	Vascular plants	loss	2050s	MIT	SSP4	no	Total	16.2253
Asia	Amphibians	loss	2050s	MIT	SSP4	gf	Total	13.4625
Asia	Amphibians	loss	2050s	MIT	SSP4	he	Total	11.8124
Asia	Amphibians	loss	2050s	MIT	SSP4	ip	Total	10.9522
Asia	Amphibians	loss	2050s	MIT	SSP4	mi	Total	13.1686
Asia	Amphibians	loss	2050s	MIT	SSP4	no	Total	8.88639
Asia	Reptiles	loss	2050s	MIT	SSP4	gf	Total	9.12172
Asia	Reptiles	loss	2050s	MIT	SSP4	he	Total	8.12673
Asia	Reptiles	loss	2050s	MIT	SSP4	ip	Total	10.2194
Asia	Reptiles	loss	2050s	MIT	SSP4	mi	Total	9.93346
Asia	Reptiles	loss	2050s	MIT	SSP4	no	Total	6.58018
Asia	Birds	loss	2050s	MIT	SSP4	gf	Total	12.0518
Asia	Birds	loss	2050s	MIT	SSP4	he	Total	10.7468
Asia	Birds	loss	2050s	MIT	SSP4	ip	Total	9.55704
Asia	Birds	loss	2050s	MIT	SSP4	mi	Total	11.8128
Asia	Birds	loss	2050s	MIT	SSP4	no	Total	8.61946
Asia	Mammals	loss	2050s	MIT	SSP4	gf	Total	10.6542
Asia	Mammals	loss	2050s	MIT	SSP4	he	Total	9.95084
Asia	Mammals	loss	2050s	MIT	SSP4	ip	Total	8.20045
Asia	Mammals	loss	2050s	MIT	SSP4	mi	Total	10.6735
Asia	Mammals	loss	2050s	MIT	SSP4	no	Total	7.19964
Asia	Vascular plants	loss	2050s	MIT	SSP4	gf	LU	5.65382
Asia	Vascular plants	loss	2050s	MIT	SSP4	he	LU	6.27843
Asia	Vascular plants	loss	2050s	MIT	SSP4	ip	LU	6.37356
Asia	Vascular plants	loss	2050s	MIT	SSP4	mi	LU	6.12649
Asia	Vascular plants	loss	2050s	MIT	SSP4	no	LU	7.18485
Asia	Amphibians	loss	2050s	MIT	SSP4	gf	LU	2.51178
Asia	Amphibians	loss	2050s	MIT	SSP4	he	LU	2.68954
Asia	Amphibians	loss	2050s	MIT	SSP4	ip	LU	2.89626
Asia	Amphibians	loss	2050s	MIT	SSP4	mi	LU	2.41565
Asia	Amphibians	loss	2050s	MIT	SSP4	no	LU	2.95926
Asia	Reptiles	loss	2050s	MIT	SSP4	gf	LU	1.72025
Asia	Reptiles	loss	2050s	MIT	SSP4	he	LU	1.85997
Asia	Reptiles	loss	2050s	MIT	SSP4	ip	LU	1.76392
Asia	Reptiles	loss	2050s	MIT	SSP4	mi	LU	1.91787
Asia	Reptiles	loss	2050s	MIT	SSP4	no	LU	2.35653
Asia	Birds	loss	2050s	MIT	SSP4	gf	LU	1.64664
Asia	Birds	loss	2050s	MIT	SSP4	he	LU	1.79746
Asia	Birds	loss	2050s	MIT	SSP4	ip	LU	1.73856
Asia	Birds	loss	2050s	MIT	SSP4	mi	LU	1.72936
Asia	Birds	loss	2050s	MIT	SSP4	no	LU	2.01776
Asia	Mammals	loss	2050s	MIT	SSP4	gf	LU	1.59393
Asia	Mammals	loss	2050s	MIT	SSP4	he	LU	1.75584
Asia	Mammals	loss	2050s	MIT	SSP4	ip	LU	1.8428
Asia	Mammals	loss	2050s	MIT	SSP4	mi	LU	1.80247
Asia	Mammals	loss	2050s	MIT	SSP4	no	LU	2.01127
Asia	Vascular plants	loss	2050s	MIT	SSP4	gf	CC	15.0488
Asia	Vascular plants	loss	2050s	MIT	SSP4	he	CC	9.66613
Asia	Vascular plants	loss	2050s	MIT	SSP4	ip	CC	9.21254
Asia	Vascular plants	loss	2050s	MIT	SSP4	mi	CC	11.0061
Asia	Vascular plants	loss	2050s	MIT	SSP4	no	CC	5.1051
Asia	Amphibians	loss	2050s	MIT	SSP4	gf	CC	8.0748
Asia	Amphibians	loss	2050s	MIT	SSP4	he	CC	6.53522
Asia	Amphibians	loss	2050s	MIT	SSP4	ip	CC	5.84239
Asia	Amphibians	loss	2050s	MIT	SSP4	mi	CC	7.47199
Asia	Amphibians	loss	2050s	MIT	SSP4	no	CC	3.82794
Asia	Reptiles	loss	2050s	MIT	SSP4	gf	CC	5.73224
Asia	Reptiles	loss	2050s	MIT	SSP4	he	CC	4.66286
Asia	Reptiles	loss	2050s	MIT	SSP4	ip	CC	6.66827
Asia	Reptiles	loss	2050s	MIT	SSP4	mi	CC	6.06346
Asia	Reptiles	loss	2050s	MIT	SSP4	no	CC	2.83799
Asia	Birds	loss	2050s	MIT	SSP4	gf	CC	8.07443
Asia	Birds	loss	2050s	MIT	SSP4	he	CC	6.81927
Asia	Birds	loss	2050s	MIT	SSP4	ip	CC	5.93703
Asia	Birds	loss	2050s	MIT	SSP4	mi	CC	7.76788
Asia	Birds	loss	2050s	MIT	SSP4	no	CC	4.75998
Asia	Mammals	loss	2050s	MIT	SSP4	gf	CC	7.41122
Asia	Mammals	loss	2050s	MIT	SSP4	he	CC	6.6181
Asia	Mammals	loss	2050s	MIT	SSP4	ip	CC	5.13014
Asia	Mammals	loss	2050s	MIT	SSP4	mi	CC	7.07394
Asia	Mammals	loss	2050s	MIT	SSP4	no	CC	3.89603
Asia	Vascular plants	loss	2050s	MIT	SSP5	gf	Total	27.5978
Asia	Vascular plants	loss	2050s	MIT	SSP5	he	Total	21.6221
Asia	Vascular plants	loss	2050s	MIT	SSP5	ip	Total	20.917
Asia	Vascular plants	loss	2050s	MIT	SSP5	mi	Total	23.4171
Asia	Vascular plants	loss	2050s	MIT	SSP5	no	Total	17.0336
Asia	Amphibians	loss	2050s	MIT	SSP5	gf	Total	14.1533
Asia	Amphibians	loss	2050s	MIT	SSP5	he	Total	12.3564
Asia	Amphibians	loss	2050s	MIT	SSP5	ip	Total	11.6018
Asia	Amphibians	loss	2050s	MIT	SSP5	mi	Total	13.7493
Asia	Amphibians	loss	2050s	MIT	SSP5	no	Total	9.60447
Asia	Reptiles	loss	2050s	MIT	SSP5	gf	Total	10.9211
Asia	Reptiles	loss	2050s	MIT	SSP5	he	Total	10.014
Asia	Reptiles	loss	2050s	MIT	SSP5	ip	Total	12.1338
Asia	Reptiles	loss	2050s	MIT	SSP5	mi	Total	11.7789
Asia	Reptiles	loss	2050s	MIT	SSP5	no	Total	9.03618
Asia	Birds	loss	2050s	MIT	SSP5	gf	Total	14.7063
Asia	Birds	loss	2050s	MIT	SSP5	he	Total	13.5998
Asia	Birds	loss	2050s	MIT	SSP5	ip	Total	12.3226
Asia	Birds	loss	2050s	MIT	SSP5	mi	Total	14.6132
Asia	Birds	loss	2050s	MIT	SSP5	no	Total	11.6301
Asia	Mammals	loss	2050s	MIT	SSP5	gf	Total	12.2037
Asia	Mammals	loss	2050s	MIT	SSP5	he	Total	11.839
Asia	Mammals	loss	2050s	MIT	SSP5	ip	Total	9.92556
Asia	Mammals	loss	2050s	MIT	SSP5	mi	Total	12.4695
Asia	Mammals	loss	2050s	MIT	SSP5	no	Total	9.19188
Asia	Vascular plants	loss	2050s	MIT	SSP5	gf	LU	6.31466
Asia	Vascular plants	loss	2050s	MIT	SSP5	he	LU	6.94723
Asia	Vascular plants	loss	2050s	MIT	SSP5	ip	LU	7.02215
Asia	Vascular plants	loss	2050s	MIT	SSP5	mi	LU	6.7854
Asia	Vascular plants	loss	2050s	MIT	SSP5	no	LU	7.94229
Asia	Amphibians	loss	2050s	MIT	SSP5	gf	LU	3.03926
Asia	Amphibians	loss	2050s	MIT	SSP5	he	LU	3.27882
Asia	Amphibians	loss	2050s	MIT	SSP5	ip	LU	3.56441
Asia	Amphibians	loss	2050s	MIT	SSP5	mi	LU	3.04739
Asia	Amphibians	loss	2050s	MIT	SSP5	no	LU	3.71815
Asia	Reptiles	loss	2050s	MIT	SSP5	gf	LU	3.73149
Asia	Reptiles	loss	2050s	MIT	SSP5	he	LU	3.91032
Asia	Reptiles	loss	2050s	MIT	SSP5	ip	LU	3.76361
Asia	Reptiles	loss	2050s	MIT	SSP5	mi	LU	4.09534
Asia	Reptiles	loss	2050s	MIT	SSP5	no	LU	5.04769
Asia	Birds	loss	2050s	MIT	SSP5	gf	LU	3.90645
Asia	Birds	loss	2050s	MIT	SSP5	he	LU	4.16518
Asia	Birds	loss	2050s	MIT	SSP5	ip	LU	4.12934
Asia	Birds	loss	2050s	MIT	SSP5	mi	LU	4.09451
Asia	Birds	loss	2050s	MIT	SSP5	no	LU	4.69341
Asia	Mammals	loss	2050s	MIT	SSP5	gf	LU	3.05188
Asia	Mammals	loss	2050s	MIT	SSP5	he	LU	3.43566
Asia	Mammals	loss	2050s	MIT	SSP5	ip	LU	3.48983
Asia	Mammals	loss	2050s	MIT	SSP5	mi	LU	3.38675
Asia	Mammals	loss	2050s	MIT	SSP5	no	LU	3.84051
Asia	Vascular plants	loss	2050s	MIT	SSP5	gf	CC	14.4053
Asia	Vascular plants	loss	2050s	MIT	SSP5	he	CC	9.0387
Asia	Vascular plants	loss	2050s	MIT	SSP5	ip	CC	8.5258
Asia	Vascular plants	loss	2050s	MIT	SSP5	mi	CC	10.3687
Asia	Vascular plants	loss	2050s	MIT	SSP5	no	CC	4.75519
Asia	Amphibians	loss	2050s	MIT	SSP5	gf	CC	7.80373
Asia	Amphibians	loss	2050s	MIT	SSP5	he	CC	6.13119
Asia	Amphibians	loss	2050s	MIT	SSP5	ip	CC	5.55888
Asia	Amphibians	loss	2050s	MIT	SSP5	mi	CC	7.1179
Asia	Amphibians	loss	2050s	MIT	SSP5	no	CC	3.62154
Asia	Reptiles	loss	2050s	MIT	SSP5	gf	CC	4.76547
Asia	Reptiles	loss	2050s	MIT	SSP5	he	CC	3.733
Asia	Reptiles	loss	2050s	MIT	SSP5	ip	CC	5.57425
Asia	Reptiles	loss	2050s	MIT	SSP5	mi	CC	4.98348
Asia	Reptiles	loss	2050s	MIT	SSP5	no	CC	2.3716
Asia	Birds	loss	2050s	MIT	SSP5	gf	CC	7.15733
Asia	Birds	loss	2050s	MIT	SSP5	he	CC	5.75618
Asia	Birds	loss	2050s	MIT	SSP5	ip	CC	5.18569
Asia	Birds	loss	2050s	MIT	SSP5	mi	CC	6.86287
Asia	Birds	loss	2050s	MIT	SSP5	no	CC	4.0047
Asia	Mammals	loss	2050s	MIT	SSP5	gf	CC	6.60777
Asia	Mammals	loss	2050s	MIT	SSP5	he	CC	5.7314
Asia	Mammals	loss	2050s	MIT	SSP5	ip	CC	4.44733
Asia	Mammals	loss	2050s	MIT	SSP5	mi	CC	6.1756
Asia	Mammals	loss	2050s	MIT	SSP5	no	CC	3.27808
Asia	Vascular plants	loss	2050s	BL	SSP1	gf	Total	30.616
Asia	Vascular plants	loss	2050s	BL	SSP1	he	Total	25.8784
Asia	Vascular plants	loss	2050s	BL	SSP1	ip	Total	26.0122
Asia	Vascular plants	loss	2050s	BL	SSP1	mi	Total	27.8772
Asia	Vascular plants	loss	2050s	BL	SSP1	no	Total	20.4354
Asia	Amphibians	loss	2050s	BL	SSP1	gf	Total	15.4284
Asia	Amphibians	loss	2050s	BL	SSP1	he	Total	14.5186
Asia	Amphibians	loss	2050s	BL	SSP1	ip	Total	12.7972
Asia	Amphibians	loss	2050s	BL	SSP1	mi	Total	16.2293
Asia	Amphibians	loss	2050s	BL	SSP1	no	Total	10.8096
Asia	Reptiles	loss	2050s	BL	SSP1	gf	Total	11.8736
Asia	Reptiles	loss	2050s	BL	SSP1	he	Total	10.8552
Asia	Reptiles	loss	2050s	BL	SSP1	ip	Total	11.9782
Asia	Reptiles	loss	2050s	BL	SSP1	mi	Total	13.0713
Asia	Reptiles	loss	2050s	BL	SSP1	no	Total	8.03437
Asia	Birds	loss	2050s	BL	SSP1	gf	Total	14.7782
Asia	Birds	loss	2050s	BL	SSP1	he	Total	14.4765
Asia	Birds	loss	2050s	BL	SSP1	ip	Total	12.5797
Asia	Birds	loss	2050s	BL	SSP1	mi	Total	15.0563
Asia	Birds	loss	2050s	BL	SSP1	no	Total	10.494
Asia	Mammals	loss	2050s	BL	SSP1	gf	Total	12.2809
Asia	Mammals	loss	2050s	BL	SSP1	he	Total	12.5394
Asia	Mammals	loss	2050s	BL	SSP1	ip	Total	9.97599
Asia	Mammals	loss	2050s	BL	SSP1	mi	Total	12.9091
Asia	Mammals	loss	2050s	BL	SSP1	no	Total	8.24731
Asia	Vascular plants	loss	2050s	BL	SSP1	gf	LU	4.0602
Asia	Vascular plants	loss	2050s	BL	SSP1	he	LU	4.70008
Asia	Vascular plants	loss	2050s	BL	SSP1	ip	LU	4.4789
Asia	Vascular plants	loss	2050s	BL	SSP1	mi	LU	4.3781
Asia	Vascular plants	loss	2050s	BL	SSP1	no	LU	5.13385
Asia	Amphibians	loss	2050s	BL	SSP1	gf	LU	1.63274
Asia	Amphibians	loss	2050s	BL	SSP1	he	LU	1.76624
Asia	Amphibians	loss	2050s	BL	SSP1	ip	LU	1.63468
Asia	Amphibians	loss	2050s	BL	SSP1	mi	LU	1.55667
Asia	Amphibians	loss	2050s	BL	SSP1	no	LU	1.85994
Asia	Reptiles	loss	2050s	BL	SSP1	gf	LU	1.32103
Asia	Reptiles	loss	2050s	BL	SSP1	he	LU	1.21395
Asia	Reptiles	loss	2050s	BL	SSP1	ip	LU	1.3001
Asia	Reptiles	loss	2050s	BL	SSP1	mi	LU	1.51365
Asia	Reptiles	loss	2050s	BL	SSP1	no	LU	1.72535
Asia	Birds	loss	2050s	BL	SSP1	gf	LU	1.03732
Asia	Birds	loss	2050s	BL	SSP1	he	LU	1.12756
Asia	Birds	loss	2050s	BL	SSP1	ip	LU	1.09425
Asia	Birds	loss	2050s	BL	SSP1	mi	LU	1.11852
Asia	Birds	loss	2050s	BL	SSP1	no	LU	1.30024
Asia	Mammals	loss	2050s	BL	SSP1	gf	LU	1.04917
Asia	Mammals	loss	2050s	BL	SSP1	he	LU	1.14174
Asia	Mammals	loss	2050s	BL	SSP1	ip	LU	1.10197
Asia	Mammals	loss	2050s	BL	SSP1	mi	LU	1.09757
Asia	Mammals	loss	2050s	BL	SSP1	no	LU	1.3473
Asia	Vascular plants	loss	2050s	BL	SSP1	gf	CC	19.0953
Asia	Vascular plants	loss	2050s	BL	SSP1	he	CC	15.0395
Asia	Vascular plants	loss	2050s	BL	SSP1	ip	CC	14.9087
Asia	Vascular plants	loss	2050s	BL	SSP1	mi	CC	16.6003
Asia	Vascular plants	loss	2050s	BL	SSP1	no	CC	9.98468
Asia	Amphibians	loss	2050s	BL	SSP1	gf	CC	10.7466
Asia	Amphibians	loss	2050s	BL	SSP1	he	CC	10.0214
Asia	Amphibians	loss	2050s	BL	SSP1	ip	CC	8.4801
Asia	Amphibians	loss	2050s	BL	SSP1	mi	CC	11.4487
Asia	Amphibians	loss	2050s	BL	SSP1	no	CC	6.61653
Asia	Reptiles	loss	2050s	BL	SSP1	gf	CC	9.00058
Asia	Reptiles	loss	2050s	BL	SSP1	he	CC	8.19858
Asia	Reptiles	loss	2050s	BL	SSP1	ip	CC	9.55302
Asia	Reptiles	loss	2050s	BL	SSP1	mi	CC	10.0472
Asia	Reptiles	loss	2050s	BL	SSP1	no	CC	5.12223
Asia	Birds	loss	2050s	BL	SSP1	gf	CC	11.1898
Asia	Birds	loss	2050s	BL	SSP1	he	CC	10.9233
Asia	Birds	loss	2050s	BL	SSP1	ip	CC	9.31387
Asia	Birds	loss	2050s	BL	SSP1	mi	CC	11.3943
Asia	Birds	loss	2050s	BL	SSP1	no	CC	7.00167
Asia	Mammals	loss	2050s	BL	SSP1	gf	CC	9.19269
Asia	Mammals	loss	2050s	BL	SSP1	he	CC	9.54264
Asia	Mammals	loss	2050s	BL	SSP1	ip	CC	7.15684
Asia	Mammals	loss	2050s	BL	SSP1	mi	CC	9.76969
Asia	Mammals	loss	2050s	BL	SSP1	no	CC	5.45019
Asia	Vascular plants	loss	2050s	BL	SSP2	gf	Total	29.5967
Asia	Vascular plants	loss	2050s	BL	SSP2	he	Total	24.8755
Asia	Vascular plants	loss	2050s	BL	SSP2	ip	Total	24.9056
Asia	Vascular plants	loss	2050s	BL	SSP2	mi	Total	26.863
Asia	Vascular plants	loss	2050s	BL	SSP2	no	Total	19.2587
Asia	Amphibians	loss	2050s	BL	SSP2	gf	Total	15.2073
Asia	Amphibians	loss	2050s	BL	SSP2	he	Total	14.3069
Asia	Amphibians	loss	2050s	BL	SSP2	ip	Total	12.4463
Asia	Amphibians	loss	2050s	BL	SSP2	mi	Total	16.0245
Asia	Amphibians	loss	2050s	BL	SSP2	no	Total	10.5872
Asia	Reptiles	loss	2050s	BL	SSP2	gf	Total	11.7368
Asia	Reptiles	loss	2050s	BL	SSP2	he	Total	10.6948
Asia	Reptiles	loss	2050s	BL	SSP2	ip	Total	11.978
Asia	Reptiles	loss	2050s	BL	SSP2	mi	Total	12.9608
Asia	Reptiles	loss	2050s	BL	SSP2	no	Total	8.21854
Asia	Birds	loss	2050s	BL	SSP2	gf	Total	14.574
Asia	Birds	loss	2050s	BL	SSP2	he	Total	14.1951
Asia	Birds	loss	2050s	BL	SSP2	ip	Total	12.3032
Asia	Birds	loss	2050s	BL	SSP2	mi	Total	14.7821
Asia	Birds	loss	2050s	BL	SSP2	no	Total	10.1909
Asia	Mammals	loss	2050s	BL	SSP2	gf	Total	12.0646
Asia	Mammals	loss	2050s	BL	SSP2	he	Total	12.2327
Asia	Mammals	loss	2050s	BL	SSP2	ip	Total	9.68205
Asia	Mammals	loss	2050s	BL	SSP2	mi	Total	12.695
Asia	Mammals	loss	2050s	BL	SSP2	no	Total	7.99912
Asia	Vascular plants	loss	2050s	BL	SSP2	gf	LU	3.30776
Asia	Vascular plants	loss	2050s	BL	SSP2	he	LU	3.85006
Asia	Vascular plants	loss	2050s	BL	SSP2	ip	LU	3.6501
Asia	Vascular plants	loss	2050s	BL	SSP2	mi	LU	3.59183
Asia	Vascular plants	loss	2050s	BL	SSP2	no	LU	4.13622
Asia	Amphibians	loss	2050s	BL	SSP2	gf	LU	1.49111
Asia	Amphibians	loss	2050s	BL	SSP2	he	LU	1.56064
Asia	Amphibians	loss	2050s	BL	SSP2	ip	LU	1.41041
Asia	Amphibians	loss	2050s	BL	SSP2	mi	LU	1.33439
Asia	Amphibians	loss	2050s	BL	SSP2	no	LU	1.71703
Asia	Reptiles	loss	2050s	BL	SSP2	gf	LU	1.10976
Asia	Reptiles	loss	2050s	BL	SSP2	he	LU	0.979362
Asia	Reptiles	loss	2050s	BL	SSP2	ip	LU	1.07618
Asia	Reptiles	loss	2050s	BL	SSP2	mi	LU	1.21333
Asia	Reptiles	loss	2050s	BL	SSP2	no	LU	1.4287
Asia	Birds	loss	2050s	BL	SSP2	gf	LU	0.855282
Asia	Birds	loss	2050s	BL	SSP2	he	LU	0.941286
Asia	Birds	loss	2050s	BL	SSP2	ip	LU	0.88479
Asia	Birds	loss	2050s	BL	SSP2	mi	LU	0.919087
Asia	Birds	loss	2050s	BL	SSP2	no	LU	1.09264
Asia	Mammals	loss	2050s	BL	SSP2	gf	LU	0.878026
Asia	Mammals	loss	2050s	BL	SSP2	he	LU	0.995014
Asia	Mammals	loss	2050s	BL	SSP2	ip	LU	0.964988
Asia	Mammals	loss	2050s	BL	SSP2	mi	LU	0.864728
[truncated: 10,001 more rows]

## Sheet: fig3a
Region	Taxonomic_group	Datatype	Year	SSP	GCM	Driver	Values
World	Plantae	loss	2050s	SSP1	gf	Total	4.66558
World	Plantae	loss	2050s	SSP1	he	Total	4.2544
World	Plantae	loss	2050s	SSP1	ip	Total	5.98604
World	Plantae	loss	2050s	SSP1	mi	Total	4.03032
World	Plantae	loss	2050s	SSP1	no	Total	3.17108
World	Amphibia	loss	2050s	SSP1	gf	Total	4.09325
World	Amphibia	loss	2050s	SSP1	he	Total	4.33907
World	Amphibia	loss	2050s	SSP1	ip	Total	5.58765
World	Amphibia	loss	2050s	SSP1	mi	Total	3.3394
World	Amphibia	loss	2050s	SSP1	no	Total	2.31873
World	Reptilia	loss	2050s	SSP1	gf	Total	2.03634
World	Reptilia	loss	2050s	SSP1	he	Total	2.3216
World	Reptilia	loss	2050s	SSP1	ip	Total	3.75909
World	Reptilia	loss	2050s	SSP1	mi	Total	1.76433
World	Reptilia	loss	2050s	SSP1	no	Total	1.38061
World	Aves	loss	2050s	SSP1	gf	Total	5.0701
World	Aves	loss	2050s	SSP1	he	Total	3.76833
World	Aves	loss	2050s	SSP1	ip	Total	5.47167
World	Aves	loss	2050s	SSP1	mi	Total	2.81628
World	Aves	loss	2050s	SSP1	no	Total	2.54609
World	Mammalia	loss	2050s	SSP1	gf	Total	3.791
World	Mammalia	loss	2050s	SSP1	he	Total	3.8761
World	Mammalia	loss	2050s	SSP1	ip	Total	5.70624
World	Mammalia	loss	2050s	SSP1	mi	Total	2.56894
World	Mammalia	loss	2050s	SSP1	no	Total	2.63956
World	Plantae	loss	2050s	SSP1	gf	LU	-1.19557
World	Plantae	loss	2050s	SSP1	he	LU	-1.43329
World	Plantae	loss	2050s	SSP1	ip	LU	-1.44677
World	Plantae	loss	2050s	SSP1	mi	LU	-1.28793
World	Plantae	loss	2050s	SSP1	no	LU	-1.65063
World	Amphibia	loss	2050s	SSP1	gf	LU	-1.04948
World	Amphibia	loss	2050s	SSP1	he	LU	-1.17645
World	Amphibia	loss	2050s	SSP1	ip	LU	-1.28701
World	Amphibia	loss	2050s	SSP1	mi	LU	-1.08481
World	Amphibia	loss	2050s	SSP1	no	LU	-1.37068
World	Reptilia	loss	2050s	SSP1	gf	LU	-1.34951
World	Reptilia	loss	2050s	SSP1	he	LU	-1.49439
World	Reptilia	loss	2050s	SSP1	ip	LU	-1.4614
World	Reptilia	loss	2050s	SSP1	mi	LU	-1.30541
World	Reptilia	loss	2050s	SSP1	no	LU	-1.53352
World	Aves	loss	2050s	SSP1	gf	LU	-0.779527
World	Aves	loss	2050s	SSP1	he	LU	-0.826555
World	Aves	loss	2050s	SSP1	ip	LU	-0.865361
World	Aves	loss	2050s	SSP1	mi	LU	-0.762264
World	Aves	loss	2050s	SSP1	no	LU	-1.00399
World	Mammalia	loss	2050s	SSP1	gf	LU	-0.989314
World	Mammalia	loss	2050s	SSP1	he	LU	-1.08369
World	Mammalia	loss	2050s	SSP1	ip	LU	-1.06798
World	Mammalia	loss	2050s	SSP1	mi	LU	-0.951512
World	Mammalia	loss	2050s	SSP1	no	LU	-1.18994
World	Plantae	loss	2050s	SSP1	gf	CC	6.8884
World	Plantae	loss	2050s	SSP1	he	CC	6.61459
World	Plantae	loss	2050s	SSP1	ip	CC	8.14461
World	Plantae	loss	2050s	SSP1	mi	CC	6.21236
World	Plantae	loss	2050s	SSP1	no	CC	5.39457
World	Amphibia	loss	2050s	SSP1	gf	CC	5.41921
World	Amphibia	loss	2050s	SSP1	he	CC	5.85468
World	Amphibia	loss	2050s	SSP1	ip	CC	7.1228
World	Amphibia	loss	2050s	SSP1	mi	CC	4.92276
World	Amphibia	loss	2050s	SSP1	no	CC	3.90849
World	Reptilia	loss	2050s	SSP1	gf	CC	3.94525
World	Reptilia	loss	2050s	SSP1	he	CC	4.2381
World	Reptilia	loss	2050s	SSP1	ip	CC	5.76679
World	Reptilia	loss	2050s	SSP1	mi	CC	3.81541
World	Reptilia	loss	2050s	SSP1	no	CC	3.35229
World	Aves	loss	2050s	SSP1	gf	CC	6.50118
World	Aves	loss	2050s	SSP1	he	CC	5.26667
World	Aves	loss	2050s	SSP1	ip	CC	6.98478
World	Aves	loss	2050s	SSP1	mi	CC	4.20155
World	Aves	loss	2050s	SSP1	no	CC	4.04234
World	Mammalia	loss	2050s	SSP1	gf	CC	5.32923
World	Mammalia	loss	2050s	SSP1	he	CC	5.43302
World	Mammalia	loss	2050s	SSP1	ip	CC	7.19749
World	Mammalia	loss	2050s	SSP1	mi	CC	4.0646
World	Mammalia	loss	2050s	SSP1	no	CC	4.10721
World	Plantae	loss	2050s	SSP2	gf	Total	4.09045
World	Plantae	loss	2050s	SSP2	he	Total	3.65449
World	Plantae	loss	2050s	SSP2	ip	Total	5.34716
World	Plantae	loss	2050s	SSP2	mi	Total	3.45764
World	Plantae	loss	2050s	SSP2	no	Total	2.53677
World	Amphibia	loss	2050s	SSP2	gf	Total	3.69305
World	Amphibia	loss	2050s	SSP2	he	Total	3.8762
World	Amphibia	loss	2050s	SSP2	ip	Total	5.11399
World	Amphibia	loss	2050s	SSP2	mi	Total	2.96357
World	Amphibia	loss	2050s	SSP2	no	Total	1.87141
World	Reptilia	loss	2050s	SSP2	gf	Total	1.58861
World	Reptilia	loss	2050s	SSP2	he	Total	1.87784
World	Reptilia	loss	2050s	SSP2	ip	Total	3.34091
World	Reptilia	loss	2050s	SSP2	mi	Total	1.36307
World	Reptilia	loss	2050s	SSP2	no	Total	0.883475
World	Aves	loss	2050s	SSP2	gf	Total	4.65346
World	Aves	loss	2050s	SSP2	he	Total	3.33789
World	Aves	loss	2050s	SSP2	ip	Total	5.0351
World	Aves	loss	2050s	SSP2	mi	Total	2.34744
World	Aves	loss	2050s	SSP2	no	Total	2.0888
World	Mammalia	loss	2050s	SSP2	gf	Total	3.35321
World	Mammalia	loss	2050s	SSP2	he	Total	3.39822
World	Mammalia	loss	2050s	SSP2	ip	Total	5.2147
World	Mammalia	loss	2050s	SSP2	mi	Total	2.01575
World	Mammalia	loss	2050s	SSP2	no	Total	2.09505
World	Plantae	loss	2050s	SSP2	gf	LU	-1.70616
World	Plantae	loss	2050s	SSP2	he	LU	-1.98712
World	Plantae	loss	2050s	SSP2	ip	LU	-2.04112
World	Plantae	loss	2050s	SSP2	mi	LU	-1.78969
World	Plantae	loss	2050s	SSP2	no	LU	-2.22146
World	Amphibia	loss	2050s	SSP2	gf	LU	-1.40576
World	Amphibia	loss	2050s	SSP2	he	LU	-1.52843
World	Amphibia	loss	2050s	SSP2	ip	LU	-1.67126
World	Amphibia	loss	2050s	SSP2	mi	LU	-1.44754
World	Amphibia	loss	2050s	SSP2	no	LU	-1.78778
World	Reptilia	loss	2050s	SSP2	gf	LU	-1.72157
World	Reptilia	loss	2050s	SSP2	he	LU	-1.82893
World	Reptilia	loss	2050s	SSP2	ip	LU	-1.80013
World	Reptilia	loss	2050s	SSP2	mi	LU	-1.67786
World	Reptilia	loss	2050s	SSP2	no	LU	-1.99397
World	Aves	loss	2050s	SSP2	gf	LU	-1.15338
World	Aves	loss	2050s	SSP2	he	LU	-1.21876
World	Aves	loss	2050s	SSP2	ip	LU	-1.26828
World	Aves	loss	2050s	SSP2	mi	LU	-1.17705
World	Aves	loss	2050s	SSP2	no	LU	-1.43533
World	Mammalia	loss	2050s	SSP2	gf	LU	-1.43252
World	Mammalia	loss	2050s	SSP2	he	LU	-1.5542
World	Mammalia	loss	2050s	SSP2	ip	LU	-1.56137
World	Mammalia	loss	2050s	SSP2	mi	LU	-1.44908
World	Mammalia	loss	2050s	SSP2	no	LU	-1.74097
World	Plantae	loss	2050s	SSP2	gf	CC	7.22086
World	Plantae	loss	2050s	SSP2	he	CC	6.91293
World	Plantae	loss	2050s	SSP2	ip	CC	8.39928
World	Plantae	loss	2050s	SSP2	mi	CC	6.52851
World	Plantae	loss	2050s	SSP2	no	CC	5.61965
World	Amphibia	loss	2050s	SSP2	gf	CC	5.73856
World	Amphibia	loss	2050s	SSP2	he	CC	6.15516
World	Amphibia	loss	2050s	SSP2	ip	CC	7.37953
World	Amphibia	loss	2050s	SSP2	mi	CC	5.27019
World	Amphibia	loss	2050s	SSP2	no	CC	4.15042
World	Reptilia	loss	2050s	SSP2	gf	CC	4.06568
World	Reptilia	loss	2050s	SSP2	he	CC	4.34116
World	Reptilia	loss	2050s	SSP2	ip	CC	5.93715
World	Reptilia	loss	2050s	SSP2	mi	CC	3.9652
World	Reptilia	loss	2050s	SSP2	no	CC	3.4225
World	Aves	loss	2050s	SSP2	gf	CC	6.57731
World	Aves	loss	2050s	SSP2	he	CC	5.33364
World	Aves	loss	2050s	SSP2	ip	CC	7.05937
World	Aves	loss	2050s	SSP2	mi	CC	4.22198
World	Aves	loss	2050s	SSP2	no	CC	4.06856
World	Mammalia	loss	2050s	SSP2	gf	CC	5.56258
World	Mammalia	loss	2050s	SSP2	he	CC	5.58624
World	Mammalia	loss	2050s	SSP2	ip	CC	7.36279
World	Mammalia	loss	2050s	SSP2	mi	CC	4.18291
World	Mammalia	loss	2050s	SSP2	no	CC	4.23587
World	Plantae	loss	2050s	SSP3	gf	Total	4.54903
World	Plantae	loss	2050s	SSP3	he	Total	4.2249
World	Plantae	loss	2050s	SSP3	ip	Total	5.79718
World	Plantae	loss	2050s	SSP3	mi	Total	3.91935
World	Plantae	loss	2050s	SSP3	no	Total	3.15069
World	Amphibia	loss	2050s	SSP3	gf	Total	4.29994
World	Amphibia	loss	2050s	SSP3	he	Total	4.50562
World	Amphibia	loss	2050s	SSP3	ip	Total	5.65842
World	Amphibia	loss	2050s	SSP3	mi	Total	3.56145
World	Amphibia	loss	2050s	SSP3	no	Total	2.47358
World	Reptilia	loss	2050s	SSP3	gf	Total	2.25251
World	Reptilia	loss	2050s	SSP3	he	Total	2.58202
World	Reptilia	loss	2050s	SSP3	ip	Total	3.95484
World	Reptilia	loss	2050s	SSP3	mi	Total	1.94798
World	Reptilia	loss	2050s	SSP3	no	Total	1.62107
World	Aves	loss	2050s	SSP3	gf	Total	5.18048
World	Aves	loss	2050s	SSP3	he	Total	3.93762
World	Aves	loss	2050s	SSP3	ip	Total	5.56987
World	Aves	loss	2050s	SSP3	mi	Total	2.86699
World	Aves	loss	2050s	SSP3	no	Total	2.77769
World	Mammalia	loss	2050s	SSP3	gf	Total	3.78003
World	Mammalia	loss	2050s	SSP3	he	Total	3.81733
World	Mammalia	loss	2050s	SSP3	ip	Total	5.54036
World	Mammalia	loss	2050s	SSP3	mi	Total	2.46115
World	Mammalia	loss	2050s	SSP3	no	Total	2.5874
World	Plantae	loss	2050s	SSP3	gf	LU	-1.30257
World	Plantae	loss	2050s	SSP3	he	LU	-1.46688
World	Plantae	loss	2050s	SSP3	ip	LU	-1.65112
World	Plantae	loss	2050s	SSP3	mi	LU	-1.34954
World	Plantae	loss	2050s	SSP3	no	LU	-1.62053
World	Amphibia	loss	2050s	SSP3	gf	LU	-0.769149
World	Amphibia	loss	2050s	SSP3	he	LU	-0.869346
World	Amphibia	loss	2050s	SSP3	ip	LU	-1.02189
World	Amphibia	loss	2050s	SSP3	mi	LU	-0.796369
World	Amphibia	loss	2050s	SSP3	no	LU	-1.07819
World	Reptilia	loss	2050s	SSP3	gf	LU	-1.19066
World	Reptilia	loss	2050s	SSP3	he	LU	-1.28532
World	Reptilia	loss	2050s	SSP3	ip	LU	-1.29466
World	Reptilia	loss	2050s	SSP3	mi	LU	-1.18686
World	Reptilia	loss	2050s	SSP3	no	LU	-1.42225
World	Aves	loss	2050s	SSP3	gf	LU	-0.745574
World	Aves	loss	2050s	SSP3	he	LU	-0.776168
World	Aves	loss	2050s	SSP3	ip	LU	-0.890695
World	Aves	loss	2050s	SSP3	mi	LU	-0.778741
World	Aves	loss	2050s	SSP3	no	LU	-0.866724
World	Mammalia	loss	2050s	SSP3	gf	LU	-1.08458
World	Mammalia	loss	2050s	SSP3	he	LU	-1.22983
World	Mammalia	loss	2050s	SSP3	ip	LU	-1.31388
World	Mammalia	loss	2050s	SSP3	mi	LU	-1.13463
World	Mammalia	loss	2050s	SSP3	no	LU	-1.31652
World	Plantae	loss	2050s	SSP3	gf	CC	6.50531
World	Plantae	loss	2050s	SSP3	he	CC	6.2897
World	Plantae	loss	2050s	SSP3	ip	CC	7.66444
World	Plantae	loss	2050s	SSP3	mi	CC	5.887
World	Plantae	loss	2050s	SSP3	no	CC	5.07751
World	Amphibia	loss	2050s	SSP3	gf	CC	5.34115
World	Amphibia	loss	2050s	SSP3	he	CC	5.71083
World	Amphibia	loss	2050s	SSP3	ip	CC	6.8702
World	Amphibia	loss	2050s	SSP3	mi	CC	4.76395
World	Amphibia	loss	2050s	SSP3	no	CC	3.72839
World	Reptilia	loss	2050s	SSP3	gf	CC	3.66691
World	Reptilia	loss	2050s	SSP3	he	CC	4.01444
World	Reptilia	loss	2050s	SSP3	ip	CC	5.49806
World	Reptilia	loss	2050s	SSP3	mi	CC	3.53311
World	Reptilia	loss	2050s	SSP3	no	CC	3.07242
World	Aves	loss	2050s	SSP3	gf	CC	5.94226
World	Aves	loss	2050s	SSP3	he	CC	4.71184
World	Aves	loss	2050s	SSP3	ip	CC	6.3912
World	Aves	loss	2050s	SSP3	mi	CC	3.56249
World	Aves	loss	2050s	SSP3	no	CC	3.57395
World	Mammalia	loss	2050s	SSP3	gf	CC	5.09661
World	Mammalia	loss	2050s	SSP3	he	CC	5.05806
World	Mammalia	loss	2050s	SSP3	ip	CC	6.71497
World	Mammalia	loss	2050s	SSP3	mi	CC	3.65316
World	Mammalia	loss	2050s	SSP3	no	CC	3.81646
World	Plantae	loss	2050s	SSP4	gf	Total	4.96681
World	Plantae	loss	2050s	SSP4	he	Total	4.65774
World	Plantae	loss	2050s	SSP4	ip	Total	6.34778
World	Plantae	loss	2050s	SSP4	mi	Total	4.35614
World	Plantae	loss	2050s	SSP4	no	Total	3.58121
World	Amphibia	loss	2050s	SSP4	gf	Total	4.41128
World	Amphibia	loss	2050s	SSP4	he	Total	4.6552
World	Amphibia	loss	2050s	SSP4	ip	Total	5.89278
World	Amphibia	loss	2050s	SSP4	mi	Total	3.65668
World	Amphibia	loss	2050s	SSP4	no	Total	2.65228
World	Reptilia	loss	2050s	SSP4	gf	Total	2.44837
World	Reptilia	loss	2050s	SSP4	he	Total	2.77024
World	Reptilia	loss	2050s	SSP4	ip	Total	4.1804
World	Reptilia	loss	2050s	SSP4	mi	Total	2.20503
World	Reptilia	loss	2050s	SSP4	no	Total	1.79642
World	Aves	loss	2050s	SSP4	gf	Total	5.28295
World	Aves	loss	2050s	SSP4	he	Total	4.01512
World	Aves	loss	2050s	SSP4	ip	Total	5.72854
World	Aves	loss	2050s	SSP4	mi	Total	3.0074
World	Aves	loss	2050s	SSP4	no	Total	2.85124
World	Mammalia	loss	2050s	SSP4	gf	Total	4.01798
World	Mammalia	loss	2050s	SSP4	he	Total	4.15114
World	Mammalia	loss	2050s	SSP4	ip	Total	5.89251
World	Mammalia	loss	2050s	SSP4	mi	Total	2.77504
World	Mammalia	loss	2050s	SSP4	no	Total	2.89172
World	Plantae	loss	2050s	SSP4	gf	LU	-0.931377
World	Plantae	loss	2050s	SSP4	he	LU	-1.09825
World	Plantae	loss	2050s	SSP4	ip	LU	-1.16233
World	Plantae	loss	2050s	SSP4	mi	LU	-1.01278
World	Plantae	loss	2050s	SSP4	no	LU	-1.26215
World	Amphibia	loss	2050s	SSP4	gf	LU	-0.779559
World	Amphibia	loss	2050s	SSP4	he	LU	-0.854497
World	Amphibia	loss	2050s	SSP4	ip	LU	-0.921049
World	Amphibia	loss	2050s	SSP4	mi	LU	-0.807654
World	Amphibia	loss	2050s	SSP4	no	LU	-1.02028
World	Reptilia	loss	2050s	SSP4	gf	LU	-0.993074
World	Reptilia	loss	2050s	SSP4	he	LU	-1.09427
World	Reptilia	loss	2050s	SSP4	ip	LU	-1.07575
World	Reptilia	loss	2050s	SSP4	mi	LU	-0.976614
World	Reptilia	loss	2050s	SSP4	no	LU	-1.20499
World	Aves	loss	2050s	SSP4	gf	LU	-0.597557
World	Aves	loss	2050s	SSP4	he	LU	-0.621552
World	Aves	loss	2050s	SSP4	ip	LU	-0.66172
World	Aves	loss	2050s	SSP4	mi	LU	-0.593071
World	Aves	loss	2050s	SSP4	no	LU	-0.734347
World	Mammalia	loss	2050s	SSP4	gf	LU	-0.822911
World	Mammalia	loss	2050s	SSP4	he	LU	-0.903427
World	Mammalia	loss	2050s	SSP4	ip	LU	-0.922703
World	Mammalia	loss	2050s	SSP4	mi	LU	-0.846606
World	Mammalia	loss	2050s	SSP4	no	LU	-1.01779
World	Plantae	loss	2050s	SSP4	gf	CC	6.46017
World	Plantae	loss	2050s	SSP4	he	CC	6.26868
World	Plantae	loss	2050s	SSP4	ip	CC	7.7371
World	Plantae	loss	2050s	SSP4	mi	CC	5.79964
World	Plantae	loss	2050s	SSP4	no	CC	5.06374
World	Amphibia	loss	2050s	SSP4	gf	CC	5.23579
World	Amphibia	loss	2050s	SSP4	he	CC	5.67671
World	Amphibia	loss	2050s	SSP4	ip	CC	6.92921
World	Amphibia	loss	2050s	SSP4	mi	CC	4.73085
World	Amphibia	loss	2050s	SSP4	no	CC	3.77563
World	Reptilia	loss	2050s	SSP4	gf	CC	3.82845
World	Reptilia	loss	2050s	SSP4	he	CC	4.12634
World	Reptilia	loss	2050s	SSP4	ip	CC	5.6525
World	Reptilia	loss	2050s	SSP4	mi	CC	3.63808
World	Reptilia	loss	2050s	SSP4	no	CC	3.19564
World	Aves	loss	2050s	SSP4	gf	CC	6.18871
World	Aves	loss	2050s	SSP4	he	CC	4.97714
World	Aves	loss	2050s	SSP4	ip	CC	6.72863
World	Aves	loss	2050s	SSP4	mi	CC	3.85895
World	Aves	loss	2050s	SSP4	no	CC	3.81846
World	Mammalia	loss	2050s	SSP4	gf	CC	5.13164
World	Mammalia	loss	2050s	SSP4	he	CC	5.232
World	Mammalia	loss	2050s	SSP4	ip	CC	6.94736
World	Mammalia	loss	2050s	SSP4	mi	CC	3.78782
World	Mammalia	loss	2050s	SSP4	no	CC	3.94422
World	Plantae	loss	2050s	SSP5	gf	Total	2.1187
World	Plantae	loss	2050s	SSP5	he	Total	1.57083
World	Plantae	loss	2050s	SSP5	ip	Total	3.30416
World	Plantae	loss	2050s	SSP5	mi	Total	1.42643
World	Plantae	loss	2050s	SSP5	no	Total	0.291291
World	Amphibia	loss	2050s	SSP5	gf	Total	1.98202
World	Amphibia	loss	2050s	SSP5	he	Total	2.04683
World	Amphibia	loss	2050s	SSP5	ip	Total	3.33767
World	Amphibia	loss	2050s	SSP5	mi	Total	1.12349
World	Amphibia	loss	2050s	SSP5	no	Total	-0.109836
World	Reptilia	loss	2050s	SSP5	gf	Total	-0.999309
World	Reptilia	loss	2050s	SSP5	he	Total	-0.766903
World	Reptilia	loss	2050s	SSP5	ip	Total	0.737818
World	Reptilia	loss	2050s	SSP5	mi	Total	-1.20377
World	Reptilia	loss	2050s	SSP5	no	Total	-1.80055
World	Aves	loss	2050s	SSP5	gf	Total	3.19954
World	Aves	loss	2050s	SSP5	he	Total	1.80682
World	Aves	loss	2050s	SSP5	ip	Total	3.53489
World	Aves	loss	2050s	SSP5	mi	Total	0.853601
World	Aves	loss	2050s	SSP5	no	Total	0.399285
World	Mammalia	loss	2050s	SSP5	gf	Total	1.46704
World	Mammalia	loss	2050s	SSP5	he	Total	1.42661
World	Mammalia	loss	2050s	SSP5	ip	Total	3.30673
World	Mammalia	loss	2050s	SSP5	mi	Total	0.0699452
World	Mammalia	loss	2050s	SSP5	no	Total	-0.0122252
World	Plantae	loss	2050s	SSP5	gf	LU	-3.58152
World	Plantae	loss	2050s	SSP5	he	LU	-4.0263
World	Plantae	loss	2050s	SSP5	ip	LU	-4.04545
World	Plantae	loss	2050s	SSP5	mi	LU	-3.72688
World	Plantae	loss	2050s	SSP5	no	LU	-4.4703
World	Amphibia	loss	2050s	SSP5	gf	LU	-3.03367
World	Amphibia	loss	2050s	SSP5	he	LU	-3.27657
World	Amphibia	loss	2050s	SSP5	ip	LU	-3.30587
World	Amphibia	loss	2050s	SSP5	mi	LU	-3.12316
World	Amphibia	loss	2050s	SSP5	no	LU	-3.7958
World	Reptilia	loss	2050s	SSP5	gf	LU	-4.19526
World	Reptilia	loss	2050s	SSP5	he	LU	-4.36456
World	Reptilia	loss	2050s	SSP5	ip	LU	-4.27495
World	Reptilia	loss	2050s	SSP5	mi	LU	-4.04007
World	Reptilia	loss	2050s	SSP5	no	LU	-4.6407
World	Aves	loss	2050s	SSP5	gf	LU	-2.5901
World	Aves	loss	2050s	SSP5	he	LU	-2.75035
World	Aves	loss	2050s	SSP5	ip	LU	-2.75459
World	Aves	loss	2050s	SSP5	mi	LU	-2.66635
World	Aves	loss	2050s	SSP5	no	LU	-3.11626
World	Mammalia	loss	2050s	SSP5	gf	LU	-3.22066
World	Mammalia	loss	2050s	SSP5	he	LU	-3.45408
World	Mammalia	loss	2050s	SSP5	ip	LU	-3.37416
World	Mammalia	loss	2050s	SSP5	mi	LU	-3.32779
World	Mammalia	loss	2050s	SSP5	no	LU	-3.82977
World	Plantae	loss	2050s	SSP5	gf	CC	8.17329
World	Plantae	loss	2050s	SSP5	he	CC	7.69227
World	Plantae	loss	2050s	SSP5	ip	CC	9.21578
World	Plantae	loss	2050s	SSP5	mi	CC	7.40671
World	Plantae	loss	2050s	SSP5	no	CC	6.19119
World	Amphibia	loss	2050s	SSP5	gf	CC	6.46038
World	Amphibia	loss	2050s	SSP5	he	CC	6.70384
World	Amphibia	loss	2050s	SSP5	ip	CC	8.11912
World	Amphibia	loss	2050s	SSP5	mi	CC	5.94662
World	Amphibia	loss	2050s	SSP5	no	CC	4.62988
World	Reptilia	loss	2050s	SSP5	gf	CC	4.75868
World	Reptilia	loss	2050s	SSP5	he	CC	4.96636
World	Reptilia	loss	2050s	SSP5	ip	CC	6.68098
World	Reptilia	loss	2050s	SSP5	mi	CC	4.85414
World	Reptilia	loss	2050s	SSP5	no	CC	3.96427
World	Aves	loss	2050s	SSP5	gf	CC	7.37843
World	Aves	loss	2050s	SSP5	he	CC	6.06438
World	Aves	loss	2050s	SSP5	ip	CC	7.80689
World	Aves	loss	2050s	SSP5	mi	CC	4.96601
World	Aves	loss	2050s	SSP5	no	CC	4.61791
World	Mammalia	loss	2050s	SSP5	gf	CC	6.31341
World	Mammalia	loss	2050s	SSP5	he	CC	6.18142
World	Mammalia	loss	2050s	SSP5	ip	CC	8.07402
World	Mammalia	loss	2050s	SSP5	mi	CC	4.88276
World	Mammalia	loss	2050s	SSP5	no	CC	4.67581
North America	Plantae	loss	2050s	SSP1	gf	Total	1.60496
North America	Plantae	loss	2050s	SSP1	he	Total	4.25922
North America	Plantae	loss	2050s	SSP1	ip	Total	6.78102
North America	Plantae	loss	2050s	SSP1	mi	Total	2.24453
North America	Plantae	loss	2050s	SSP1	no	Total	4.8036
North America	Amphibia	loss	2050s	SSP1	gf	Total	1.76668
North America	Amphibia	loss	2050s	SSP1	he	Total	6.67121
North America	Amphibia	loss	2050s	SSP1	ip	Total	7.49303
North America	Amphibia	loss	2050s	SSP1	mi	Total	5.9588
North America	Amphibia	loss	2050s	SSP1	no	Total	3.93792
North America	Reptilia	loss	2050s	SSP1	gf	Total	0.859746
North America	Reptilia	loss	2050s	SSP1	he	Total	2.69537
North America	Reptilia	loss	2050s	SSP1	ip	Total	3.3264
North America	Reptilia	loss	2050s	SSP1	mi	Total	1.50726
North America	Reptilia	loss	2050s	SSP1	no	Total	1.86408
North America	Aves	loss	2050s	SSP1	gf	Total	1.33262
North America	Aves	loss	2050s	SSP1	he	Total	1.70824
North America	Aves	loss	2050s	SSP1	ip	Total	4.2494
North America	Aves	loss	2050s	SSP1	mi	Total	-0.460215
North America	Aves	loss	2050s	SSP1	no	Total	1.8372
North America	Mammalia	loss	2050s	SSP1	gf	Total	1.94398
North America	Mammalia	loss	2050s	SSP1	he	Total	4.36246
North America	Mammalia	loss	2050s	SSP1	ip	Total	6.10173
North America	Mammalia	loss	2050s	SSP1	mi	Total	2.15981
North America	Mammalia	loss	2050s	SSP1	no	Total	4.10258
North America	Plantae	loss	2050s	SSP1	gf	LU	-1.14208
North America	Plantae	loss	2050s	SSP1	he	LU	-1.2794
North America	Plantae	loss	2050s	SSP1	ip	LU	-1.38398
North America	Plantae	loss	2050s	SSP1	mi	LU	-1.07669
North America	Plantae	loss	2050s	SSP1	no	LU	-1.42093
North America	Amphibia	loss	2050s	SSP1	gf	LU	-0.732484
North America	Amphibia	loss	2050s	SSP1	he	LU	-0.888434
North America	Amphibia	loss	2050s	SSP1	ip	LU	-0.890275
North America	Amphibia	loss	2050s	SSP1	mi	LU	-0.807589
North America	Amphibia	loss	2050s	SSP1	no	LU	-1.07475
North America	Reptilia	loss	2050s	SSP1	gf	LU	-1.19708
North America	Reptilia	loss	2050s	SSP1	he	LU	-1.27283
North America	Reptilia	loss	2050s	SSP1	ip	LU	-1.32161
North America	Reptilia	loss	2050s	SSP1	mi	LU	-1.11348
North America	Reptilia	loss	2050s	SSP1	no	LU	-1.29008
North America	Aves	loss	2050s	SSP1	gf	LU	-0.707075
North America	Aves	loss	2050s	SSP1	he	LU	-0.803302
North America	Aves	loss	2050s	SSP1	ip	LU	-0.787444
North America	Aves	loss	2050s	SSP1	mi	LU	-0.612647
North America	Aves	loss	2050s	SSP1	no	LU	-0.731707
North America	Mammalia	loss	2050s	SSP1	gf	LU	-1.2583
North America	Mammalia	loss	2050s	SSP1	he	LU	-1.41698
North America	Mammalia	loss	2050s	SSP1	ip	LU	-1.40033
North America	Mammalia	loss	2050s	SSP1	mi	LU	-1.10246
North America	Mammalia	loss	2050s	SSP1	no	LU	-1.44651
North America	Plantae	loss	2050s	SSP1	gf	CC	3.34436
North America	Plantae	loss	2050s	SSP1	he	CC	6.06983
North America	Plantae	loss	2050s	SSP1	ip	CC	8.67738
North America	Plantae	loss	2050s	SSP1	mi	CC	4.27832
North America	Plantae	loss	2050s	SSP1	no	CC	6.47387
North America	Amphibia	loss	2050s	SSP1	gf	CC	2.87571
North America	Amphibia	loss	2050s	SSP1	he	CC	7.75136
North America	Amphibia	loss	2050s	SSP1	ip	CC	8.63192
North America	Amphibia	loss	2050s	SSP1	mi	CC	7.36007
North America	Amphibia	loss	2050s	SSP1	no	CC	5.04573
North America	Reptilia	loss	2050s	SSP1	gf	CC	2.53224
North America	Reptilia	loss	2050s	SSP1	he	CC	4.19496
North America	Reptilia	loss	2050s	SSP1	ip	CC	4.94711
North America	Reptilia	loss	2050s	SSP1	mi	CC	3.301
North America	Reptilia	loss	2050s	SSP1	no	CC	3.48163
North America	Aves	loss	2050s	SSP1	gf	CC	2.86339
North America	Aves	loss	2050s	SSP1	he	CC	3.30389
North America	Aves	loss	2050s	SSP1	ip	CC	5.76181
North America	Aves	loss	2050s	SSP1	mi	CC	1.15447
North America	Aves	loss	2050s	SSP1	no	CC	3.39448
North America	Mammalia	loss	2050s	SSP1	gf	CC	3.8534
North America	Mammalia	loss	2050s	SSP1	he	CC	6.22109
North America	Mammalia	loss	2050s	SSP1	ip	CC	7.97972
North America	Mammalia	loss	2050s	SSP1	mi	CC	4.20681
North America	Mammalia	loss	2050s	SSP1	no	CC	5.81839
North America	Plantae	loss	2050s	SSP2	gf	Total	1.7083
North America	Plantae	loss	2050s	SSP2	he	Total	4.37083
North America	Plantae	loss	2050s	SSP2	ip	Total	6.87536
North America	Plantae	loss	2050s	SSP2	mi	Total	2.36856
North America	Plantae	loss	2050s	SSP2	no	Total	4.97812
North America	Amphibia	loss	2050s	SSP2	gf	Total	1.8636
North America	Amphibia	loss	2050s	SSP2	he	Total	6.62514
North America	Amphibia	loss	2050s	SSP2	ip	Total	7.39413
North America	Amphibia	loss	2050s	SSP2	mi	Total	6.02755
North America	Amphibia	loss	2050s	SSP2	no	Total	3.99278
North America	Reptilia	loss	2050s	SSP2	gf	Total	0.728243
North America	Reptilia	loss	2050s	SSP2	he	Total	2.57878
North America	Reptilia	loss	2050s	SSP2	ip	Total	3.16894
North America	Reptilia	loss	2050s	SSP2	mi	Total	1.46884
North America	Reptilia	loss	2050s	SSP2	no	Total	1.7112
North America	Aves	loss	2050s	SSP2	gf	Total	1.13198
North America	Aves	loss	2050s	SSP2	he	Total	1.54059
North America	Aves	loss	2050s	SSP2	ip	Total	4.02912
North America	Aves	loss	2050s	SSP2	mi	Total	-0.732633
North America	Aves	loss	2050s	SSP2	no	Total	1.57962
North America	Mammalia	loss	2050s	SSP2	gf	Total	1.92966
North America	Mammalia	loss	2050s	SSP2	he	Total	4.28566
North America	Mammalia	loss	2050s	SSP2	ip	Total	6.11268
North America	Mammalia	loss	2050s	SSP2	mi	Total	2.02595
North America	Mammalia	loss	2050s	SSP2	no	Total	4.10353
North America	Plantae	loss	2050s	SSP2	gf	LU	-1.03198
North America	Plantae	loss	2050s	SSP2	he	LU	-1.17955
North America	Plantae	loss	2050s	SSP2	ip	LU	-1.21079
North America	Plantae	loss	2050s	SSP2	mi	LU	-0.96682
North America	Plantae	loss	2050s	SSP2	no	LU	-1.27606
North America	Amphibia	loss	2050s	SSP2	gf	LU	-0.676568
North America	Amphibia	loss	2050s	SSP2	he	LU	-0.822291
North America	Amphibia	loss	2050s	SSP2	ip	LU	-0.880579
North America	Amphibia	loss	2050s	SSP2	mi	LU	-0.732529
North America	Amphibia	loss	2050s	SSP2	no	LU	-1.01258
North America	Reptilia	loss	2050s	SSP2	gf	LU	-1.22542
North America	Reptilia	loss	2050s	SSP2	he	LU	-1.21805
North America	Reptilia	loss	2050s	SSP2	ip	LU	-1.30712
North America	Reptilia	loss	2050s	SSP2	mi	LU	-1.07193
North America	Reptilia	loss	2050s	SSP2	no	LU	-1.35463
North America	Aves	loss	2050s	SSP2	gf	LU	-0.724454
North America	Aves	loss	2050s	SSP2	he	LU	-0.845471
North America	Aves	loss	2050s	SSP2	ip	LU	-0.832044
North America	Aves	loss	2050s	SSP2	mi	LU	-0.665897
North America	Aves	loss	2050s	SSP2	no	LU	-0.792613
North America	Mammalia	loss	2050s	SSP2	gf	LU	-1.24548
North America	Mammalia	loss	2050s	SSP2	he	LU	-1.39437
North America	Mammalia	loss	2050s	SSP2	ip	LU	-1.33079
North America	Mammalia	loss	2050s	SSP2	mi	LU	-1.07058
North America	Mammalia	loss	2050s	SSP2	no	LU	-1.40014
North America	Plantae	loss	2050s	SSP2	gf	CC	3.4343
North America	Plantae	loss	2050s	SSP2	he	CC	6.05618
North America	Plantae	loss	2050s	SSP2	ip	CC	8.67326
North America	Plantae	loss	2050s	SSP2	mi	CC	4.27378
North America	Plantae	loss	2050s	SSP2	no	CC	6.51223
North America	Amphibia	loss	2050s	SSP2	gf	CC	2.89227
North America	Amphibia	loss	2050s	SSP2	he	CC	7.67437
North America	Amphibia	loss	2050s	SSP2	ip	CC	8.50918
North America	Amphibia	loss	2050s	SSP2	mi	CC	7.3727
North America	Amphibia	loss	2050s	SSP2	no	CC	4.99373
North America	Reptilia	loss	2050s	SSP2	gf	CC	2.63284
North America	Reptilia	loss	2050s	SSP2	he	CC	4.24091
North America	Reptilia	loss	2050s	SSP2	ip	CC	5.11747
North America	Reptilia	loss	2050s	SSP2	mi	CC	3.47194
North America	Reptilia	loss	2050s	SSP2	no	CC	3.53593
North America	Aves	loss	2050s	SSP2	gf	CC	3.00233
North America	Aves	loss	2050s	SSP2	he	CC	3.40793
North America	Aves	loss	2050s	SSP2	ip	CC	5.87014
North America	Aves	loss	2050s	SSP2	mi	CC	1.25318
North America	Aves	loss	2050s	SSP2	no	CC	3.48014
North America	Mammalia	loss	2050s	SSP2	gf	CC	3.95644
North America	Mammalia	loss	2050s	SSP2	he	CC	6.26513
North America	Mammalia	loss	2050s	SSP2	ip	CC	8.09018
North America	Mammalia	loss	2050s	SSP2	mi	CC	4.25094
North America	Mammalia	loss	2050s	SSP2	no	CC	5.93037
North America	Plantae	loss	2050s	SSP3	gf	Total	2.21403
North America	Plantae	loss	2050s	SSP3	he	Total	4.84095
North America	Plantae	loss	2050s	SSP3	ip	Total	7.49437
North America	Plantae	loss	2050s	SSP3	mi	Total	2.82151
North America	Plantae	loss	2050s	SSP3	no	Total	5.54904
North America	Amphibia	loss	2050s	SSP3	gf	Total	2.48416
North America	Amphibia	loss	2050s	SSP3	he	Total	7.37611
North America	Amphibia	loss	2050s	SSP3	ip	Total	8.06123
North America	Amphibia	loss	2050s	SSP3	mi	Total	6.71377
North America	Amphibia	loss	2050s	SSP3	no	Total	4.54699
North America	Reptilia	loss	2050s	SSP3	gf	Total	1.36488
North America	Reptilia	loss	2050s	SSP3	he	Total	3.38363
North America	Reptilia	loss	2050s	SSP3	ip	Total	3.89499
North America	Reptilia	loss	2050s	SSP3	mi	Total	2.06769
North America	Reptilia	loss	2050s	SSP3	no	Total	2.56327
North America	Aves	loss	2050s	SSP3	gf	Total	1.71752
North America	Aves	loss	2050s	SSP3	he	Total	2.28903
North America	Aves	loss	2050s	SSP3	ip	Total	4.69154
North America	Aves	loss	2050s	SSP3	mi	Total	-0.113247
North America	Aves	loss	2050s	SSP3	no	Total	2.29484
North America	Mammalia	loss	2050s	SSP3	gf	Total	2.59139
North America	Mammalia	loss	2050s	SSP3	he	Total	5.02262
North America	Mammalia	loss	2050s	SSP3	ip	Total	6.9094
North America	Mammalia	loss	2050s	SSP3	mi	Total	2.7976
North America	Mammalia	loss	2050s	SSP3	no	Total	4.85809
North America	Plantae	loss	2050s	SSP3	gf	LU	-0.542868
North America	Plantae	loss	2050s	SSP3	he	LU	-0.623574
North America	Plantae	loss	2050s	SSP3	ip	LU	-0.713633
North America	Plantae	loss	2050s	SSP3	mi	LU	-0.529414
North America	Plantae	loss	2050s	SSP3	no	LU	-0.721316
North America	Amphibia	loss	2050s	SSP3	gf	LU	-0.19441
North America	Amphibia	loss	2050s	SSP3	he	LU	-0.266768
North America	Amphibia	loss	2050s	SSP3	ip	LU	-0.297741
North America	Amphibia	loss	2050s	SSP3	mi	LU	-0.23297
North America	Amphibia	loss	2050s	SSP3	no	LU	-0.379078
North America	Reptilia	loss	2050s	SSP3	gf	LU	-0.632897
North America	Reptilia	loss	2050s	SSP3	he	LU	-0.631957
North America	Reptilia	loss	2050s	SSP3	ip	LU	-0.683035
North America	Reptilia	loss	2050s	SSP3	mi	LU	-0.530292
North America	Reptilia	loss	2050s	SSP3	no	LU	-0.716677
North America	Aves	loss	2050s	SSP3	gf	LU	-0.370471
North America	Aves	loss	2050s	SSP3	he	LU	-0.433758
North America	Aves	loss	2050s	SSP3	ip	LU	-0.463068
North America	Aves	loss	2050s	SSP3	mi	LU	-0.372587
North America	Aves	loss	2050s	SSP3	no	LU	-0.406899
North America	Mammalia	loss	2050s	SSP3	gf	LU	-0.692167
North America	Mammalia	loss	2050s	SSP3	he	LU	-0.73023
North America	Mammalia	loss	2050s	SSP3	ip	LU	-0.729178
North America	Mammalia	loss	2050s	SSP3	mi	LU	-0.556201
North America	Mammalia	loss	2050s	SSP3	no	LU	-0.768926
North America	Plantae	loss	2050s	SSP3	gf	CC	3.04791
North America	Plantae	loss	2050s	SSP3	he	CC	5.6553
North America	Plantae	loss	2050s	SSP3	ip	CC	8.2152
North America	Plantae	loss	2050s	SSP3	mi	CC	3.73484
North America	Plantae	loss	2050s	SSP3	no	CC	6.08577
North America	Amphibia	loss	2050s	SSP3	gf	CC	2.55499
North America	Amphibia	loss	2050s	SSP3	he	CC	7.34917
North America	Amphibia	loss	2050s	SSP3	ip	CC	8.13445
North America	Amphibia	loss	2050s	SSP3	mi	CC	6.94966
North America	Amphibia	loss	2050s	SSP3	no	CC	4.67283
North America	Reptilia	loss	2050s	SSP3	gf	CC	2.29489
North America	Reptilia	loss	2050s	SSP3	he	CC	4.03149
North America	Reptilia	loss	2050s	SSP3	ip	CC	4.81566
North America	Reptilia	loss	2050s	SSP3	mi	CC	3.11641
North America	Reptilia	loss	2050s	SSP3	no	CC	3.34112
North America	Aves	loss	2050s	SSP3	gf	CC	2.3125
North America	Aves	loss	2050s	SSP3	he	CC	2.84743
North America	Aves	loss	2050s	SSP3	ip	CC	5.27393
North America	Aves	loss	2050s	SSP3	mi	CC	0.517916
North America	Aves	loss	2050s	SSP3	no	CC	2.87092
North America	Mammalia	loss	2050s	SSP3	gf	CC	3.64748
North America	Mammalia	loss	2050s	SSP3	he	CC	5.92998
North America	Mammalia	loss	2050s	SSP3	ip	CC	7.7307
North America	Mammalia	loss	2050s	SSP3	mi	CC	3.877
North America	Mammalia	loss	2050s	SSP3	no	CC	5.5931
North America	Plantae	loss	2050s	SSP4	gf	Total	2.26392
North America	Plantae	loss	2050s	SSP4	he	Total	4.95625
North America	Plantae	loss	2050s	SSP4	ip	Total	7.4896
North America	Plantae	loss	2050s	SSP4	mi	Total	2.96638
North America	Plantae	loss	2050s	SSP4	no	Total	5.55963
North America	Amphibia	loss	2050s	SSP4	gf	Total	2.31057
North America	Amphibia	loss	2050s	SSP4	he	Total	7.36107
North America	Amphibia	loss	2050s	SSP4	ip	Total	8.03263
North America	Amphibia	loss	2050s	SSP4	mi	Total	6.61789
North America	Amphibia	loss	2050s	SSP4	no	Total	4.47066
North America	Reptilia	loss	2050s	SSP4	gf	Total	1.50134
North America	Reptilia	loss	2050s	SSP4	he	Total	3.47113
North America	Reptilia	loss	2050s	SSP4	ip	Total	4.00351
North America	Reptilia	loss	2050s	SSP4	mi	Total	2.20783
North America	Reptilia	loss	2050s	SSP4	no	Total	2.50354
North America	Aves	loss	2050s	SSP4	gf	Total	1.82172
North America	Aves	loss	2050s	SSP4	he	Total	2.33064
North America	Aves	loss	2050s	SSP4	ip	Total	4.74395
North America	Aves	loss	2050s	SSP4	mi	Total	-0.0225495
North America	Aves	loss	2050s	SSP4	no	Total	2.39943
North America	Mammalia	loss	2050s	SSP4	gf	Total	2.64356
North America	Mammalia	loss	2050s	SSP4	he	Total	5.07822
North America	Mammalia	loss	2050s	SSP4	ip	Total	6.85416
North America	Mammalia	loss	2050s	SSP4	mi	Total	2.85872
North America	Mammalia	loss	2050s	SSP4	no	Total	4.84021
North America	Plantae	loss	2050s	SSP4	gf	LU	-0.592577
North America	Plantae	loss	2050s	SSP4	he	LU	-0.66144
North America	Plantae	loss	2050s	SSP4	ip	LU	-0.753209
North America	Plantae	loss	2050s	SSP4	mi	LU	-0.555193
North America	Plantae	loss	2050s	SSP4	no	LU	-0.787086
North America	Amphibia	loss	2050s	SSP4	gf	LU	-0.315917
North America	Amphibia	loss	2050s	SSP4	he	LU	-0.437644
North America	Amphibia	loss	2050s	SSP4	ip	LU	-0.461988
North America	Amphibia	loss	2050s	SSP4	mi	LU	-0.378375
North America	Amphibia	loss	2050s	SSP4	no	LU	-0.53762
North America	Reptilia	loss	2050s	SSP4	gf	LU	-0.586843
North America	Reptilia	loss	2050s	SSP4	he	LU	-0.58573
North America	Reptilia	loss	2050s	SSP4	ip	LU	-0.642521
North America	Reptilia	loss	2050s	SSP4	mi	LU	-0.518305
North America	Reptilia	loss	2050s	SSP4	no	LU	-0.678724
North America	Aves	loss	2050s	SSP4	gf	LU	-0.339419
North America	Aves	loss	2050s	SSP4	he	LU	-0.401418
North America	Aves	loss	2050s	SSP4	ip	LU	-0.433927
North America	Aves	loss	2050s	SSP4	mi	LU	-0.300402
North America	Aves	loss	2050s	SSP4	no	LU	-0.339423
North America	Mammalia	loss	2050s	SSP4	gf	LU	-0.643744
North America	Mammalia	loss	2050s	SSP4	he	LU	-0.765378
North America	Mammalia	loss	2050s	SSP4	ip	LU	-0.786899
North America	Mammalia	loss	2050s	SSP4	mi	LU	-0.562709
North America	Mammalia	loss	2050s	SSP4	no	LU	-0.758955
North America	Plantae	loss	2050s	SSP4	gf	CC	3.09635
North America	Plantae	loss	2050s	SSP4	he	CC	5.74585
North America	Plantae	loss	2050s	SSP4	ip	CC	8.28183
North America	Plantae	loss	2050s	SSP4	mi	CC	3.86099
North America	Plantae	loss	2050s	SSP4	no	CC	6.20154
North America	Amphibia	loss	2050s	SSP4	gf	CC	2.63494
North America	Amphibia	loss	2050s	SSP4	he	CC	7.54703
North America	Amphibia	loss	2050s	SSP4	ip	CC	8.35529
North America	Amphibia	loss	2050s	SSP4	mi	CC	7.13581
North America	Amphibia	loss	2050s	SSP4	no	CC	4.83507
North America	Reptilia	loss	2050s	SSP4	gf	CC	2.39853
North America	Reptilia	loss	2050s	SSP4	he	CC	4.08353
North America	Reptilia	loss	2050s	SSP4	ip	CC	4.86405
North America	Reptilia	loss	2050s	SSP4	mi	CC	3.09425
North America	Reptilia	loss	2050s	SSP4	no	CC	3.30117
North America	Aves	loss	2050s	SSP4	gf	CC	2.51736
North America	Aves	loss	2050s	SSP4	he	CC	3.01289
North America	Aves	loss	2050s	SSP4	ip	CC	5.4431
North America	Aves	loss	2050s	SSP4	mi	CC	0.73429
North America	Aves	loss	2050s	SSP4	no	CC	3.09792
North America	Mammalia	loss	2050s	SSP4	gf	CC	3.55316
North America	Mammalia	loss	2050s	SSP4	he	CC	5.8937
North America	Mammalia	loss	2050s	SSP4	ip	CC	7.6395
North America	Mammalia	loss	2050s	SSP4	mi	CC	3.77932
North America	Mammalia	loss	2050s	SSP4	no	CC	5.56309
North America	Plantae	loss	2050s	SSP5	gf	Total	-1.43489
North America	Plantae	loss	2050s	SSP5	he	Total	1.13867
North America	Plantae	loss	2050s	SSP5	ip	Total	3.75725
North America	Plantae	loss	2050s	SSP5	mi	Total	-0.593054
North America	Plantae	loss	2050s	SSP5	no	Total	1.63678
North America	Amphibia	loss	2050s	SSP5	gf	Total	0.51356
North America	Amphibia	loss	2050s	SSP5	he	Total	4.95177
North America	Amphibia	loss	2050s	SSP5	ip	Total	5.65225
North America	Amphibia	loss	2050s	SSP5	mi	Total	4.2472
North America	Amphibia	loss	2050s	SSP5	no	Total	2.14216
North America	Reptilia	loss	2050s	SSP5	gf	Total	-1.99091
North America	Reptilia	loss	2050s	SSP5	he	Total	-0.171441
North America	Reptilia	loss	2050s	SSP5	ip	Total	0.366856
North America	Reptilia	loss	2050s	SSP5	mi	Total	-1.17024
North America	Reptilia	loss	2050s	SSP5	no	Total	-1.11824
North America	Aves	loss	2050s	SSP5	gf	Total	-0.639
North America	Aves	loss	2050s	SSP5	he	Total	-0.506457
North America	Aves	loss	2050s	SSP5	ip	Total	2.07329
North America	Aves	loss	2050s	SSP5	mi	Total	-2.53598
North America	Aves	loss	2050s	SSP5	no	Total	-0.330996
North America	Mammalia	loss	2050s	SSP5	gf	Total	-0.580097
North America	Mammalia	loss	2050s	SSP5	he	Total	1.63516
North America	Mammalia	loss	2050s	SSP5	ip	Total	3.41446
North America	Mammalia	loss	2050s	SSP5	mi	Total	-0.403086
North America	Mammalia	loss	2050s	SSP5	no	Total	1.54677
North America	Plantae	loss	2050s	SSP5	gf	LU	-3.95846
North America	Plantae	loss	2050s	SSP5	he	LU	-4.25499
North America	Plantae	loss	2050s	SSP5	ip	LU	-4.05662
North America	Plantae	loss	2050s	SSP5	mi	LU	-3.56537
North America	Plantae	loss	2050s	SSP5	no	LU	-4.51744
North America	Amphibia	loss	2050s	SSP5	gf	LU	-1.91151
North America	Amphibia	loss	2050s	SSP5	he	LU	-2.35402
North America	Amphibia	loss	2050s	SSP5	ip	LU	-2.45624
North America	Amphibia	loss	2050s	SSP5	mi	LU	-2.06643
North America	Amphibia	loss	2050s	SSP5	no	LU	-2.85606
North America	Reptilia	loss	2050s	SSP5	gf	LU	-3.75101
North America	Reptilia	loss	2050s	SSP5	he	LU	-3.85877
North America	Reptilia	loss	2050s	SSP5	ip	LU	-4.02621
North America	Reptilia	loss	2050s	SSP5	mi	LU	-3.42126
North America	Reptilia	loss	2050s	SSP5	no	LU	-4.12009
North America	Aves	loss	2050s	SSP5	gf	LU	-2.34043
North America	Aves	loss	2050s	SSP5	he	LU	-2.68264
North America	Aves	loss	2050s	SSP5	ip	LU	-2.60932
North America	Aves	loss	2050s	SSP5	mi	LU	-2.24163
North America	Aves	loss	2050s	SSP5	no	LU	-2.61289
North America	Mammalia	loss	2050s	SSP5	gf	LU	-3.5377
North America	Mammalia	loss	2050s	SSP5	he	LU	-3.84461
North America	Mammalia	loss	2050s	SSP5	ip	LU	-3.78071
North America	Mammalia	loss	2050s	SSP5	mi	LU	-3.29184
North America	Mammalia	loss	2050s	SSP5	no	LU	-3.95644
North America	Plantae	loss	2050s	SSP5	gf	CC	4.32873
North America	Plantae	loss	2050s	SSP5	he	CC	6.81605
North America	Plantae	loss	2050s	SSP5	ip	CC	9.59322
North America	Plantae	loss	2050s	SSP5	mi	CC	5.39359
North America	Plantae	loss	2050s	SSP5	no	CC	7.02964
North America	Amphibia	loss	2050s	SSP5	gf	CC	3.45769
North America	Amphibia	loss	2050s	SSP5	he	CC	7.86109
North America	Amphibia	loss	2050s	SSP5	ip	CC	8.81762
North America	Amphibia	loss	2050s	SSP5	mi	CC	7.971
North America	Amphibia	loss	2050s	SSP5	no	CC	5.34135
North America	Reptilia	loss	2050s	SSP5	gf	CC	3.39553
North America	Reptilia	loss	2050s	SSP5	he	CC	4.92122
North America	Reptilia	loss	2050s	SSP5	ip	CC	5.81258
North America	Reptilia	loss	2050s	SSP5	mi	CC	4.5657
North America	Reptilia	loss	2050s	SSP5	no	CC	4.13809
North America	Aves	loss	2050s	SSP5	gf	CC	3.88741
North America	Aves	loss	2050s	SSP5	he	CC	4.08548
North America	Aves	loss	2050s	SSP5	ip	CC	6.51527
North America	Aves	loss	2050s	SSP5	mi	CC	2.1393
North America	Aves	loss	2050s	SSP5	no	CC	4.12012
North America	Mammalia	loss	2050s	SSP5	gf	CC	4.73155
North America	Mammalia	loss	2050s	SSP5	he	CC	6.80174
North America	Mammalia	loss	2050s	SSP5	ip	CC	8.66206
North America	Mammalia	loss	2050s	SSP5	mi	CC	5.1815
North America	Mammalia	loss	2050s	SSP5	no	CC	6.4758
South America	Plantae	loss	2050s	SSP1	gf	Total	7.81031
South America	Plantae	loss	2050s	SSP1	he	Total	2.96517
South America	Plantae	loss	2050s	SSP1	ip	Total	4.8107
South America	Plantae	loss	2050s	SSP1	mi	Total	2.20464
South America	Plantae	loss	2050s	SSP1	no	Total	-0.180721
South America	Amphibia	loss	2050s	SSP1	gf	Total	6.74386
South America	Amphibia	loss	2050s	SSP1	he	Total	1.63757
South America	Amphibia	loss	2050s	SSP1	ip	Total	4.55889
South America	Amphibia	loss	2050s	SSP1	mi	Total	1.82498
South America	Amphibia	loss	2050s	SSP1	no	Total	0.227719
South America	Reptilia	loss	2050s	SSP1	gf	Total	7.83723
South America	Reptilia	loss	2050s	SSP1	he	Total	3.51725
South America	Reptilia	loss	2050s	SSP1	ip	Total	6.89989
South America	Reptilia	loss	2050s	SSP1	mi	Total	2.9168
South America	Reptilia	loss	2050s	SSP1	no	Total	1.34552
South America	Aves	loss	2050s	SSP1	gf	Total	9.03701
South America	Aves	loss	2050s	SSP1	he	Total	4.81937
South America	Aves	loss	2050s	SSP1	ip	Total	7.15449
South America	Aves	loss	2050s	SSP1	mi	Total	4.02546
South America	Aves	loss	2050s	SSP1	no	Total	3.11734
South America	Mammalia	loss	2050s	SSP1	gf	Total	6.81868
South America	Mammalia	loss	2050s	SSP1	he	Total	4.46833
South America	Mammalia	loss	2050s	SSP1	ip	Total	6.8186
South America	Mammalia	loss	2050s	SSP1	mi	Total	3.33942
South America	Mammalia	loss	2050s	SSP1	no	Total	2.88516
South America	Plantae	loss	2050s	SSP1	gf	LU	-2.42421
South America	Plantae	loss	2050s	SSP1	he	LU	-2.92244
South America	Plantae	loss	2050s	SSP1	ip	LU	-2.735
South America	Plantae	loss	2050s	SSP1	mi	LU	-2.61802
South America	Plantae	loss	2050s	SSP1	no	LU	-3.18838
South America	Amphibia	loss	2050s	SSP1	gf	LU	-1.72929
South America	Amphibia	loss	2050s	SSP1	he	LU	-2.10738
South America	Amphibia	loss	2050s	SSP1	ip	LU	-2.18229
South America	Amphibia	loss	2050s	SSP1	mi	LU	-2.01834
South America	Amphibia	loss	2050s	SSP1	no	LU	-2.46982
South America	Reptilia	loss	2050s	SSP1	gf	LU	-1.86117
South America	Reptilia	loss	2050s	SSP1	he	LU	-2.57284
South America	Reptilia	loss	2050s	SSP1	ip	LU	-1.86303
South America	Reptilia	loss	2050s	SSP1	mi	LU	-2.5702
South America	Reptilia	loss	2050s	SSP1	no	LU	-2.30975
South America	Aves	loss	2050s	SSP1	gf	LU	-1.21171
South America	Aves	loss	2050s	SSP1	he	LU	-1.27705
South America	Aves	loss	2050s	SSP1	ip	LU	-1.30492
South America	Aves	loss	2050s	SSP1	mi	LU	-1.14049
South America	Aves	loss	2050s	SSP1	no	LU	-1.60369
South America	Mammalia	loss	2050s	SSP1	gf	LU	-0.821844
South America	Mammalia	loss	2050s	SSP1	he	LU	-0.861245
South America	Mammalia	loss	2050s	SSP1	ip	LU	-0.831431
South America	Mammalia	loss	2050s	SSP1	mi	LU	-0.800118
South America	Mammalia	loss	2050s	SSP1	no	LU	-0.990254
South America	Plantae	loss	2050s	SSP1	gf	CC	13.6207
South America	Plantae	loss	2050s	SSP1	he	CC	8.3167
South America	Plantae	loss	2050s	SSP1	ip	CC	10.5293
South America	Plantae	loss	2050s	SSP1	mi	CC	7.28204
South America	Plantae	loss	2050s	SSP1	no	CC	5.16813
South America	Amphibia	loss	2050s	SSP1	gf	CC	9.82551
South America	Amphibia	loss	2050s	SSP1	he	CC	4.55071
South America	Amphibia	loss	2050s	SSP1	ip	CC	7.48622
South America	Amphibia	loss	2050s	SSP1	mi	CC	4.76559
South America	Amphibia	loss	2050s	SSP1	no	CC	3.34752
South America	Reptilia	loss	2050s	SSP1	gf	CC	12.3795
South America	Reptilia	loss	2050s	SSP1	he	CC	7.57685
South America	Reptilia	loss	2050s	SSP1	ip	CC	11.3804
South America	Reptilia	loss	2050s	SSP1	mi	CC	6.61392
South America	Reptilia	loss	2050s	SSP1	no	CC	6.68346
South America	Aves	loss	2050s	SSP1	gf	CC	11.685
South America	Aves	loss	2050s	SSP1	he	CC	7.43497
South America	Aves	loss	2050s	SSP1	ip	CC	9.91001
South America	Aves	loss	2050s	SSP1	mi	CC	6.42935
South America	Aves	loss	2050s	SSP1	no	CC	5.75713
South America	Mammalia	loss	2050s	SSP1	gf	CC	8.60343
South America	Mammalia	loss	2050s	SSP1	he	CC	6.1754
South America	Mammalia	loss	2050s	SSP1	ip	CC	8.56183
South America	Mammalia	loss	2050s	SSP1	mi	CC	4.92516
South America	Mammalia	loss	2050s	SSP1	no	CC	4.50804
South America	Plantae	loss	2050s	SSP2	gf	Total	7.60658
South America	Plantae	loss	2050s	SSP2	he	Total	2.84338
South America	Plantae	loss	2050s	SSP2	ip	Total	4.66511
South America	Plantae	loss	2050s	SSP2	mi	Total	2.06706
South America	Plantae	loss	2050s	SSP2	no	Total	-0.284052
South America	Amphibia	loss	2050s	SSP2	gf	Total	6.62174
South America	Amphibia	loss	2050s	SSP2	he	Total	1.4609
South America	Amphibia	loss	2050s	SSP2	ip	Total	4.391
South America	Amphibia	loss	2050s	SSP2	mi	Total	1.65369
South America	Amphibia	loss	2050s	SSP2	no	Total	0.166662
South America	Reptilia	loss	2050s	SSP2	gf	Total	7.39673
South America	Reptilia	loss	2050s	SSP2	he	Total	3.06818
South America	Reptilia	loss	2050s	SSP2	ip	Total	6.34418
South America	Reptilia	loss	2050s	SSP2	mi	Total	2.54575
South America	Reptilia	loss	2050s	SSP2	no	Total	1.04376
South America	Aves	loss	2050s	SSP2	gf	Total	8.87103
South America	Aves	loss	2050s	SSP2	he	Total	4.689
South America	Aves	loss	2050s	SSP2	ip	Total	7.03519
South America	Aves	loss	2050s	SSP2	mi	Total	3.89141
South America	Aves	loss	2050s	SSP2	no	Total	3.01201
South America	Mammalia	loss	2050s	SSP2	gf	Total	6.7238
South America	Mammalia	loss	2050s	SSP2	he	Total	4.40287
South America	Mammalia	loss	2050s	SSP2	ip	Total	6.78619
South America	Mammalia	loss	2050s	SSP2	mi	Total	3.20131
South America	Mammalia	loss	2050s	SSP2	no	Total	2.8105
South America	Plantae	loss	2050s	SSP2	gf	LU	-2.68386
South America	Plantae	loss	2050s	SSP2	he	LU	-3.08928
South America	Plantae	loss	2050s	SSP2	ip	LU	-2.91367
South America	Plantae	loss	2050s	SSP2	mi	LU	-2.7701
South America	Plantae	loss	2050s	SSP2	no	LU	-3.28086
South America	Amphibia	loss	2050s	SSP2	gf	LU	-1.87877
South America	Amphibia	loss	2050s	SSP2	he	LU	-2.3434
South America	Amphibia	loss	2050s	SSP2	ip	LU	-2.34863
South America	Amphibia	loss	2050s	SSP2	mi	LU	-2.23509
South America	Amphibia	loss	2050s	SSP2	no	LU	-2.61586
South America	Reptilia	loss	2050s	SSP2	gf	LU	-1.85762
South America	Reptilia	loss	2050s	SSP2	he	LU	-2.49411
South America	Reptilia	loss	2050s	SSP2	ip	LU	-2.02737
South America	Reptilia	loss	2050s	SSP2	mi	LU	-2.52816
South America	Reptilia	loss	2050s	SSP2	no	LU	-2.35035
South America	Aves	loss	2050s	SSP2	gf	LU	-1.41037
South America	Aves	loss	2050s	SSP2	he	LU	-1.41637
South America	Aves	loss	2050s	SSP2	ip	LU	-1.4359
South America	Aves	loss	2050s	SSP2	mi	LU	-1.26984
South America	Aves	loss	2050s	SSP2	no	LU	-1.70272
South America	Mammalia	loss	2050s	SSP2	gf	LU	-0.991849
South America	Mammalia	loss	2050s	SSP2	he	LU	-0.984624
South America	Mammalia	loss	2050s	SSP2	ip	LU	-0.971216
South America	Mammalia	loss	2050s	SSP2	mi	LU	-0.916421
South America	Mammalia	loss	2050s	SSP2	no	LU	-1.07844
South America	Plantae	loss	2050s	SSP2	gf	CC	13.416
South America	Plantae	loss	2050s	SSP2	he	CC	8.20326
South America	Plantae	loss	2050s	SSP2	ip	CC	10.4431
South America	Plantae	loss	2050s	SSP2	mi	CC	7.15569
South America	Plantae	loss	2050s	SSP2	no	CC	5.0951
South America	Amphibia	loss	2050s	SSP2	gf	CC	9.94185
South America	Amphibia	loss	2050s	SSP2	he	CC	4.54754
South America	Amphibia	loss	2050s	SSP2	ip	CC	7.5805
South America	Amphibia	loss	2050s	SSP2	mi	CC	4.76697
South America	Amphibia	loss	2050s	SSP2	no	CC	3.41122
South America	Reptilia	loss	2050s	SSP2	gf	CC	12.5219
South America	Reptilia	loss	2050s	SSP2	he	CC	7.6696
South America	Reptilia	loss	2050s	SSP2	ip	CC	11.4833
South America	Reptilia	loss	2050s	SSP2	mi	CC	6.77186
South America	Reptilia	loss	2050s	SSP2	no	CC	7.02738
South America	Aves	loss	2050s	SSP2	gf	CC	11.6555
South America	Aves	loss	2050s	SSP2	he	CC	7.47039
South America	Aves	loss	2050s	SSP2	ip	CC	9.99115
South America	Aves	loss	2050s	SSP2	mi	CC	6.47417
South America	Aves	loss	2050s	SSP2	no	CC	5.82501
South America	Mammalia	loss	2050s	SSP2	gf	CC	8.74306
South America	Mammalia	loss	2050s	SSP2	he	CC	6.30971
South America	Mammalia	loss	2050s	SSP2	ip	CC	8.70476
South America	Mammalia	loss	2050s	SSP2	mi	CC	5.02382
South America	Mammalia	loss	2050s	SSP2	no	CC	4.64718
South America	Plantae	loss	2050s	SSP3	gf	Total	9.93295
South America	Plantae	loss	2050s	SSP3	he	Total	5.59258
South America	Plantae	loss	2050s	SSP3	ip	Total	7.33354
South America	Plantae	loss	2050s	SSP3	mi	Total	4.56163
South America	Plantae	loss	2050s	SSP3	no	Total	2.54377
South America	Amphibia	loss	2050s	SSP3	gf	Total	8.43598
South America	Amphibia	loss	2050s	SSP3	he	Total	3.59305
South America	Amphibia	loss	2050s	SSP3	ip	Total	6.66744
South America	Amphibia	loss	2050s	SSP3	mi	Total	3.55938
South America	Amphibia	loss	2050s	SSP3	no	Total	2.37031
South America	Reptilia	loss	2050s	SSP3	gf	Total	9.65671
South America	Reptilia	loss	2050s	SSP3	he	Total	5.71547
South America	Reptilia	loss	2050s	SSP3	ip	Total	8.78388
South America	Reptilia	loss	2050s	SSP3	mi	Total	4.70451
South America	Reptilia	loss	2050s	SSP3	no	Total	4.16178
South America	Aves	loss	2050s	SSP3	gf	Total	10.1804
South America	Aves	loss	2050s	SSP3	he	Total	6.12492
South America	Aves	loss	2050s	SSP3	ip	Total	8.47062
South America	Aves	loss	2050s	SSP3	mi	Total	5.14305
South America	Aves	loss	2050s	SSP3	no	Total	4.60679
South America	Mammalia	loss	2050s	SSP3	gf	Total	7.44367
South America	Mammalia	loss	2050s	SSP3	he	Total	5.25557
South America	Mammalia	loss	2050s	SSP3	ip	Total	7.43886
South America	Mammalia	loss	2050s	SSP3	mi	Total	3.8846
South America	Mammalia	loss	2050s	SSP3	no	Total	3.60828
South America	Plantae	loss	2050s	SSP3	gf	LU	-0.626324
South America	Plantae	loss	2050s	SSP3	he	LU	-0.592618
South America	Plantae	loss	2050s	SSP3	ip	LU	-0.700901
South America	Plantae	loss	2050s	SSP3	mi	LU	-0.527555
South America	Plantae	loss	2050s	SSP3	no	LU	-0.498349
South America	Amphibia	loss	2050s	SSP3	gf	LU	-0.257243
South America	Amphibia	loss	2050s	SSP3	he	LU	-0.399503
South America	Amphibia	loss	2050s	SSP3	ip	LU	-0.49333
South America	Amphibia	loss	2050s	SSP3	mi	LU	-0.338229
South America	Amphibia	loss	2050s	SSP3	no	LU	-0.443565
South America	Reptilia	loss	2050s	SSP3	gf	LU	-0.304987
South America	Reptilia	loss	2050s	SSP3	he	LU	-0.615765
South America	Reptilia	loss	2050s	SSP3	ip	LU	-0.454809
South America	Reptilia	loss	2050s	SSP3	mi	LU	-0.652431
South America	Reptilia	loss	2050s	SSP3	no	LU	-0.372166
South America	Aves	loss	2050s	SSP3	gf	LU	-0.317551
South America	Aves	loss	2050s	SSP3	he	LU	-0.210449
South America	Aves	loss	2050s	SSP3	ip	LU	-0.259678
South America	Aves	loss	2050s	SSP3	mi	LU	-0.180924
South America	Aves	loss	2050s	SSP3	no	LU	-0.285405
South America	Mammalia	loss	2050s	SSP3	gf	LU	-0.361082
South America	Mammalia	loss	2050s	SSP3	he	LU	-0.287585
South America	Mammalia	loss	2050s	SSP3	ip	LU	-0.321305
South America	Mammalia	loss	2050s	SSP3	mi	LU	-0.25339
South America	Mammalia	loss	2050s	SSP3	no	LU	-0.297131
South America	Plantae	loss	2050s	SSP3	gf	CC	11.1775
South America	Plantae	loss	2050s	SSP3	he	CC	6.3759
South America	Plantae	loss	2050s	SSP3	ip	CC	8.38997
South America	Plantae	loss	2050s	SSP3	mi	CC	5.21748
South America	Plantae	loss	2050s	SSP3	no	CC	3.56546
South America	Amphibia	loss	2050s	SSP3	gf	CC	8.52868
South America	Amphibia	loss	2050s	SSP3	he	CC	3.68714
South America	Amphibia	loss	2050s	SSP3	ip	CC	6.56542
South America	Amphibia	loss	2050s	SSP3	mi	CC	3.55574
South America	Amphibia	loss	2050s	SSP3	no	CC	2.64921
South America	Reptilia	loss	2050s	SSP3	gf	CC	10.4608
South America	Reptilia	loss	2050s	SSP3	he	CC	6.00935
South America	Reptilia	loss	2050s	SSP3	ip	CC	9.70803
South America	Reptilia	loss	2050s	SSP3	mi	CC	5.19546
South America	Reptilia	loss	2050s	SSP3	no	CC	5.08312
South America	Aves	loss	2050s	SSP3	gf	CC	10.3816
South America	Aves	loss	2050s	SSP3	he	CC	6.37678
South America	Aves	loss	2050s	SSP3	ip	CC	8.85291
South America	Aves	loss	2050s	SSP3	mi	CC	5.28462
South America	Aves	loss	2050s	SSP3	no	CC	4.94128
South America	Mammalia	loss	2050s	SSP3	gf	CC	7.7538
South America	Mammalia	loss	2050s	SSP3	he	CC	5.46452
South America	Mammalia	loss	2050s	SSP3	ip	CC	7.65326
South America	Mammalia	loss	2050s	SSP3	mi	CC	4.10802
South America	Mammalia	loss	2050s	SSP3	no	CC	3.89663
South America	Plantae	loss	2050s	SSP4	gf	Total	9.04619
South America	Plantae	loss	2050s	SSP4	he	Total	4.54613
South America	Plantae	loss	2050s	SSP4	ip	Total	6.34637
South America	Plantae	loss	2050s	SSP4	mi	Total	3.68142
South America	Plantae	loss	2050s	SSP4	no	Total	1.50922
South America	Amphibia	loss	2050s	SSP4	gf	Total	7.81474
South America	Amphibia	loss	2050s	SSP4	he	Total	2.72915
South America	Amphibia	loss	2050s	SSP4	ip	Total	5.90065
South America	Amphibia	loss	2050s	SSP4	mi	Total	2.88108
South America	Amphibia	loss	2050s	SSP4	no	Total	1.56954
South America	Reptilia	loss	2050s	SSP4	gf	Total	8.68298
South America	Reptilia	loss	2050s	SSP4	he	Total	4.83389
South America	Reptilia	loss	2050s	SSP4	ip	Total	8.15914
South America	Reptilia	loss	2050s	SSP4	mi	Total	4.20719
South America	Reptilia	loss	2050s	SSP4	no	Total	2.98122
South America	Aves	loss	2050s	SSP4	gf	Total	9.56219
South America	Aves	loss	2050s	SSP4	he	Total	5.45674
South America	Aves	loss	2050s	SSP4	ip	Total	7.79497
South America	Aves	loss	2050s	SSP4	mi	Total	4.58726
South America	Aves	loss	2050s	SSP4	no	Total	3.91541
South America	Mammalia	loss	2050s	SSP4	gf	Total	7.16851
South America	Mammalia	loss	2050s	SSP4	he	Total	4.97507
South America	Mammalia	loss	2050s	SSP4	ip	Total	7.23467
South America	Mammalia	loss	2050s	SSP4	mi	Total	3.6283
South America	Mammalia	loss	2050s	SSP4	no	Total	3.33412
South America	Plantae	loss	2050s	SSP4	gf	LU	-1.32258
South America	Plantae	loss	2050s	SSP4	he	LU	-1.48737
South America	Plantae	loss	2050s	SSP4	ip	LU	-1.48004
South America	Plantae	loss	2050s	SSP4	mi	LU	-1.27884
South America	Plantae	loss	2050s	SSP4	no	LU	-1.46563
South America	Amphibia	loss	2050s	SSP4	gf	LU	-0.767557
South America	Amphibia	loss	2050s	SSP4	he	LU	-1.06216
South America	Amphibia	loss	2050s	SSP4	ip	LU	-1.09581
South America	Amphibia	loss	2050s	SSP4	mi	LU	-0.98943
South America	Amphibia	loss	2050s	SSP4	no	LU	-1.16633
South America	Reptilia	loss	2050s	SSP4	gf	LU	-0.925469
South America	Reptilia	loss	2050s	SSP4	he	LU	-1.1374
South America	Reptilia	loss	2050s	SSP4	ip	LU	-0.96291
South America	Reptilia	loss	2050s	SSP4	mi	LU	-1.45143
South America	Reptilia	loss	2050s	SSP4	no	LU	-1.07211
South America	Aves	loss	2050s	SSP4	gf	LU	-0.780958
South America	Aves	loss	2050s	SSP4	he	LU	-0.717401
South America	Aves	loss	2050s	SSP4	ip	LU	-0.747635
South America	Aves	loss	2050s	SSP4	mi	LU	-0.630637
South America	Aves	loss	2050s	SSP4	no	LU	-0.863727
South America	Mammalia	loss	2050s	SSP4	gf	LU	-0.555576
South America	Mammalia	loss	2050s	SSP4	he	LU	-0.521174
South America	Mammalia	loss	2050s	SSP4	ip	LU	-0.526744
South America	Mammalia	loss	2050s	SSP4	mi	LU	-0.497004
South America	Mammalia	loss	2050s	SSP4	no	LU	-0.574404
South America	Plantae	loss	2050s	SSP4	gf	CC	12.021
South America	Plantae	loss	2050s	SSP4	he	CC	7.07663
South America	Plantae	loss	2050s	SSP4	ip	CC	9.159
South America	Plantae	loss	2050s	SSP4	mi	CC	6.01979
South America	Plantae	loss	2050s	SSP4	no	CC	4.22912
South America	Amphibia	loss	2050s	SSP4	gf	CC	9.14482
South America	Amphibia	loss	2050s	SSP4	he	CC	4.06706
South America	Amphibia	loss	2050s	SSP4	ip	CC	6.99609
South America	Amphibia	loss	2050s	SSP4	mi	CC	4.07228
South America	Amphibia	loss	2050s	SSP4	no	CC	3.05842
South America	Reptilia	loss	2050s	SSP4	gf	CC	11.348
South America	Reptilia	loss	2050s	SSP4	he	CC	6.65371
South America	Reptilia	loss	2050s	SSP4	ip	CC	10.6276
South America	Reptilia	loss	2050s	SSP4	mi	CC	6.00836
South America	Reptilia	loss	2050s	SSP4	no	CC	5.9787
South America	Aves	loss	2050s	SSP4	gf	CC	10.8844
South America	Aves	loss	2050s	SSP4	he	CC	6.78124
South America	Aves	loss	2050s	SSP4	ip	CC	9.27725
South America	Aves	loss	2050s	SSP4	mi	CC	5.75085
South America	Aves	loss	2050s	SSP4	no	CC	5.31325
South America	Mammalia	loss	2050s	SSP4	gf	CC	8.21515
South America	Mammalia	loss	2050s	SSP4	he	CC	5.92267
South America	Mammalia	loss	2050s	SSP4	ip	CC	8.19953
South America	Mammalia	loss	2050s	SSP4	mi	CC	4.55031
South America	Mammalia	loss	2050s	SSP4	no	CC	4.31059
South America	Plantae	loss	2050s	SSP5	gf	Total	6.27474
South America	Plantae	loss	2050s	SSP5	he	Total	1.289
South America	Plantae	loss	2050s	SSP5	ip	Total	3.2903
South America	Plantae	loss	2050s	SSP5	mi	Total	0.70647
South America	Plantae	loss	2050s	SSP5	no	Total	-1.89091
South America	Amphibia	loss	2050s	SSP5	gf	Total	5.82245
South America	Amphibia	loss	2050s	SSP5	he	Total	0.443974
South America	Amphibia	loss	2050s	SSP5	ip	Total	3.18823
South America	Amphibia	loss	2050s	SSP5	mi	Total	0.828674
South America	Amphibia	loss	2050s	SSP5	no	Total	-1.05756
South America	Reptilia	loss	2050s	SSP5	gf	Total	6.28348
South America	Reptilia	loss	2050s	SSP5	he	Total	1.62751
South America	Reptilia	loss	2050s	SSP5	ip	Total	5.06217
South America	Reptilia	loss	2050s	SSP5	mi	Total	1.21477
South America	Reptilia	loss	2050s	SSP5	no	Total	-0.579495
South America	Aves	loss	2050s	SSP5	gf	Total	8.19213
South America	Aves	loss	2050s	SSP5	he	Total	3.88468
South America	Aves	loss	2050s	SSP5	ip	Total	6.22277
South America	Aves	loss	2050s	SSP5	mi	Total	3.18081
South America	Aves	loss	2050s	SSP5	no	Total	2.05399
South America	Mammalia	loss	2050s	SSP5	gf	Total	6.22364
South America	Mammalia	loss	2050s	SSP5	he	Total	3.75868
South America	Mammalia	loss	2050s	SSP5	ip	Total	6.1822
South America	Mammalia	loss	2050s	SSP5	mi	Total	2.74072
South America	Mammalia	loss	2050s	SSP5	no	Total	2.17839
South America	Plantae	loss	2050s	SSP5	gf	LU	-4.09229
South America	Plantae	loss	2050s	SSP5	he	LU	-4.72952
South America	Plantae	loss	2050s	SSP5	ip	LU	-4.50625
South America	Plantae	loss	2050s	SSP5	mi	LU	-4.19384
South America	Plantae	loss	2050s	SSP5	no	LU	-4.96096
South America	Amphibia	loss	2050s	SSP5	gf	LU	-2.68577
South America	Amphibia	loss	2050s	SSP5	he	LU	-3.34416
South America	Amphibia	loss	2050s	SSP5	ip	LU	-3.39792
South America	Amphibia	loss	2050s	SSP5	mi	LU	-3.02373
South America	Amphibia	loss	2050s	SSP5	no	LU	-3.69648
South America	Reptilia	loss	2050s	SSP5	gf	LU	-3.09464
South America	Reptilia	loss	2050s	SSP5	he	LU	-3.82006
South America	Reptilia	loss	2050s	SSP5	ip	LU	-3.13742
South America	Reptilia	loss	2050s	SSP5	mi	LU	-3.97469
South America	Reptilia	loss	2050s	SSP5	no	LU	-3.68125
South America	Aves	loss	2050s	SSP5	gf	LU	-2.16556
South America	Aves	loss	2050s	SSP5	he	LU	-2.30192
South America	Aves	loss	2050s	SSP5	ip	LU	-2.33591
South America	Aves	loss	2050s	SSP5	mi	LU	-2.02671
South America	Aves	loss	2050s	SSP5	no	LU	-2.72056
South America	Mammalia	loss	2050s	SSP5	gf	LU	-1.57655
South America	Mammalia	loss	2050s	SSP5	he	LU	-1.68445
South America	Mammalia	loss	2050s	SSP5	ip	LU	-1.66515
South America	Mammalia	loss	2050s	SSP5	mi	LU	-1.52227
South America	Mammalia	loss	2050s	SSP5	no	LU	-1.81361
South America	Plantae	loss	2050s	SSP5	gf	CC	14.7877
South America	Plantae	loss	2050s	SSP5	he	CC	9.31932
South America	Plantae	loss	2050s	SSP5	ip	CC	11.7
South America	Plantae	loss	2050s	SSP5	mi	CC	8.38356
South America	Plantae	loss	2050s	SSP5	no	CC	6.14869
South America	Amphibia	loss	2050s	SSP5	gf	CC	10.9289
South America	Amphibia	loss	2050s	SSP5	he	CC	5.35651
South America	Amphibia	loss	2050s	SSP5	ip	CC	8.4408
South America	Amphibia	loss	2050s	SSP5	mi	CC	5.69497
South America	Amphibia	loss	2050s	SSP5	no	CC	4.15595
South America	Reptilia	loss	2050s	SSP5	gf	CC	13.9401
South America	Reptilia	loss	2050s	SSP5	he	CC	8.65985
South America	Reptilia	loss	2050s	SSP5	ip	CC	12.7179
South America	Reptilia	loss	2050s	SSP5	mi	CC	8.06731
South America	Reptilia	loss	2050s	SSP5	no	CC	7.90662
South America	Aves	loss	2050s	SSP5	gf	CC	12.9506
South America	Aves	loss	2050s	SSP5	he	CC	8.57496
South America	Aves	loss	2050s	SSP5	ip	CC	11.0944
South America	Aves	loss	2050s	SSP5	mi	CC	7.65185
South America	Aves	loss	2050s	SSP5	no	CC	6.73929
South America	Mammalia	loss	2050s	SSP5	gf	CC	9.60006
South America	Mammalia	loss	2050s	SSP5	he	CC	6.92245
South America	Mammalia	loss	2050s	SSP5	ip	CC	9.43441
South America	Mammalia	loss	2050s	SSP5	mi	CC	5.78388
South America	Mammalia	loss	2050s	SSP5	no	CC	5.28242
Europe	Plantae	loss	2050s	SSP1	gf	Total	5.36574
Europe	Plantae	loss	2050s	SSP1	he	Total	4.71308
Europe	Plantae	loss	2050s	SSP1	ip	Total	2.82902
Europe	Plantae	loss	2050s	SSP1	mi	Total	9.05022
Europe	Plantae	loss	2050s	SSP1	no	Total	1.90286
Europe	Amphibia	loss	2050s	SSP1	gf	Total	4.80354
Europe	Amphibia	loss	2050s	SSP1	he	Total	1.36447
Europe	Amphibia	loss	2050s	SSP1	ip	Total	-1.64736
Europe	Amphibia	loss	2050s	SSP1	mi	Total	7.31502
Europe	Amphibia	loss	2050s	SSP1	no	Total	-0.385766
Europe	Reptilia	loss	2050s	SSP1	gf	Total	-3.94179
Europe	Reptilia	loss	2050s	SSP1	he	Total	-2.34014
Europe	Reptilia	loss	2050s	SSP1	ip	Total	-1.37127
Europe	Reptilia	loss	2050s	SSP1	mi	Total	-0.617233
Europe	Reptilia	loss	2050s	SSP1	no	Total	-3.71078
Europe	Aves	loss	2050s	SSP1	gf	Total	5.28862
Europe	Aves	loss	2050s	SSP1	he	Total	3.30831
Europe	Aves	loss	2050s	SSP1	ip	Total	3.8819
Europe	Aves	loss	2050s	SSP1	mi	Total	10.8268
Europe	Aves	loss	2050s	SSP1	no	Total	0.931251
Europe	Mammalia	loss	2050s	SSP1	gf	Total	-3.63146
Europe	Mammalia	loss	2050s	SSP1	he	Total	-3.91584
Europe	Mammalia	loss	2050s	SSP1	ip	Total	-4.55147
Europe	Mammalia	loss	2050s	SSP1	mi	Total	-1.20824
Europe	Mammalia	loss	2050s	SSP1	no	Total	-8.54353
Europe	Plantae	loss	2050s	SSP1	gf	LU	-3.97774
Europe	Plantae	loss	2050s	SSP1	he	LU	-5.64559
Europe	Plantae	loss	2050s	SSP1	ip	LU	-5.91463
Europe	Plantae	loss	2050s	SSP1	mi	LU	-4.52809
Europe	Plantae	loss	2050s	SSP1	no	LU	-6.46798
Europe	Amphibia	loss	2050s	SSP1	gf	LU	-4.00544
Europe	Amphibia	loss	2050s	SSP1	he	LU	-5.15118
Europe	Amphibia	loss	2050s	SSP1	ip	LU	-6.0501
Europe	Amphibia	loss	2050s	SSP1	mi	LU	-4.58072
Europe	Amphibia	loss	2050s	SSP1	no	LU	-7.33113
Europe	Reptilia	loss	2050s	SSP1	gf	LU	-7.66826
Europe	Reptilia	loss	2050s	SSP1	he	LU	-8.76047
Europe	Reptilia	loss	2050s	SSP1	ip	LU	-8.29714
Europe	Reptilia	loss	2050s	SSP1	mi	LU	-7.37646
Europe	Reptilia	loss	2050s	SSP1	no	LU	-8.74411
Europe	Aves	loss	2050s	SSP1	gf	LU	-3.2724
Europe	Aves	loss	2050s	SSP1	he	LU	-4.41348
Europe	Aves	loss	2050s	SSP1	ip	LU	-3.82247
Europe	Aves	loss	2050s	SSP1	mi	LU	-3.77741
Europe	Aves	loss	2050s	SSP1	no	LU	-4.88094
Europe	Mammalia	loss	2050s	SSP1	gf	LU	-11.5109
Europe	Mammalia	loss	2050s	SSP1	he	LU	-13.7687
Europe	Mammalia	loss	2050s	SSP1	ip	LU	-13.0136
Europe	Mammalia	loss	2050s	SSP1	mi	LU	-11.5201
Europe	Mammalia	loss	2050s	SSP1	no	LU	-13.3528
Europe	Plantae	loss	2050s	SSP1	gf	CC	13.8879
Europe	Plantae	loss	2050s	SSP1	he	CC	14.0568
Europe	Plantae	loss	2050s	SSP1	ip	CC	11.1504
Europe	Plantae	loss	2050s	SSP1	mi	CC	18.2022
Europe	Plantae	loss	2050s	SSP1	no	CC	10.5288
Europe	Amphibia	loss	2050s	SSP1	gf	CC	14.5263
Europe	Amphibia	loss	2050s	SSP1	he	CC	11.5857
Europe	Amphibia	loss	2050s	SSP1	ip	CC	7.94996
Europe	Amphibia	loss	2050s	SSP1	mi	CC	17.057
Europe	Amphibia	loss	2050s	SSP1	no	CC	9.22274
Europe	Reptilia	loss	2050s	SSP1	gf	CC	6.95535
Europe	Reptilia	loss	2050s	SSP1	he	CC	8.81031
Europe	Reptilia	loss	2050s	SSP1	ip	CC	8.61279
Europe	Reptilia	loss	2050s	SSP1	mi	CC	10.5169
Europe	Reptilia	loss	2050s	SSP1	no	CC	5.91664
Europe	Aves	loss	2050s	SSP1	gf	CC	11.7377
Europe	Aves	loss	2050s	SSP1	he	CC	10.1394
Europe	Aves	loss	2050s	SSP1	ip	CC	9.75313
Europe	Aves	loss	2050s	SSP1	mi	CC	16.7659
Europe	Aves	loss	2050s	SSP1	no	CC	7.20534
Europe	Mammalia	loss	2050s	SSP1	gf	CC	14.1831
Europe	Mammalia	loss	2050s	SSP1	he	CC	14.5999
Europe	Mammalia	loss	2050s	SSP1	ip	CC	11.663
Europe	Mammalia	loss	2050s	SSP1	mi	CC	16.6252
Europe	Mammalia	loss	2050s	SSP1	no	CC	7.93795
Europe	Plantae	loss	2050s	SSP2	gf	Total	4.1507
Europe	Plantae	loss	2050s	SSP2	he	Total	3.28748
Europe	Plantae	loss	2050s	SSP2	ip	Total	0.664392
Europe	Plantae	loss	2050s	SSP2	mi	Total	7.87043
Europe	Plantae	loss	2050s	SSP2	no	Total	-0.238805
Europe	Amphibia	loss	2050s	SSP2	gf	Total	2.55116
Europe	Amphibia	loss	2050s	SSP2	he	Total	-1.05628
Europe	Amphibia	loss	2050s	SSP2	ip	Total	-4.40388
Europe	Amphibia	loss	2050s	SSP2	mi	Total	6.37809
Europe	Amphibia	loss	2050s	SSP2	no	Total	-2.65836
Europe	Reptilia	loss	2050s	SSP2	gf	Total	-6.64741
Europe	Reptilia	loss	2050s	SSP2	he	Total	-4.83531
Europe	Reptilia	loss	2050s	SSP2	ip	Total	-4.1807
Europe	Reptilia	loss	2050s	SSP2	mi	Total	-3.44079
Europe	Reptilia	loss	2050s	SSP2	no	Total	-7.77818
Europe	Aves	loss	2050s	SSP2	gf	Total	5.18162
Europe	Aves	loss	2050s	SSP2	he	Total	2.47363
Europe	Aves	loss	2050s	SSP2	ip	Total	2.88709
Europe	Aves	loss	2050s	SSP2	mi	Total	9.42228
Europe	Aves	loss	2050s	SSP2	no	Total	-0.55172
Europe	Mammalia	loss	2050s	SSP2	gf	Total	-6.95019
Europe	Mammalia	loss	2050s	SSP2	he	Total	-8.03077
Europe	Mammalia	loss	2050s	SSP2	ip	Total	-9.46867
Europe	Mammalia	loss	2050s	SSP2	mi	Total	-4.91078
Europe	Mammalia	loss	2050s	SSP2	no	Total	-13.5009
Europe	Plantae	loss	2050s	SSP2	gf	LU	-5.12439
Europe	Plantae	loss	2050s	SSP2	he	LU	-7.21533
Europe	Plantae	loss	2050s	SSP2	ip	LU	-7.98489
Europe	Plantae	loss	2050s	SSP2	mi	LU	-5.64008
Europe	Plantae	loss	2050s	SSP2	no	LU	-8.51169
Europe	Amphibia	loss	2050s	SSP2	gf	LU	-5.28611
Europe	Amphibia	loss	2050s	SSP2	he	LU	-6.78187
Europe	Amphibia	loss	2050s	SSP2	ip	LU	-8.1692
Europe	Amphibia	loss	2050s	SSP2	mi	LU	-5.1812
Europe	Amphibia	loss	2050s	SSP2	no	LU	-9.22398
Europe	Reptilia	loss	2050s	SSP2	gf	LU	-10.0273
Europe	Reptilia	loss	2050s	SSP2	he	LU	-10.8606
Europe	Reptilia	loss	2050s	SSP2	ip	LU	-10.6385
Europe	Reptilia	loss	2050s	SSP2	mi	LU	-9.59868
Europe	Reptilia	loss	2050s	SSP2	no	LU	-11.413
Europe	Aves	loss	2050s	SSP2	gf	LU	-3.64569
Europe	Aves	loss	2050s	SSP2	he	LU	-5.45743
Europe	Aves	loss	2050s	SSP2	ip	LU	-5.49756
Europe	Aves	loss	2050s	SSP2	mi	LU	-4.9274
Europe	Aves	loss	2050s	SSP2	no	LU	-6.18923
Europe	Mammalia	loss	2050s	SSP2	gf	LU	-14.6082
Europe	Mammalia	loss	2050s	SSP2	he	LU	-17.4776
Europe	Mammalia	loss	2050s	SSP2	ip	LU	-17.4383
Europe	Mammalia	loss	2050s	SSP2	mi	LU	-14.9188
Europe	Mammalia	loss	2050s	SSP2	no	LU	-17.7028
Europe	Plantae	loss	2050s	SSP2	gf	CC	16.9501
Europe	Plantae	loss	2050s	SSP2	he	CC	16.5437
Europe	Plantae	loss	2050s	SSP2	ip	CC	13.2144
Europe	Plantae	loss	2050s	SSP2	mi	CC	21.5398
Europe	Plantae	loss	2050s	SSP2	no	CC	12.7593
Europe	Amphibia	loss	2050s	SSP2	gf	CC	18.4968
Europe	Amphibia	loss	2050s	SSP2	he	CC	15.2147
Europe	Amphibia	loss	2050s	SSP2	ip	CC	11.1118
Europe	Amphibia	loss	2050s	SSP2	mi	CC	22.0815
Europe	Amphibia	loss	2050s	SSP2	no	CC	12.7347
Europe	Reptilia	loss	2050s	SSP2	gf	CC	8.71973
Europe	Reptilia	loss	2050s	SSP2	he	CC	10.3688
Europe	Reptilia	loss	2050s	SSP2	ip	CC	10.1149
Europe	Reptilia	loss	2050s	SSP2	mi	CC	12.3568
Europe	Reptilia	loss	2050s	SSP2	no	CC	6.74648
Europe	Aves	loss	2050s	SSP2	gf	CC	14.1299
Europe	Aves	loss	2050s	SSP2	he	CC	11.9159
Europe	Aves	loss	2050s	SSP2	ip	CC	11.0162
Europe	Aves	loss	2050s	SSP2	mi	CC	18.5471
Europe	Aves	loss	2050s	SSP2	no	CC	8.71143
Europe	Mammalia	loss	2050s	SSP2	gf	CC	17.6379
Europe	Mammalia	loss	2050s	SSP2	he	CC	17.4585
Europe	Mammalia	loss	2050s	SSP2	ip	CC	13.8177
Europe	Mammalia	loss	2050s	SSP2	mi	CC	19.9288
Europe	Mammalia	loss	2050s	SSP2	no	CC	10.4312
Europe	Plantae	loss	2050s	SSP3	gf	Total	4.43504
Europe	Plantae	loss	2050s	SSP3	he	Total	4.05789
Europe	Plantae	loss	2050s	SSP3	ip	Total	1.53591
Europe	Plantae	loss	2050s	SSP3	mi	Total	8.08863
Europe	Plantae	loss	2050s	SSP3	no	Total	0.72913
Europe	Amphibia	loss	2050s	SSP3	gf	Total	3.23335
Europe	Amphibia	loss	2050s	SSP3	he	Total	-0.713266
Europe	Amphibia	loss	2050s	SSP3	ip	Total	-4.19727
Europe	Amphibia	loss	2050s	SSP3	mi	Total	6.09249
Europe	Amphibia	loss	2050s	SSP3	no	Total	-2.752
Europe	Reptilia	loss	2050s	SSP3	gf	Total	-5.63312
Europe	Reptilia	loss	2050s	SSP3	he	Total	-4.50528
Europe	Reptilia	loss	2050s	SSP3	ip	Total	-4.02062
Europe	Reptilia	loss	2050s	SSP3	mi	Total	-3.64095
Europe	Reptilia	loss	2050s	SSP3	no	Total	-7.67482
Europe	Aves	loss	2050s	SSP3	gf	Total	5.54866
Europe	Aves	loss	2050s	SSP3	he	Total	3.29472
Europe	Aves	loss	2050s	SSP3	ip	Total	3.33783
Europe	Aves	loss	2050s	SSP3	mi	Total	10.4684
Europe	Aves	loss	2050s	SSP3	no	Total	0.26362
Europe	Mammalia	loss	2050s	SSP3	gf	Total	-6.11045
Europe	Mammalia	loss	2050s	SSP3	he	Total	-7.03241
Europe	Mammalia	loss	2050s	SSP3	ip	Total	-7.73429
Europe	Mammalia	loss	2050s	SSP3	mi	Total	-4.22906
Europe	Mammalia	loss	2050s	SSP3	no	Total	-12.3603
Europe	Plantae	loss	2050s	SSP3	gf	LU	-4.38726
Europe	Plantae	loss	2050s	SSP3	he	LU	-6.25403
Europe	Plantae	loss	2050s	SSP3	ip	LU	-7.00376
Europe	Plantae	loss	2050s	SSP3	mi	LU	-4.926
Europe	Plantae	loss	2050s	SSP3	no	LU	-7.39967
Europe	Amphibia	loss	2050s	SSP3	gf	LU	-4.86706
Europe	Amphibia	loss	2050s	SSP3	he	LU	-6.48305
Europe	Amphibia	loss	2050s	SSP3	ip	LU	-7.28327
Europe	Amphibia	loss	2050s	SSP3	mi	LU	-4.77237
Europe	Amphibia	loss	2050s	SSP3	no	LU	-8.96396
Europe	Reptilia	loss	2050s	SSP3	gf	LU	-9.68277
Europe	Reptilia	loss	2050s	SSP3	he	LU	-10.9211
Europe	Reptilia	loss	2050s	SSP3	ip	LU	-10.7479
Europe	Reptilia	loss	2050s	SSP3	mi	LU	-9.90436
Europe	Reptilia	loss	2050s	SSP3	no	LU	-11.6981
Europe	Aves	loss	2050s	SSP3	gf	LU	-3.00694
Europe	Aves	loss	2050s	SSP3	he	LU	-4.65024
Europe	Aves	loss	2050s	SSP3	ip	LU	-4.47945
Europe	Aves	loss	2050s	SSP3	mi	LU	-3.99331
Europe	Aves	loss	2050s	SSP3	no	LU	-5.26731
Europe	Mammalia	loss	2050s	SSP3	gf	LU	-13.7933
Europe	Mammalia	loss	2050s	SSP3	he	LU	-16.7072
Europe	Mammalia	loss	2050s	SSP3	ip	LU	-15.9079
Europe	Mammalia	loss	2050s	SSP3	mi	LU	-13.875
Europe	Mammalia	loss	2050s	SSP3	no	LU	-16.886
Europe	Plantae	loss	2050s	SSP3	gf	CC	14.6715
Europe	Plantae	loss	2050s	SSP3	he	CC	14.8563
Europe	Plantae	loss	2050s	SSP3	ip	CC	11.4094
Europe	Plantae	loss	2050s	SSP3	mi	CC	19.0351
Europe	Plantae	loss	2050s	SSP3	no	CC	10.9945
Europe	Amphibia	loss	2050s	SSP3	gf	CC	16.979
Europe	Amphibia	loss	2050s	SSP3	he	CC	13.7269
Europe	Amphibia	loss	2050s	SSP3	ip	CC	9.58135
Europe	Amphibia	loss	2050s	SSP3	mi	CC	19.8219
Europe	Amphibia	loss	2050s	SSP3	no	CC	10.5837
Europe	Reptilia	loss	2050s	SSP3	gf	CC	7.63805
Europe	Reptilia	loss	2050s	SSP3	he	CC	8.92983
Europe	Reptilia	loss	2050s	SSP3	ip	CC	8.45099
Europe	Reptilia	loss	2050s	SSP3	mi	CC	10.5473
Europe	Reptilia	loss	2050s	SSP3	no	CC	5.30828
Europe	Aves	loss	2050s	SSP3	gf	CC	12.2804
Europe	Aves	loss	2050s	SSP3	he	CC	10.7955
Europe	Aves	loss	2050s	SSP3	ip	CC	9.82195
Europe	Aves	loss	2050s	SSP3	mi	CC	16.8044
Europe	Aves	loss	2050s	SSP3	no	CC	7.40932
Europe	Mammalia	loss	2050s	SSP3	gf	CC	15.0466
Europe	Mammalia	loss	2050s	SSP3	he	CC	15.037
Europe	Mammalia	loss	2050s	SSP3	ip	CC	12.2323
Europe	Mammalia	loss	2050s	SSP3	mi	CC	17.5086
Europe	Mammalia	loss	2050s	SSP3	no	CC	8.08493
Europe	Plantae	loss	2050s	SSP4	gf	Total	5.64455
Europe	Plantae	loss	2050s	SSP4	he	Total	5.68629
Europe	Plantae	loss	2050s	SSP4	ip	Total	3.41822
Europe	Plantae	loss	2050s	SSP4	mi	Total	9.48782
Europe	Plantae	loss	2050s	SSP4	no	Total	2.6412
Europe	Amphibia	loss	2050s	SSP4	gf	Total	5.95972
Europe	Amphibia	loss	2050s	SSP4	he	Total	2.35488
Europe	Amphibia	loss	2050s	SSP4	ip	Total	-0.887847
Europe	Amphibia	loss	2050s	SSP4	mi	Total	7.93545
Europe	Amphibia	loss	2050s	SSP4	no	Total	0.524259
Europe	Reptilia	loss	2050s	SSP4	gf	Total	-3.31772
Europe	Reptilia	loss	2050s	SSP4	he	Total	-1.3898
Europe	Reptilia	loss	2050s	SSP4	ip	Total	-1.02451
Europe	Reptilia	loss	2050s	SSP4	mi	Total	-0.663335
Europe	Reptilia	loss	2050s	SSP4	no	Total	-3.12323
Europe	Aves	loss	2050s	SSP4	gf	Total	6.16593
Europe	Aves	loss	2050s	SSP4	he	Total	4.5035
Europe	Aves	loss	2050s	SSP4	ip	Total	4.28601
Europe	Aves	loss	2050s	SSP4	mi	Total	11.6257
Europe	Aves	loss	2050s	SSP4	no	Total	1.48168
Europe	Mammalia	loss	2050s	SSP4	gf	Total	-2.29182
Europe	Mammalia	loss	2050s	SSP4	he	Total	-1.69094
Europe	Mammalia	loss	2050s	SSP4	ip	Total	-2.57098
Europe	Mammalia	loss	2050s	SSP4	mi	Total	-0.0204334
Europe	Mammalia	loss	2050s	SSP4	no	Total	-6.14885
Europe	Plantae	loss	2050s	SSP4	gf	LU	-3.4679
Europe	Plantae	loss	2050s	SSP4	he	LU	-4.88249
Europe	Plantae	loss	2050s	SSP4	ip	LU	-5.33841
Europe	Plantae	loss	2050s	SSP4	mi	LU	-4.20619
Europe	Plantae	loss	2050s	SSP4	no	LU	-5.99797
Europe	Amphibia	loss	2050s	SSP4	gf	LU	-3.37902
Europe	Amphibia	loss	2050s	SSP4	he	LU	-4.49874
Europe	Amphibia	loss	2050s	SSP4	ip	LU	-4.96918
Europe	Amphibia	loss	2050s	SSP4	mi	LU	-4.0463
Europe	Amphibia	loss	2050s	SSP4	no	LU	-6.7175
Europe	Reptilia	loss	2050s	SSP4	gf	LU	-7.69838
Europe	Reptilia	loss	2050s	SSP4	he	LU	-8.66846
Europe	Reptilia	loss	2050s	SSP4	ip	LU	-8.37254
Europe	Reptilia	loss	2050s	SSP4	mi	LU	-7.44886
Europe	Reptilia	loss	2050s	SSP4	no	LU	-8.80532
Europe	Aves	loss	2050s	SSP4	gf	LU	-2.77736
Europe	Aves	loss	2050s	SSP4	he	LU	-3.84151
Europe	Aves	loss	2050s	SSP4	ip	LU	-3.52358
Europe	Aves	loss	2050s	SSP4	mi	LU	-3.47078
Europe	Aves	loss	2050s	SSP4	no	LU	-4.3726
Europe	Mammalia	loss	2050s	SSP4	gf	LU	-10.3567
Europe	Mammalia	loss	2050s	SSP4	he	LU	-12.065
Europe	Mammalia	loss	2050s	SSP4	ip	LU	-11.3079
Europe	Mammalia	loss	2050s	SSP4	mi	LU	-10.6405
Europe	Mammalia	loss	2050s	SSP4	no	LU	-11.9306
Europe	Plantae	loss	2050s	SSP4	gf	CC	12.2727
Europe	Plantae	loss	2050s	SSP4	he	CC	12.846
Europe	Plantae	loss	2050s	SSP4	ip	CC	9.82261
Europe	Plantae	loss	2050s	SSP4	mi	CC	16.4621
Europe	Plantae	loss	2050s	SSP4	no	CC	9.13823
Europe	Amphibia	loss	2050s	SSP4	gf	CC	13.3664
Europe	Amphibia	loss	2050s	SSP4	he	CC	9.95828
Europe	Amphibia	loss	2050s	SSP4	ip	CC	6.42056
Europe	Amphibia	loss	2050s	SSP4	mi	CC	15.2984
Europe	Amphibia	loss	2050s	SSP4	no	CC	7.61238
Europe	Reptilia	loss	2050s	SSP4	gf	CC	6.03991
Europe	Reptilia	loss	2050s	SSP4	he	CC	7.69367
Europe	Reptilia	loss	2050s	SSP4	ip	CC	7.31088
Europe	Reptilia	loss	2050s	SSP4	mi	CC	8.80017
Europe	Reptilia	loss	2050s	SSP4	no	CC	4.47223
Europe	Aves	loss	2050s	SSP4	gf	CC	10.8644
Europe	Aves	loss	2050s	SSP4	he	CC	9.64595
Europe	Aves	loss	2050s	SSP4	ip	CC	8.45664
Europe	Aves	loss	2050s	SSP4	mi	CC	15.5624
Europe	Aves	loss	2050s	SSP4	no	CC	6.38851
Europe	Mammalia	loss	2050s	SSP4	gf	CC	11.1287
Europe	Mammalia	loss	2050s	SSP4	he	CC	12.3519
Europe	Mammalia	loss	2050s	SSP4	ip	CC	9.42223
Europe	Mammalia	loss	2050s	SSP4	mi	CC	13.4111
Europe	Mammalia	loss	2050s	SSP4	no	CC	5.46224
Europe	Plantae	loss	2050s	SSP5	gf	Total	0.894108
Europe	Plantae	loss	2050s	SSP5	he	Total	-0.934692
Europe	Plantae	loss	2050s	SSP5	ip	Total	-3.46146
Europe	Plantae	loss	2050s	SSP5	mi	Total	4.01454
Europe	Plantae	loss	2050s	SSP5	no	Total	-4.4747
Europe	Amphibia	loss	2050s	SSP5	gf	Total	-1.6285
Europe	Amphibia	loss	2050s	SSP5	he	Total	-5.42506
Europe	Amphibia	loss	2050s	SSP5	ip	Total	-10.3211
Europe	Amphibia	loss	2050s	SSP5	mi	Total	1.60913
Europe	Amphibia	loss	2050s	SSP5	no	Total	-7.95405
Europe	Reptilia	loss	2050s	SSP5	gf	Total	-11.8732
Europe	Reptilia	loss	2050s	SSP5	he	Total	-9.39136
Europe	Reptilia	loss	2050s	SSP5	ip	Total	-8.73976
Europe	Reptilia	loss	2050s	SSP5	mi	Total	-7.35139
Europe	Reptilia	loss	2050s	SSP5	no	Total	-11.2515
Europe	Aves	loss	2050s	SSP5	gf	Total	2.2676
Europe	Aves	loss	2050s	SSP5	he	Total	-1.62595
Europe	Aves	loss	2050s	SSP5	ip	Total	-1.19493
Europe	Aves	loss	2050s	SSP5	mi	Total	5.3149
Europe	Aves	loss	2050s	SSP5	no	Total	-3.95542
Europe	Mammalia	loss	2050s	SSP5	gf	Total	-14.025
Europe	Mammalia	loss	2050s	SSP5	he	Total	-16.0742
Europe	Mammalia	loss	2050s	SSP5	ip	Total	-17.2197
Europe	Mammalia	loss	2050s	SSP5	mi	Total	-12.341
Europe	Mammalia	loss	2050s	SSP5	no	Total	-20.9238
Europe	Plantae	loss	2050s	SSP5	gf	LU	-8.41635
Europe	Plantae	loss	2050s	SSP5	he	LU	-11.6504
Europe	Plantae	loss	2050s	SSP5	ip	LU	-12.5292
Europe	Plantae	loss	2050s	SSP5	mi	LU	-9.60308
Europe	Plantae	loss	2050s	SSP5	no	LU	-13.3346
Europe	Amphibia	loss	2050s	SSP5	gf	LU	-9.07232
Europe	Amphibia	loss	2050s	SSP5	he	LU	-10.9663
Europe	Amphibia	loss	2050s	SSP5	ip	LU	-13.0721
Europe	Amphibia	loss	2050s	SSP5	mi	LU	-8.74164
Europe	Amphibia	loss	2050s	SSP5	no	LU	-14.4774
Europe	Reptilia	loss	2050s	SSP5	gf	LU	-15.2084
Europe	Reptilia	loss	2050s	SSP5	he	LU	-16.0908
Europe	Reptilia	loss	2050s	SSP5	ip	LU	-15.7239
Europe	Reptilia	loss	2050s	SSP5	mi	LU	-14.4088
Europe	Reptilia	loss	2050s	SSP5	no	LU	-16.3642
Europe	Aves	loss	2050s	SSP5	gf	LU	-7.04389
Europe	Aves	loss	2050s	SSP5	he	LU	-9.65553
Europe	Aves	loss	2050s	SSP5	ip	LU	-9.26079
Europe	Aves	loss	2050s	SSP5	mi	LU	-8.88197
Europe	Aves	loss	2050s	SSP5	no	LU	-10.2404
Europe	Mammalia	loss	2050s	SSP5	gf	LU	-21.6727
Europe	Mammalia	loss	2050s	SSP5	he	LU	-25.2063
Europe	Mammalia	loss	2050s	SSP5	ip	LU	-25.0055
Europe	Mammalia	loss	2050s	SSP5	mi	LU	-22.1447
Europe	Mammalia	loss	2050s	SSP5	no	LU	-25.4573
Europe	Plantae	loss	2050s	SSP5	gf	CC	19.4586
Europe	Plantae	loss	2050s	SSP5	he	CC	17.7909
Europe	Plantae	loss	2050s	SSP5	ip	CC	14.2334
Europe	Plantae	loss	2050s	SSP5	mi	CC	23.1623
Europe	Plantae	loss	2050s	SSP5	no	CC	13.6757
Europe	Amphibia	loss	2050s	SSP5	gf	CC	19.553
Europe	Amphibia	loss	2050s	SSP5	he	CC	15.5734
Europe	Amphibia	loss	2050s	SSP5	ip	CC	10.6274
Europe	Amphibia	loss	2050s	SSP5	mi	CC	22.8344
Europe	Amphibia	loss	2050s	SSP5	no	CC	12.2338
Europe	Reptilia	loss	2050s	SSP5	gf	CC	8.63231
Europe	Reptilia	loss	2050s	SSP5	he	CC	9.8443
Europe	Reptilia	loss	2050s	SSP5	ip	CC	9.5643
Europe	Reptilia	loss	2050s	SSP5	mi	CC	12.0117
Europe	Reptilia	loss	2050s	SSP5	no	CC	6.36899
Europe	Aves	loss	2050s	SSP5	gf	CC	15.2916
Europe	Aves	loss	2050s	SSP5	he	CC	12.2867
Europe	Aves	loss	2050s	SSP5	ip	CC	11.1719
Europe	Aves	loss	2050s	SSP5	mi	CC	19.2839
Europe	Aves	loss	2050s	SSP5	no	CC	9.09422
Europe	Mammalia	loss	2050s	SSP5	gf	CC	17.9712
Europe	Mammalia	loss	2050s	SSP5	he	CC	16.865
Europe	Mammalia	loss	2050s	SSP5	ip	CC	13.2874
Europe	Mammalia	loss	2050s	SSP5	mi	CC	20.5284
Europe	Mammalia	loss	2050s	SSP5	no	CC	10.3926
Africa	Plantae	loss	2050s	SSP1	gf	Total	5.96625
Africa	Plantae	loss	2050s	SSP1	he	Total	4.75685
Africa	Plantae	loss	2050s	SSP1	ip	Total	8.18502
Africa	Plantae	loss	2050s	SSP1	mi	Total	5.4208
Africa	Plantae	loss	2050s	SSP1	no	Total	3.45137
Africa	Amphibia	loss	2050s	SSP1	gf	Total	3.88214
Africa	Amphibia	loss	2050s	SSP1	he	Total	5.02319
Africa	Amphibia	loss	2050s	SSP1	ip	Total	7.04187
Africa	Amphibia	loss	2050s	SSP1	mi	Total	5.26223
Africa	Amphibia	loss	2050s	SSP1	no	Total	4.34567
Africa	Reptilia	loss	2050s	SSP1	gf	Total	3.94838
Africa	Reptilia	loss	2050s	SSP1	he	Total	2.75922
Africa	Reptilia	loss	2050s	SSP1	ip	Total	6.19799
Africa	Reptilia	loss	2050s	SSP1	mi	Total	5.78187
Africa	Reptilia	loss	2050s	SSP1	no	Total	2.32049
Africa	Aves	loss	2050s	SSP1	gf	Total	4.40315
Africa	Aves	loss	2050s	SSP1	he	Total	4.76
Africa	Aves	loss	2050s	SSP1	ip	Total	7.98269
Africa	Aves	loss	2050s	SSP1	mi	Total	5.62882
Africa	Aves	loss	2050s	SSP1	no	Total	3.2476
Africa	Mammalia	loss	2050s	SSP1	gf	Total	3.83612
Africa	Mammalia	loss	2050s	SSP1	he	Total	5.80172
Africa	Mammalia	loss	2050s	SSP1	ip	Total	8.19246
Africa	Mammalia	loss	2050s	SSP1	mi	Total	5.6814
Africa	Mammalia	loss	2050s	SSP1	no	Total	3.64063
Africa	Plantae	loss	2050s	SSP1	gf	LU	0.759646
Africa	Plantae	loss	2050s	SSP1	he	LU	0.536592
Africa	Plantae	loss	2050s	SSP1	ip	LU	0.913879
Africa	Plantae	loss	2050s	SSP1	mi	LU	0.876828
Africa	Plantae	loss	2050s	SSP1	no	LU	0.995919
Africa	Amphibia	loss	2050s	SSP1	gf	LU	0.0368602
Africa	Amphibia	loss	2050s	SSP1	he	LU	0.00881378
Africa	Amphibia	loss	2050s	SSP1	ip	LU	-0.0440264
Africa	Amphibia	loss	2050s	SSP1	mi	LU	-0.00840183
Africa	Amphibia	loss	2050s	SSP1	no	LU	-0.0394086
Africa	Reptilia	loss	2050s	SSP1	gf	LU	-0.185525
Africa	Reptilia	loss	2050s	SSP1	he	LU	-0.490858
Africa	Reptilia	loss	2050s	SSP1	ip	LU	-0.227057
Africa	Reptilia	loss	2050s	SSP1	mi	LU	-0.387
Africa	Reptilia	loss	2050s	SSP1	no	LU	-0.882321
Africa	Aves	loss	2050s	SSP1	gf	LU	-0.156303
Africa	Aves	loss	2050s	SSP1	he	LU	-0.183736
Africa	Aves	loss	2050s	SSP1	ip	LU	-0.187208
Africa	Aves	loss	2050s	SSP1	mi	LU	-0.111944
Africa	Aves	loss	2050s	SSP1	no	LU	-0.19318
Africa	Mammalia	loss	2050s	SSP1	gf	LU	-0.311636
Africa	Mammalia	loss	2050s	SSP1	he	LU	-0.234765
Africa	Mammalia	loss	2050s	SSP1	ip	LU	-0.243425
Africa	Mammalia	loss	2050s	SSP1	mi	LU	-0.318097
Africa	Mammalia	loss	2050s	SSP1	no	LU	-0.312692
Africa	Plantae	loss	2050s	SSP1	gf	CC	4.63768
Africa	Plantae	loss	2050s	SSP1	he	CC	3.99661
Africa	Plantae	loss	2050s	SSP1	ip	CC	6.42724
Africa	Plantae	loss	2050s	SSP1	mi	CC	3.68129
Africa	Plantae	loss	2050s	SSP1	no	CC	2.39981
Africa	Amphibia	loss	2050s	SSP1	gf	CC	3.55799
Africa	Amphibia	loss	2050s	SSP1	he	CC	4.77064
Africa	Amphibia	loss	2050s	SSP1	ip	CC	6.81249
Africa	Amphibia	loss	2050s	SSP1	mi	CC	4.97659
Africa	Amphibia	loss	2050s	SSP1	no	CC	4.14513
Africa	Reptilia	loss	2050s	SSP1	gf	CC	6.27212
Africa	Reptilia	loss	2050s	SSP1	he	CC	5.32158
Africa	Reptilia	loss	2050s	SSP1	ip	CC	8.71333
Africa	Reptilia	loss	2050s	SSP1	mi	CC	8.0235
Africa	Reptilia	loss	2050s	SSP1	no	CC	4.72225
Africa	Aves	loss	2050s	SSP1	gf	CC	4.56706
Africa	Aves	loss	2050s	SSP1	he	CC	4.99973
Africa	Aves	loss	2050s	SSP1	ip	CC	8.20688
Africa	Aves	loss	2050s	SSP1	mi	CC	5.73394
Africa	Aves	loss	2050s	SSP1	no	CC	3.51674
Africa	Mammalia	loss	2050s	SSP1	gf	CC	3.77284
Africa	Mammalia	loss	2050s	SSP1	he	CC	5.68446
Africa	Mammalia	loss	2050s	SSP1	ip	CC	8.09796
Africa	Mammalia	loss	2050s	SSP1	mi	CC	5.33171
Africa	Mammalia	loss	2050s	SSP1	no	CC	3.50168
Africa	Plantae	loss	2050s	SSP2	gf	Total	4.93911
Africa	Plantae	loss	2050s	SSP2	he	Total	3.53121
Africa	Plantae	loss	2050s	SSP2	ip	Total	6.81643
Africa	Plantae	loss	2050s	SSP2	mi	Total	4.23247
Africa	Plantae	loss	2050s	SSP2	no	Total	2.46654
Africa	Amphibia	loss	2050s	SSP2	gf	Total	3.17296
Africa	Amphibia	loss	2050s	SSP2	he	Total	4.16231
Africa	Amphibia	loss	2050s	SSP2	ip	Total	6.04333
Africa	Amphibia	loss	2050s	SSP2	mi	Total	4.4114
Africa	Amphibia	loss	2050s	SSP2	no	Total	3.5214
Africa	Reptilia	loss	2050s	SSP2	gf	Total	3.02273
Africa	Reptilia	loss	2050s	SSP2	he	Total	1.50996
Africa	Reptilia	loss	2050s	SSP2	ip	Total	5.11695
Africa	Reptilia	loss	2050s	SSP2	mi	Total	4.95095
Africa	Reptilia	loss	2050s	SSP2	no	Total	1.2529
Africa	Aves	loss	2050s	SSP2	gf	Total	3.62309
Africa	Aves	loss	2050s	SSP2	he	Total	3.84458
Africa	Aves	loss	2050s	SSP2	ip	Total	6.97412
Africa	Aves	loss	2050s	SSP2	mi	Total	4.65626
Africa	Aves	loss	2050s	SSP2	no	Total	2.32968
Africa	Mammalia	loss	2050s	SSP2	gf	Total	2.91864
Africa	Mammalia	loss	2050s	SSP2	he	Total	4.80564
Africa	Mammalia	loss	2050s	SSP2	ip	Total	7.06289
Africa	Mammalia	loss	2050s	SSP2	mi	Total	4.48471
Africa	Mammalia	loss	2050s	SSP2	no	Total	2.33893
Africa	Plantae	loss	2050s	SSP2	gf	LU	-0.378641
Africa	Plantae	loss	2050s	SSP2	he	LU	-0.827943
Africa	Plantae	loss	2050s	SSP2	ip	LU	-0.647574
Africa	Plantae	loss	2050s	SSP2	mi	LU	-0.299234
Africa	Plantae	loss	2050s	SSP2	no	LU	-0.116076
Africa	Amphibia	loss	2050s	SSP2	gf	LU	-0.504368
Africa	Amphibia	loss	2050s	SSP2	he	LU	-0.744666
Africa	Amphibia	loss	2050s	SSP2	ip	LU	-0.999122
Africa	Amphibia	loss	2050s	SSP2	mi	LU	-0.861609
Africa	Amphibia	loss	2050s	SSP2	no	LU	-0.908005
Africa	Reptilia	loss	2050s	SSP2	gf	LU	-1.55425
Africa	Reptilia	loss	2050s	SSP2	he	LU	-2.13116
Africa	Reptilia	loss	2050s	SSP2	ip	LU	-1.78022
Africa	Reptilia	loss	2050s	SSP2	mi	LU	-2.0844
Africa	Reptilia	loss	2050s	SSP2	no	LU	-2.74098
Africa	Aves	loss	2050s	SSP2	gf	LU	-0.892833
Africa	Aves	loss	2050s	SSP2	he	LU	-1.13378
Africa	Aves	loss	2050s	SSP2	ip	LU	-1.23749
Africa	Aves	loss	2050s	SSP2	mi	LU	-1.06471
Africa	Aves	loss	2050s	SSP2	no	LU	-1.22307
Africa	Mammalia	loss	2050s	SSP2	gf	LU	-1.44151
Africa	Mammalia	loss	2050s	SSP2	he	LU	-1.62197
Africa	Mammalia	loss	2050s	SSP2	ip	LU	-1.86007
Africa	Mammalia	loss	2050s	SSP2	mi	LU	-1.68431
Africa	Mammalia	loss	2050s	SSP2	no	LU	-1.8349
Africa	Plantae	loss	2050s	SSP2	gf	CC	4.57965
Africa	Plantae	loss	2050s	SSP2	he	CC	3.86301
Africa	Plantae	loss	2050s	SSP2	ip	CC	5.90778
Africa	Plantae	loss	2050s	SSP2	mi	CC	3.42732
Africa	Plantae	loss	2050s	SSP2	no	CC	2.22548
Africa	Amphibia	loss	2050s	SSP2	gf	CC	3.62765
Africa	Amphibia	loss	2050s	SSP2	he	CC	4.66441
Africa	Amphibia	loss	2050s	SSP2	ip	CC	6.55165
Africa	Amphibia	loss	2050s	SSP2	mi	CC	4.63028
Africa	Amphibia	loss	2050s	SSP2	no	CC	3.87832
Africa	Reptilia	loss	2050s	SSP2	gf	CC	5.14501
Africa	Reptilia	loss	2050s	SSP2	he	CC	4.0414
Africa	Reptilia	loss	2050s	SSP2	ip	CC	7.17664
Africa	Reptilia	loss	2050s	SSP2	mi	CC	6.25015
Africa	Reptilia	loss	2050s	SSP2	no	CC	3.09567
Africa	Aves	loss	2050s	SSP2	gf	CC	4.47111
Africa	Aves	loss	2050s	SSP2	he	CC	4.70035
Africa	Aves	loss	2050s	SSP2	ip	CC	7.81817
Africa	Aves	loss	2050s	SSP2	mi	CC	5.2842
Africa	Aves	loss	2050s	SSP2	no	CC	3.16662
Africa	Mammalia	loss	2050s	SSP2	gf	CC	3.76005
Africa	Mammalia	loss	2050s	SSP2	he	CC	5.30768
Africa	Mammalia	loss	2050s	SSP2	ip	CC	7.5796
Africa	Mammalia	loss	2050s	SSP2	mi	CC	4.8327
Africa	Mammalia	loss	2050s	SSP2	no	CC	3.1205
Africa	Plantae	loss	2050s	SSP3	gf	Total	3.86916
Africa	Plantae	loss	2050s	SSP3	he	Total	2.58554
Africa	Plantae	loss	2050s	SSP3	ip	Total	5.1831
Africa	Plantae	loss	2050s	SSP3	mi	Total	2.69783
Africa	Plantae	loss	2050s	SSP3	no	Total	1.20424
Africa	Amphibia	loss	2050s	SSP3	gf	Total	2.72418
Africa	Amphibia	loss	2050s	SSP3	he	Total	3.59049
Africa	Amphibia	loss	2050s	SSP3	ip	Total	5.27254
Africa	Amphibia	loss	2050s	SSP3	mi	Total	3.9544
Africa	Amphibia	loss	2050s	SSP3	no	Total	3.22461
Africa	Reptilia	loss	2050s	SSP3	gf	Total	2.67253
Africa	Reptilia	loss	2050s	SSP3	he	Total	1.34741
Africa	Reptilia	loss	2050s	SSP3	ip	Total	4.81395
Africa	Reptilia	loss	2050s	SSP3	mi	Total	4.32727
Africa	Reptilia	loss	2050s	SSP3	no	Total	0.863289
Africa	Aves	loss	2050s	SSP3	gf	Total	3.18448
Africa	Aves	loss	2050s	SSP3	he	Total	3.4252
Africa	Aves	loss	2050s	SSP3	ip	Total	6.24839
Africa	Aves	loss	2050s	SSP3	mi	Total	4.1482
Africa	Aves	loss	2050s	SSP3	no	Total	1.93814
Africa	Mammalia	loss	2050s	SSP3	gf	Total	2.22934
Africa	Mammalia	loss	2050s	SSP3	he	Total	3.87979
Africa	Mammalia	loss	2050s	SSP3	ip	Total	5.85619
Africa	Mammalia	loss	2050s	SSP3	mi	Total	3.69072
Africa	Mammalia	loss	2050s	SSP3	no	Total	1.53358
Africa	Plantae	loss	2050s	SSP3	gf	LU	-1.5305
Africa	Plantae	loss	2050s	SSP3	he	LU	-1.73438
Africa	Plantae	loss	2050s	SSP3	ip	LU	-2.25207
Africa	Plantae	loss	2050s	SSP3	mi	LU	-1.52461
Africa	Plantae	loss	2050s	SSP3	no	LU	-1.36537
Africa	Amphibia	loss	2050s	SSP3	gf	LU	-1.02574
Africa	Amphibia	loss	2050s	SSP3	he	LU	-1.39237
Africa	Amphibia	loss	2050s	SSP3	ip	LU	-1.93256
Africa	Amphibia	loss	2050s	SSP3	mi	LU	-1.33077
Africa	Amphibia	loss	2050s	SSP3	no	LU	-1.53179
Africa	Reptilia	loss	2050s	SSP3	gf	LU	-2.35014
Africa	Reptilia	loss	2050s	SSP3	he	LU	-2.63078
Africa	Reptilia	loss	2050s	SSP3	ip	LU	-2.57388
Africa	Reptilia	loss	2050s	SSP3	mi	LU	-3.0138
Africa	Reptilia	loss	2050s	SSP3	no	LU	-3.17883
Africa	Aves	loss	2050s	SSP3	gf	LU	-1.57903
Africa	Aves	loss	2050s	SSP3	he	LU	-1.83209
Africa	Aves	loss	2050s	SSP3	ip	LU	-2.23106
Africa	Aves	loss	2050s	SSP3	mi	LU	-1.83475
Africa	Aves	loss	2050s	SSP3	no	LU	-1.82434
Africa	Mammalia	loss	2050s	SSP3	gf	LU	-2.09986
Africa	Mammalia	loss	2050s	SSP3	he	LU	-2.56104
Africa	Mammalia	loss	2050s	SSP3	ip	LU	-3.09853
Africa	Mammalia	loss	2050s	SSP3	mi	LU	-2.50377
Africa	Mammalia	loss	2050s	SSP3	no	LU	-2.58004
Africa	Plantae	loss	2050s	SSP3	gf	CC	4.10439
Africa	Plantae	loss	2050s	SSP3	he	CC	3.47779
Africa	Plantae	loss	2050s	SSP3	ip	CC	5.10428
Africa	Plantae	loss	2050s	SSP3	mi	CC	3.23767
Africa	Plantae	loss	2050s	SSP3	no	CC	1.875
Africa	Amphibia	loss	2050s	SSP3	gf	CC	3.34561
Africa	Amphibia	loss	2050s	SSP3	he	CC	4.26273
Africa	Amphibia	loss	2050s	SSP3	ip	CC	5.8474
Africa	Amphibia	loss	2050s	SSP3	mi	CC	4.29559
Africa	Amphibia	loss	2050s	SSP3	no	CC	3.39876
Africa	Reptilia	loss	2050s	SSP3	gf	CC	4.20295
Africa	Reptilia	loss	2050s	SSP3	he	CC	3.65102
Africa	Reptilia	loss	2050s	SSP3	ip	CC	6.16687
Africa	Reptilia	loss	2050s	SSP3	mi	CC	5.13453
Africa	Reptilia	loss	2050s	SSP3	no	CC	2.34245
Africa	Aves	loss	2050s	SSP3	gf	CC	4.0694
Africa	Aves	loss	2050s	SSP3	he	CC	4.25178
Africa	Aves	loss	2050s	SSP3	ip	CC	7.07104
Africa	Aves	loss	2050s	SSP3	mi	CC	4.7323
Africa	Aves	loss	2050s	SSP3	no	CC	2.8033
Africa	Mammalia	loss	2050s	SSP3	gf	CC	3.37029
Africa	Mammalia	loss	2050s	SSP3	he	CC	4.61639
Africa	Mammalia	loss	2050s	SSP3	ip	CC	6.55303
Africa	Mammalia	loss	2050s	SSP3	mi	CC	4.24307
Africa	Mammalia	loss	2050s	SSP3	no	CC	2.62032
Africa	Plantae	loss	2050s	SSP4	gf	Total	5.9838
Africa	Plantae	loss	2050s	SSP4	he	Total	4.72139
Africa	Plantae	loss	2050s	SSP4	ip	Total	7.89712
Africa	Plantae	loss	2050s	SSP4	mi	Total	5.13484
Africa	Plantae	loss	2050s	SSP4	no	Total	3.36654
Africa	Amphibia	loss	2050s	SSP4	gf	Total	3.58235
Africa	Amphibia	loss	2050s	SSP4	he	Total	4.61232
Africa	Amphibia	loss	2050s	SSP4	ip	Total	6.5257
Africa	Amphibia	loss	2050s	SSP4	mi	Total	4.82242
Africa	Amphibia	loss	2050s	SSP4	no	Total	3.96936
Africa	Reptilia	loss	2050s	SSP4	gf	Total	3.14526
Africa	Reptilia	loss	2050s	SSP4	he	Total	1.46397
Africa	Reptilia	loss	2050s	SSP4	ip	Total	5.28055
Africa	Reptilia	loss	2050s	SSP4	mi	Total	4.93768
Africa	Reptilia	loss	2050s	SSP4	no	Total	1.14752
Africa	Aves	loss	2050s	SSP4	gf	Total	4.13061
Africa	Aves	loss	2050s	SSP4	he	Total	4.41
Africa	Aves	loss	2050s	SSP4	ip	Total	7.56689
Africa	Aves	loss	2050s	SSP4	mi	Total	5.23969
Africa	Aves	loss	2050s	SSP4	no	Total	2.90697
Africa	Mammalia	loss	2050s	SSP4	gf	Total	3.31382
Africa	Mammalia	loss	2050s	SSP4	he	Total	5.24708
Africa	Mammalia	loss	2050s	SSP4	ip	Total	7.51166
Africa	Mammalia	loss	2050s	SSP4	mi	Total	5.03897
Africa	Mammalia	loss	2050s	SSP4	no	Total	2.84771
Africa	Plantae	loss	2050s	SSP4	gf	LU	0.693729
Africa	Plantae	loss	2050s	SSP4	he	LU	0.464343
Africa	Plantae	loss	2050s	SSP4	ip	LU	0.553471
Africa	Plantae	loss	2050s	SSP4	mi	LU	0.733992
Africa	Plantae	loss	2050s	SSP4	no	LU	0.956718
Africa	Amphibia	loss	2050s	SSP4	gf	LU	-0.13225
Africa	Amphibia	loss	2050s	SSP4	he	LU	-0.316759
Africa	Amphibia	loss	2050s	SSP4	ip	LU	-0.518552
Africa	Amphibia	loss	2050s	SSP4	mi	LU	-0.450531
Africa	Amphibia	loss	2050s	SSP4	no	LU	-0.416365
Africa	Reptilia	loss	2050s	SSP4	gf	LU	-1.09993
Africa	Reptilia	loss	2050s	SSP4	he	LU	-1.52913
Africa	Reptilia	loss	2050s	SSP4	ip	LU	-1.29701
Africa	Reptilia	loss	2050s	SSP4	mi	LU	-1.57705
Africa	Reptilia	loss	2050s	SSP4	no	LU	-2.32845
Africa	Aves	loss	2050s	SSP4	gf	LU	-0.417715
Africa	Aves	loss	2050s	SSP4	he	LU	-0.575407
Africa	Aves	loss	2050s	SSP4	ip	LU	-0.674895
Africa	Aves	loss	2050s	SSP4	mi	LU	-0.505231
Africa	Aves	loss	2050s	SSP4	no	LU	-0.581489
Africa	Mammalia	loss	2050s	SSP4	gf	LU	-0.869007
Africa	Mammalia	loss	2050s	SSP4	he	LU	-0.965217
Africa	Mammalia	loss	2050s	SSP4	ip	LU	-1.18902
Africa	Mammalia	loss	2050s	SSP4	mi	LU	-1.03483
Africa	Mammalia	loss	2050s	SSP4	no	LU	-1.16362
Africa	Plantae	loss	2050s	SSP4	gf	CC	4.46802
Africa	Plantae	loss	2050s	SSP4	he	CC	3.85813
Africa	Plantae	loss	2050s	SSP4	ip	CC	5.95151
Africa	Plantae	loss	2050s	SSP4	mi	CC	3.53338
Africa	Plantae	loss	2050s	SSP4	no	CC	2.21747
Africa	Amphibia	loss	2050s	SSP4	gf	CC	3.39982
Africa	Amphibia	loss	2050s	SSP4	he	CC	4.45014
Africa	Amphibia	loss	2050s	SSP4	ip	CC	6.37146
Africa	Amphibia	loss	2050s	SSP4	mi	CC	4.41081
Africa	Amphibia	loss	2050s	SSP4	no	CC	3.77154
Africa	Reptilia	loss	2050s	SSP4	gf	CC	6.26287
Africa	Reptilia	loss	2050s	SSP4	he	CC	5.16711
Africa	Reptilia	loss	2050s	SSP4	ip	CC	8.41733
Africa	Reptilia	loss	2050s	SSP4	mi	CC	7.41987
Africa	Reptilia	loss	2050s	SSP4	no	CC	4.06797
Africa	Aves	loss	2050s	SSP4	gf	CC	4.3931
Africa	Aves	loss	2050s	SSP4	he	CC	4.71628
Africa	Aves	loss	2050s	SSP4	ip	CC	7.8402
Africa	Aves	loss	2050s	SSP4	mi	CC	5.29767
Africa	Aves	loss	2050s	SSP4	no	CC	3.2199
Africa	Mammalia	loss	2050s	SSP4	gf	CC	3.65012
Africa	Mammalia	loss	2050s	SSP4	he	CC	5.32538
Africa	Mammalia	loss	2050s	SSP4	ip	CC	7.58776
Africa	Mammalia	loss	2050s	SSP4	mi	CC	4.88617
Africa	Mammalia	loss	2050s	SSP4	no	CC	3.13393
Africa	Plantae	loss	2050s	SSP5	gf	Total	2.88131
Africa	Plantae	loss	2050s	SSP5	he	Total	1.48892
Africa	Plantae	loss	2050s	SSP5	ip	Total	4.61576
Africa	Plantae	loss	2050s	SSP5	mi	Total	2.17261
Africa	Plantae	loss	2050s	SSP5	no	Total	0.121452
Africa	Amphibia	loss	2050s	SSP5	gf	Total	1.70129
Africa	Amphibia	loss	2050s	SSP5	he	Total	2.61976
Africa	Amphibia	loss	2050s	SSP5	ip	Total	4.57863
Africa	Amphibia	loss	2050s	SSP5	mi	Total	2.90654
Africa	Amphibia	loss	2050s	SSP5	no	Total	1.91094
Africa	Reptilia	loss	2050s	SSP5	gf	Total	1.25176
Africa	Reptilia	loss	2050s	SSP5	he	Total	-0.295491
Africa	Reptilia	loss	2050s	SSP5	ip	Total	3.29111
Africa	Reptilia	loss	2050s	SSP5	mi	Total	2.98616
Africa	Reptilia	loss	2050s	SSP5	no	Total	-0.718709
Africa	Aves	loss	2050s	SSP5	gf	Total	2.05095
Africa	Aves	loss	2050s	SSP5	he	Total	2.23657
Africa	Aves	loss	2050s	SSP5	ip	Total	5.45961
Africa	Aves	loss	2050s	SSP5	mi	Total	3.12415
Africa	Aves	loss	2050s	SSP5	no	Total	0.533494
Africa	Mammalia	loss	2050s	SSP5	gf	Total	1.05523
Africa	Mammalia	loss	2050s	SSP5	he	Total	2.93502
Africa	Mammalia	loss	2050s	SSP5	ip	Total	5.26904
Africa	Mammalia	loss	2050s	SSP5	mi	Total	2.47635
Africa	Mammalia	loss	2050s	SSP5	no	Total	0.252342
Africa	Plantae	loss	2050s	SSP5	gf	LU	-2.41788
Africa	Plantae	loss	2050s	SSP5	he	LU	-2.84073
Africa	Plantae	loss	2050s	SSP5	ip	LU	-2.85615
Africa	Plantae	loss	2050s	SSP5	mi	LU	-2.38651
Africa	Plantae	loss	2050s	SSP5	no	LU	-2.48329
Africa	Amphibia	loss	2050s	SSP5	gf	LU	-1.72626
Africa	Amphibia	loss	2050s	SSP5	he	LU	-2.10056
Africa	Amphibia	loss	2050s	SSP5	ip	LU	-2.32686
Africa	Amphibia	loss	2050s	SSP5	mi	LU	-2.20737
Africa	Amphibia	loss	2050s	SSP5	no	LU	-2.46359
Africa	Reptilia	loss	2050s	SSP5	gf	LU	-3.10002
Africa	Reptilia	loss	2050s	SSP5	he	LU	-3.55796
Africa	Reptilia	loss	2050s	SSP5	ip	LU	-3.28845
Africa	Reptilia	loss	2050s	SSP5	mi	LU	-3.64588
Africa	Reptilia	loss	2050s	SSP5	no	LU	-4.41683
Africa	Aves	loss	2050s	SSP5	gf	LU	-2.41874
Africa	Aves	loss	2050s	SSP5	he	LU	-2.75621
Africa	Aves	loss	2050s	SSP5	ip	LU	-2.76316
Africa	Aves	loss	2050s	SSP5	mi	LU	-2.6947
Africa	Aves	loss	2050s	SSP5	no	LU	-3.02559
Africa	Mammalia	loss	2050s	SSP5	gf	LU	-3.12082
Africa	Mammalia	loss	2050s	SSP5	he	LU	-3.36355
Africa	Mammalia	loss	2050s	SSP5	ip	LU	-3.5442
Africa	Mammalia	loss	2050s	SSP5	mi	LU	-3.5404
Africa	Mammalia	loss	2050s	SSP5	no	LU	-3.83971
Africa	Plantae	loss	2050s	SSP5	gf	CC	5.23277
Africa	Plantae	loss	2050s	SSP5	he	CC	4.40612
Africa	Plantae	loss	2050s	SSP5	ip	CC	6.45337
Africa	Plantae	loss	2050s	SSP5	mi	CC	4.18886
Africa	Plantae	loss	2050s	SSP5	no	CC	2.65226
Africa	Amphibia	loss	2050s	SSP5	gf	CC	4.29543
Africa	Amphibia	loss	2050s	SSP5	he	CC	5.21738
Africa	Amphibia	loss	2050s	SSP5	ip	CC	7.11047
Africa	Amphibia	loss	2050s	SSP5	mi	CC	5.23078
Africa	Amphibia	loss	2050s	SSP5	no	CC	4.29918
Africa	Reptilia	loss	2050s	SSP5	gf	CC	5.89208
Africa	Reptilia	loss	2050s	SSP5	he	CC	4.85523
Africa	Reptilia	loss	2050s	SSP5	ip	CC	7.97352
Africa	Reptilia	loss	2050s	SSP5	mi	CC	6.9928
Africa	Reptilia	loss	2050s	SSP5	no	CC	3.80653
Africa	Aves	loss	2050s	SSP5	gf	CC	5.13918
Africa	Aves	loss	2050s	SSP5	he	CC	5.28254
Africa	Aves	loss	2050s	SSP5	ip	CC	8.5445
Africa	Aves	loss	2050s	SSP5	mi	CC	5.86433
Africa	Aves	loss	2050s	SSP5	no	CC	3.53626
Africa	Mammalia	loss	2050s	SSP5	gf	CC	4.46398
Africa	Mammalia	loss	2050s	SSP5	he	CC	5.87484
Africa	Mammalia	loss	2050s	SSP5	ip	CC	8.27262
Africa	Mammalia	loss	2050s	SSP5	mi	CC	5.37533
Africa	Mammalia	loss	2050s	SSP5	no	CC	3.48912
Asia	Plantae	loss	2050s	SSP1	gf	Total	3.73792
Asia	Plantae	loss	2050s	SSP1	he	Total	4.947
Asia	Plantae	loss	2050s	SSP1	ip	Total	5.83736
Asia	Plantae	loss	2050s	SSP1	mi	Total	5.04505
Asia	Plantae	loss	2050s	SSP1	no	Total	4.17898
Asia	Amphibia	loss	2050s	SSP1	gf	Total	2.30093
Asia	Amphibia	loss	2050s	SSP1	he	Total	2.93597
Asia	Amphibia	loss	2050s	SSP1	ip	Total	2.01972
Asia	Amphibia	loss	2050s	SSP1	mi	Total	3.17905
Asia	Amphibia	loss	2050s	SSP1	no	Total	2.01274
Asia	Reptilia	loss	2050s	SSP1	gf	Total	2.3449
Asia	Reptilia	loss	2050s	SSP1	he	Total	2.20283
Asia	Reptilia	loss	2050s	SSP1	ip	Total	1.20942
Asia	Reptilia	loss	2050s	SSP1	mi	Total	2.63262
Asia	Reptilia	loss	2050s	SSP1	no	Total	0.799273
Asia	Aves	loss	2050s	SSP1	gf	Total	2.44192
Asia	Aves	loss	2050s	SSP1	he	Total	3.36906
Asia	Aves	loss	2050s	SSP1	ip	Total	2.60976
Asia	Aves	loss	2050s	SSP1	mi	Total	2.89011
Asia	Aves	loss	2050s	SSP1	no	Total	1.42054
Asia	Mammalia	loss	2050s	SSP1	gf	Total	1.32502
Asia	Mammalia	loss	2050s	SSP1	he	Total	2.1038
Asia	Mammalia	loss	2050s	SSP1	ip	Total	1.45997
Asia	Mammalia	loss	2050s	SSP1	mi	Total	2.06059
Asia	Mammalia	loss	2050s	SSP1	no	Total	0.545915
Asia	Plantae	loss	2050s	SSP1	gf	LU	-1.33521
Asia	Plantae	loss	2050s	SSP1	he	LU	-1.41088
Asia	Plantae	loss	2050s	SSP1	ip	LU	-1.68052
Asia	Plantae	loss	2050s	SSP1	mi	LU	-1.54606
Asia	Plantae	loss	2050s	SSP1	no	LU	-1.95414
Asia	Amphibia	loss	2050s	SSP1	gf	LU	-0.573337
Asia	Amphibia	loss	2050s	SSP1	he	LU	-0.76911
Asia	Amphibia	loss	2050s	SSP1	ip	LU	-1.11385
Asia	Amphibia	loss	2050s	SSP1	mi	LU	-0.831981
Asia	Amphibia	loss	2050s	SSP1	no	LU	-0.993882
Asia	Reptilia	loss	2050s	SSP1	gf	LU	-1.10832
Asia	Reptilia	loss	2050s	SSP1	he	LU	-1.30634
Asia	Reptilia	loss	2050s	SSP1	ip	LU	-1.19641
Asia	Reptilia	loss	2050s	SSP1	mi	LU	-1.08678
Asia	Reptilia	loss	2050s	SSP1	no	LU	-1.50717
Asia	Aves	loss	2050s	SSP1	gf	LU	-0.856773
Asia	Aves	loss	2050s	SSP1	he	LU	-0.951854
Asia	Aves	loss	2050s	SSP1	ip	LU	-0.956542
Asia	Aves	loss	2050s	SSP1	mi	LU	-0.877002
Asia	Aves	loss	2050s	SSP1	no	LU	-1.07297
Asia	Mammalia	loss	2050s	SSP1	gf	LU	-0.781372
Asia	Mammalia	loss	2050s	SSP1	he	LU	-0.953683
Asia	Mammalia	loss	2050s	SSP1	ip	LU	-0.997359
Asia	Mammalia	loss	2050s	SSP1	mi	LU	-0.808344
Asia	Mammalia	loss	2050s	SSP1	no	LU	-0.973327
Asia	Plantae	loss	2050s	SSP1	gf	CC	4.59241
Asia	Plantae	loss	2050s	SSP1	he	CC	5.72359
Asia	Plantae	loss	2050s	SSP1	ip	CC	6.14191
Asia	Plantae	loss	2050s	SSP1	mi	CC	5.99337
Asia	Plantae	loss	2050s	SSP1	no	CC	5.1522
Asia	Amphibia	loss	2050s	SSP1	gf	CC	2.74432
Asia	Amphibia	loss	2050s	SSP1	he	CC	3.48168
Asia	Amphibia	loss	2050s	SSP1	ip	CC	2.67291
Asia	Amphibia	loss	2050s	SSP1	mi	CC	3.96133
Asia	Amphibia	loss	2050s	SSP1	no	CC	2.82075
Asia	Reptilia	loss	2050s	SSP1	gf	CC	3.7216
Asia	Reptilia	loss	2050s	SSP1	he	CC	4.01739
Asia	Reptilia	loss	2050s	SSP1	ip	CC	3.45196
Asia	Reptilia	loss	2050s	SSP1	mi	CC	4.45214
Asia	Reptilia	loss	2050s	SSP1	no	CC	2.55794
Asia	Aves	loss	2050s	SSP1	gf	CC	3.52792
Asia	Aves	loss	2050s	SSP1	he	CC	4.53247
Asia	Aves	loss	2050s	SSP1	ip	CC	3.73803
Asia	Aves	loss	2050s	SSP1	mi	CC	4.05516
Asia	Aves	loss	2050s	SSP1	no	CC	2.63186
Asia	Mammalia	loss	2050s	SSP1	gf	CC	2.19213
Asia	Mammalia	loss	2050s	SSP1	he	CC	3.38248
Asia	Mammalia	loss	2050s	SSP1	ip	CC	2.47941
Asia	Mammalia	loss	2050s	SSP1	mi	CC	3.26405
Asia	Mammalia	loss	2050s	SSP1	no	CC	1.95322
Asia	Plantae	loss	2050s	SSP2	gf	Total	2.86997
Asia	Plantae	loss	2050s	SSP2	he	Total	4.22254
Asia	Plantae	loss	2050s	SSP2	ip	Total	4.98016
Asia	Plantae	loss	2050s	SSP2	mi	Total	4.35354
Asia	Plantae	loss	2050s	SSP2	no	Total	3.33618
Asia	Amphibia	loss	2050s	SSP2	gf	Total	1.6593
Asia	Amphibia	loss	2050s	SSP2	he	Total	2.51484
Asia	Amphibia	loss	2050s	SSP2	ip	Total	1.43907
Asia	Amphibia	loss	2050s	SSP2	mi	Total	2.80281
Asia	Amphibia	loss	2050s	SSP2	no	Total	1.56133
Asia	Reptilia	loss	2050s	SSP2	gf	Total	1.84554
Asia	Reptilia	loss	2050s	SSP2	he	Total	1.79293
Asia	Reptilia	loss	2050s	SSP2	ip	Total	1.05282
Asia	Reptilia	loss	2050s	SSP2	mi	Total	2.10339
Asia	Reptilia	loss	2050s	SSP2	no	Total	0.815344
Asia	Aves	loss	2050s	SSP2	gf	Total	2.09117
Asia	Aves	loss	2050s	SSP2	he	Total	2.98899
Asia	Aves	loss	2050s	SSP2	ip	Total	2.25183
Asia	Aves	loss	2050s	SSP2	mi	Total	2.51081
Asia	Aves	loss	2050s	SSP2	no	Total	1.03773
Asia	Mammalia	loss	2050s	SSP2	gf	Total	1.00315
Asia	Mammalia	loss	2050s	SSP2	he	Total	1.76866
Asia	Mammalia	loss	2050s	SSP2	ip	Total	1.04995
Asia	Mammalia	loss	2050s	SSP2	mi	Total	1.70658
Asia	Mammalia	loss	2050s	SSP2	no	Total	0.365734
Asia	Plantae	loss	2050s	SSP2	gf	LU	-2.12951
Asia	Plantae	loss	2050s	SSP2	he	LU	-2.13506
Asia	Plantae	loss	2050s	SSP2	ip	LU	-2.43205
Asia	Plantae	loss	2050s	SSP2	mi	LU	-2.24924
Asia	Plantae	loss	2050s	SSP2	no	LU	-2.71007
Asia	Amphibia	loss	2050s	SSP2	gf	LU	-1.03363
Asia	Amphibia	loss	2050s	SSP2	he	LU	-1.14269
Asia	Amphibia	loss	2050s	SSP2	ip	LU	-1.57642
Asia	Amphibia	loss	2050s	SSP2	mi	LU	-1.1674
Asia	Amphibia	loss	2050s	SSP2	no	LU	-1.38888
Asia	Reptilia	loss	2050s	SSP2	gf	LU	-1.32682
Asia	Reptilia	loss	2050s	SSP2	he	LU	-1.69369
Asia	Reptilia	loss	2050s	SSP2	ip	LU	-1.42495
Asia	Reptilia	loss	2050s	SSP2	mi	LU	-1.47041
Asia	Reptilia	loss	2050s	SSP2	no	LU	-1.94695
Asia	Aves	loss	2050s	SSP2	gf	LU	-1.1366
Asia	Aves	loss	2050s	SSP2	he	LU	-1.22332
Asia	Aves	loss	2050s	SSP2	ip	LU	-1.23519
Asia	Aves	loss	2050s	SSP2	mi	LU	-1.17557
Asia	Aves	loss	2050s	SSP2	no	LU	-1.35283
Asia	Mammalia	loss	2050s	SSP2	gf	LU	-1.03424
Asia	Mammalia	loss	2050s	SSP2	he	LU	-1.08028
Asia	Mammalia	loss	2050s	SSP2	ip	LU	-1.20839
Asia	Mammalia	loss	2050s	SSP2	mi	LU	-1.22096
[truncated: 1,001 more rows]

## Sheet: fig3b
Region	Taxonomic_group	Datatype	Year	SSP	GCM	Driver	Values
World	Plantae	loss	2070s	SSP1	gf	Total	9.55087
World	Plantae	loss	2070s	SSP1	he	Total	11.2692
World	Plantae	loss	2070s	SSP1	ip	Total	11.0264
World	Plantae	loss	2070s	SSP1	mi	Total	7.88339
World	Plantae	loss	2070s	SSP1	no	Total	6.54356
World	Amphibia	loss	2070s	SSP1	gf	Total	7.44466
World	Amphibia	loss	2070s	SSP1	he	Total	10.3516
World	Amphibia	loss	2070s	SSP1	ip	Total	9.12273
World	Amphibia	loss	2070s	SSP1	mi	Total	6.19325
World	Amphibia	loss	2070s	SSP1	no	Total	4.46769
World	Reptilia	loss	2070s	SSP1	gf	Total	3.97447
World	Reptilia	loss	2070s	SSP1	he	Total	6.19979
World	Reptilia	loss	2070s	SSP1	ip	Total	6.01147
World	Reptilia	loss	2070s	SSP1	mi	Total	3.86056
World	Reptilia	loss	2070s	SSP1	no	Total	2.04076
World	Aves	loss	2070s	SSP1	gf	Total	9.55707
World	Aves	loss	2070s	SSP1	he	Total	9.3979
World	Aves	loss	2070s	SSP1	ip	Total	9.99647
World	Aves	loss	2070s	SSP1	mi	Total	7.23669
World	Aves	loss	2070s	SSP1	no	Total	6.56
World	Mammalia	loss	2070s	SSP1	gf	Total	8.19534
World	Mammalia	loss	2070s	SSP1	he	Total	9.42171
World	Mammalia	loss	2070s	SSP1	ip	Total	9.58519
World	Mammalia	loss	2070s	SSP1	mi	Total	6.5818
World	Mammalia	loss	2070s	SSP1	no	Total	5.0968
World	Plantae	loss	2070s	SSP1	gf	LU	-2.00521
World	Plantae	loss	2070s	SSP1	he	LU	-2.5943
World	Plantae	loss	2070s	SSP1	ip	LU	-2.42239
World	Plantae	loss	2070s	SSP1	mi	LU	-2.08708
World	Plantae	loss	2070s	SSP1	no	LU	-2.69525
World	Amphibia	loss	2070s	SSP1	gf	LU	-1.83092
World	Amphibia	loss	2070s	SSP1	he	LU	-2.19303
World	Amphibia	loss	2070s	SSP1	ip	LU	-2.19289
World	Amphibia	loss	2070s	SSP1	mi	LU	-1.84691
World	Amphibia	loss	2070s	SSP1	no	LU	-2.39975
World	Reptilia	loss	2070s	SSP1	gf	LU	-2.45243
World	Reptilia	loss	2070s	SSP1	he	LU	-2.88623
World	Reptilia	loss	2070s	SSP1	ip	LU	-2.72287
World	Reptilia	loss	2070s	SSP1	mi	LU	-2.31377
World	Reptilia	loss	2070s	SSP1	no	LU	-2.91769
World	Aves	loss	2070s	SSP1	gf	LU	-1.40316
World	Aves	loss	2070s	SSP1	he	LU	-1.62964
World	Aves	loss	2070s	SSP1	ip	LU	-1.56287
World	Aves	loss	2070s	SSP1	mi	LU	-1.42995
World	Aves	loss	2070s	SSP1	no	LU	-1.94162
World	Mammalia	loss	2070s	SSP1	gf	LU	-1.73796
World	Mammalia	loss	2070s	SSP1	he	LU	-1.99111
World	Mammalia	loss	2070s	SSP1	ip	LU	-1.92978
World	Mammalia	loss	2070s	SSP1	mi	LU	-1.78975
World	Mammalia	loss	2070s	SSP1	no	LU	-2.14837
World	Plantae	loss	2070s	SSP1	gf	CC	12.8787
World	Plantae	loss	2070s	SSP1	he	CC	14.5498
World	Plantae	loss	2070s	SSP1	ip	CC	14.1879
World	Plantae	loss	2070s	SSP1	mi	CC	11.1338
World	Plantae	loss	2070s	SSP1	no	CC	9.71768
World	Amphibia	loss	2070s	SSP1	gf	CC	10.0571
World	Amphibia	loss	2070s	SSP1	he	CC	13.0571
World	Amphibia	loss	2070s	SSP1	ip	CC	11.9066
World	Amphibia	loss	2070s	SSP1	mi	CC	8.87107
World	Amphibia	loss	2070s	SSP1	no	CC	7.23693
World	Reptilia	loss	2070s	SSP1	gf	CC	7.47495
World	Reptilia	loss	2070s	SSP1	he	CC	9.55681
World	Reptilia	loss	2070s	SSP1	ip	CC	9.60603
World	Reptilia	loss	2070s	SSP1	mi	CC	7.31037
World	Reptilia	loss	2070s	SSP1	no	CC	5.64676
World	Aves	loss	2070s	SSP1	gf	CC	12.0122
World	Aves	loss	2070s	SSP1	he	CC	11.8273
World	Aves	loss	2070s	SSP1	ip	CC	12.477
World	Aves	loss	2070s	SSP1	mi	CC	9.51859
World	Aves	loss	2070s	SSP1	no	CC	8.79997
World	Mammalia	loss	2070s	SSP1	gf	CC	10.8333
World	Mammalia	loss	2070s	SSP1	he	CC	12.0403
World	Mammalia	loss	2070s	SSP1	ip	CC	12.2484
World	Mammalia	loss	2070s	SSP1	mi	CC	9.10122
World	Mammalia	loss	2070s	SSP1	no	CC	7.68864
World	Plantae	loss	2070s	SSP2	gf	Total	8.92718
World	Plantae	loss	2070s	SSP2	he	Total	10.4981
World	Plantae	loss	2070s	SSP2	ip	Total	10.2145
World	Plantae	loss	2070s	SSP2	mi	Total	7.13354
World	Plantae	loss	2070s	SSP2	no	Total	5.70711
World	Amphibia	loss	2070s	SSP2	gf	Total	6.87639
World	Amphibia	loss	2070s	SSP2	he	Total	9.64851
World	Amphibia	loss	2070s	SSP2	ip	Total	8.43949
World	Amphibia	loss	2070s	SSP2	mi	Total	5.50766
World	Amphibia	loss	2070s	SSP2	no	Total	3.66834
World	Reptilia	loss	2070s	SSP2	gf	Total	3.30369
World	Reptilia	loss	2070s	SSP2	he	Total	5.38554
World	Reptilia	loss	2070s	SSP2	ip	Total	5.12718
World	Reptilia	loss	2070s	SSP2	mi	Total	3.01965
World	Reptilia	loss	2070s	SSP2	no	Total	1.18234
World	Aves	loss	2070s	SSP2	gf	Total	8.97635
World	Aves	loss	2070s	SSP2	he	Total	8.75789
World	Aves	loss	2070s	SSP2	ip	Total	9.36268
World	Aves	loss	2070s	SSP2	mi	Total	6.54227
World	Aves	loss	2070s	SSP2	no	Total	5.88722
World	Mammalia	loss	2070s	SSP2	gf	Total	7.44313
World	Mammalia	loss	2070s	SSP2	he	Total	8.57436
World	Mammalia	loss	2070s	SSP2	ip	Total	8.73616
World	Mammalia	loss	2070s	SSP2	mi	Total	5.65581
World	Mammalia	loss	2070s	SSP2	no	Total	4.1181
World	Plantae	loss	2070s	SSP2	gf	LU	-2.64675
World	Plantae	loss	2070s	SSP2	he	LU	-3.34005
World	Plantae	loss	2070s	SSP2	ip	LU	-3.19238
World	Plantae	loss	2070s	SSP2	mi	LU	-2.7946
World	Plantae	loss	2070s	SSP2	no	LU	-3.54845
World	Amphibia	loss	2070s	SSP2	gf	LU	-2.35401
World	Amphibia	loss	2070s	SSP2	he	LU	-2.80155
World	Amphibia	loss	2070s	SSP2	ip	LU	-2.76568
World	Amphibia	loss	2070s	SSP2	mi	LU	-2.51027
World	Amphibia	loss	2070s	SSP2	no	LU	-3.1296
World	Reptilia	loss	2070s	SSP2	gf	LU	-3.03863
World	Reptilia	loss	2070s	SSP2	he	LU	-3.59059
World	Reptilia	loss	2070s	SSP2	ip	LU	-3.41235
World	Reptilia	loss	2070s	SSP2	mi	LU	-3.04441
World	Reptilia	loss	2070s	SSP2	no	LU	-3.74747
World	Aves	loss	2070s	SSP2	gf	LU	-2.03073
World	Aves	loss	2070s	SSP2	he	LU	-2.28817
World	Aves	loss	2070s	SSP2	ip	LU	-2.23021
World	Aves	loss	2070s	SSP2	mi	LU	-2.14462
World	Aves	loss	2070s	SSP2	no	LU	-2.6516
World	Mammalia	loss	2070s	SSP2	gf	LU	-2.5573
World	Mammalia	loss	2070s	SSP2	he	LU	-2.89796
World	Mammalia	loss	2070s	SSP2	ip	LU	-2.82373
World	Mammalia	loss	2070s	SSP2	mi	LU	-2.72954
World	Mammalia	loss	2070s	SSP2	no	LU	-3.18695
World	Plantae	loss	2070s	SSP2	gf	CC	13.4509
World	Plantae	loss	2070s	SSP2	he	CC	15.0322
World	Plantae	loss	2070s	SSP2	ip	CC	14.6186
World	Plantae	loss	2070s	SSP2	mi	CC	11.656
World	Plantae	loss	2070s	SSP2	no	CC	10.0331
World	Amphibia	loss	2070s	SSP2	gf	CC	10.4889
World	Amphibia	loss	2070s	SSP2	he	CC	13.408
World	Amphibia	loss	2070s	SSP2	ip	CC	12.2877
World	Amphibia	loss	2070s	SSP2	mi	CC	9.2105
World	Amphibia	loss	2070s	SSP2	no	CC	7.42593
World	Reptilia	loss	2070s	SSP2	gf	CC	7.7461
World	Reptilia	loss	2070s	SSP2	he	CC	9.86198
World	Reptilia	loss	2070s	SSP2	ip	CC	9.84847
World	Reptilia	loss	2070s	SSP2	mi	CC	7.55982
World	Reptilia	loss	2070s	SSP2	no	CC	5.90788
World	Aves	loss	2070s	SSP2	gf	CC	12.0379
World	Aves	loss	2070s	SSP2	he	CC	11.7866
World	Aves	loss	2070s	SSP2	ip	CC	12.5027
World	Aves	loss	2070s	SSP2	mi	CC	9.46207
World	Aves	loss	2070s	SSP2	no	CC	8.70728
World	Mammalia	loss	2070s	SSP2	gf	CC	11.1575
World	Mammalia	loss	2070s	SSP2	he	CC	12.2324
World	Mammalia	loss	2070s	SSP2	ip	CC	12.4956
World	Mammalia	loss	2070s	SSP2	mi	CC	9.26731
World	Mammalia	loss	2070s	SSP2	no	CC	7.80066
World	Plantae	loss	2070s	SSP3	gf	Total	9.4162
World	Plantae	loss	2070s	SSP3	he	Total	11.1912
World	Plantae	loss	2070s	SSP3	ip	Total	10.6858
World	Plantae	loss	2070s	SSP3	mi	Total	7.78716
World	Plantae	loss	2070s	SSP3	no	Total	6.37108
World	Amphibia	loss	2070s	SSP3	gf	Total	7.76684
World	Amphibia	loss	2070s	SSP3	he	Total	10.6571
World	Amphibia	loss	2070s	SSP3	ip	Total	9.27133
World	Amphibia	loss	2070s	SSP3	mi	Total	6.53164
World	Amphibia	loss	2070s	SSP3	no	Total	4.68213
World	Reptilia	loss	2070s	SSP3	gf	Total	4.38732
World	Reptilia	loss	2070s	SSP3	he	Total	6.60072
World	Reptilia	loss	2070s	SSP3	ip	Total	6.26955
World	Reptilia	loss	2070s	SSP3	mi	Total	4.18084
World	Reptilia	loss	2070s	SSP3	no	Total	2.41861
World	Aves	loss	2070s	SSP3	gf	Total	9.56537
World	Aves	loss	2070s	SSP3	he	Total	9.41977
World	Aves	loss	2070s	SSP3	ip	Total	9.89568
World	Aves	loss	2070s	SSP3	mi	Total	7.09825
World	Aves	loss	2070s	SSP3	no	Total	6.6313
World	Mammalia	loss	2070s	SSP3	gf	Total	7.85946
World	Mammalia	loss	2070s	SSP3	he	Total	9.05497
World	Mammalia	loss	2070s	SSP3	ip	Total	9.10572
World	Mammalia	loss	2070s	SSP3	mi	Total	6.27921
World	Mammalia	loss	2070s	SSP3	no	Total	4.8562
World	Plantae	loss	2070s	SSP3	gf	LU	-2.16874
World	Plantae	loss	2070s	SSP3	he	LU	-2.65488
World	Plantae	loss	2070s	SSP3	ip	LU	-2.73575
World	Plantae	loss	2070s	SSP3	mi	LU	-2.16796
World	Plantae	loss	2070s	SSP3	no	LU	-2.82207
World	Amphibia	loss	2070s	SSP3	gf	LU	-1.4275
World	Amphibia	loss	2070s	SSP3	he	LU	-1.6981
World	Amphibia	loss	2070s	SSP3	ip	LU	-1.85903
World	Amphibia	loss	2070s	SSP3	mi	LU	-1.53381
World	Amphibia	loss	2070s	SSP3	no	LU	-1.9854
World	Reptilia	loss	2070s	SSP3	gf	LU	-2.04427
World	Reptilia	loss	2070s	SSP3	he	LU	-2.49717
World	Reptilia	loss	2070s	SSP3	ip	LU	-2.41221
World	Reptilia	loss	2070s	SSP3	mi	LU	-2.0528
World	Reptilia	loss	2070s	SSP3	no	LU	-2.62869
World	Aves	loss	2070s	SSP3	gf	LU	-1.58185
World	Aves	loss	2070s	SSP3	he	LU	-1.7466
World	Aves	loss	2070s	SSP3	ip	LU	-1.80452
World	Aves	loss	2070s	SSP3	mi	LU	-1.6668
World	Aves	loss	2070s	SSP3	no	LU	-1.99221
World	Mammalia	loss	2070s	SSP3	gf	LU	-2.11698
World	Mammalia	loss	2070s	SSP3	he	LU	-2.44547
World	Mammalia	loss	2070s	SSP3	ip	LU	-2.45546
World	Mammalia	loss	2070s	SSP3	mi	LU	-2.19886
World	Mammalia	loss	2070s	SSP3	no	LU	-2.48996
World	Plantae	loss	2070s	SSP3	gf	CC	12.4999
World	Plantae	loss	2070s	SSP3	he	CC	14.2611
World	Plantae	loss	2070s	SSP3	ip	CC	13.6519
World	Plantae	loss	2070s	SSP3	mi	CC	10.8491
World	Plantae	loss	2070s	SSP3	no	CC	9.23543
World	Amphibia	loss	2070s	SSP3	gf	CC	9.77403
World	Amphibia	loss	2070s	SSP3	he	CC	12.8339
World	Amphibia	loss	2070s	SSP3	ip	CC	11.5544
World	Amphibia	loss	2070s	SSP3	mi	CC	8.54233
World	Amphibia	loss	2070s	SSP3	no	CC	6.8721
World	Reptilia	loss	2070s	SSP3	gf	CC	6.96687
World	Reptilia	loss	2070s	SSP3	he	CC	9.23648
World	Reptilia	loss	2070s	SSP3	ip	CC	9.02984
World	Reptilia	loss	2070s	SSP3	mi	CC	6.77193
World	Reptilia	loss	2070s	SSP3	no	CC	5.18942
World	Aves	loss	2070s	SSP3	gf	CC	11.1171
World	Aves	loss	2070s	SSP3	he	CC	10.951
World	Aves	loss	2070s	SSP3	ip	CC	11.5873
World	Aves	loss	2070s	SSP3	mi	CC	8.55696
World	Aves	loss	2070s	SSP3	no	CC	7.97975
World	Mammalia	loss	2070s	SSP3	gf	CC	10.2311
World	Mammalia	loss	2070s	SSP3	he	CC	11.3419
World	Mammalia	loss	2070s	SSP3	ip	CC	11.4722
World	Mammalia	loss	2070s	SSP3	mi	CC	8.44957
World	Mammalia	loss	2070s	SSP3	no	CC	7.12599
World	Plantae	loss	2070s	SSP4	gf	Total	10.4215
World	Plantae	loss	2070s	SSP4	he	Total	12.2225
World	Plantae	loss	2070s	SSP4	ip	Total	11.9294
World	Plantae	loss	2070s	SSP4	mi	Total	8.704
World	Plantae	loss	2070s	SSP4	no	Total	7.60448
World	Amphibia	loss	2070s	SSP4	gf	Total	8.13875
World	Amphibia	loss	2070s	SSP4	he	Total	11.0599
World	Amphibia	loss	2070s	SSP4	ip	Total	9.86524
World	Amphibia	loss	2070s	SSP4	mi	Total	6.8815
World	Amphibia	loss	2070s	SSP4	no	Total	5.3156
World	Reptilia	loss	2070s	SSP4	gf	Total	5.11294
World	Reptilia	loss	2070s	SSP4	he	Total	7.29771
World	Reptilia	loss	2070s	SSP4	ip	Total	6.99873
World	Reptilia	loss	2070s	SSP4	mi	Total	4.81075
World	Reptilia	loss	2070s	SSP4	no	Total	3.15014
World	Aves	loss	2070s	SSP4	gf	Total	10.1421
World	Aves	loss	2070s	SSP4	he	Total	10.02
World	Aves	loss	2070s	SSP4	ip	Total	10.6281
World	Aves	loss	2070s	SSP4	mi	Total	7.78187
World	Aves	loss	2070s	SSP4	no	Total	7.27577
World	Mammalia	loss	2070s	SSP4	gf	Total	8.82827
World	Mammalia	loss	2070s	SSP4	he	Total	10.085
World	Mammalia	loss	2070s	SSP4	ip	Total	10.1521
World	Mammalia	loss	2070s	SSP4	mi	Total	7.17199
World	Mammalia	loss	2070s	SSP4	no	Total	5.83113
World	Plantae	loss	2070s	SSP4	gf	LU	-1.31798
World	Plantae	loss	2070s	SSP4	he	LU	-1.82635
World	Plantae	loss	2070s	SSP4	ip	LU	-1.69713
World	Plantae	loss	2070s	SSP4	mi	LU	-1.41553
World	Plantae	loss	2070s	SSP4	no	LU	-1.8288
World	Amphibia	loss	2070s	SSP4	gf	LU	-1.204
World	Amphibia	loss	2070s	SSP4	he	LU	-1.51634
World	Amphibia	loss	2070s	SSP4	ip	LU	-1.45694
World	Amphibia	loss	2070s	SSP4	mi	LU	-1.24386
World	Amphibia	loss	2070s	SSP4	no	LU	-1.57616
World	Reptilia	loss	2070s	SSP4	gf	LU	-1.51433
World	Reptilia	loss	2070s	SSP4	he	LU	-1.92627
World	Reptilia	loss	2070s	SSP4	ip	LU	-1.79548
World	Reptilia	loss	2070s	SSP4	mi	LU	-1.54459
World	Reptilia	loss	2070s	SSP4	no	LU	-1.8965
World	Aves	loss	2070s	SSP4	gf	LU	-0.990614
World	Aves	loss	2070s	SSP4	he	LU	-1.13917
World	Aves	loss	2070s	SSP4	ip	LU	-1.10073
World	Aves	loss	2070s	SSP4	mi	LU	-1.02232
World	Aves	loss	2070s	SSP4	no	LU	-1.35051
World	Mammalia	loss	2070s	SSP4	gf	LU	-1.3645
World	Mammalia	loss	2070s	SSP4	he	LU	-1.60395
World	Mammalia	loss	2070s	SSP4	ip	LU	-1.5648
World	Mammalia	loss	2070s	SSP4	mi	LU	-1.45507
World	Mammalia	loss	2070s	SSP4	no	LU	-1.67918
World	Plantae	loss	2070s	SSP4	gf	CC	11.9729
World	Plantae	loss	2070s	SSP4	he	CC	13.7307
World	Plantae	loss	2070s	SSP4	ip	CC	13.295
World	Plantae	loss	2070s	SSP4	mi	CC	10.2483
World	Plantae	loss	2070s	SSP4	no	CC	8.94322
World	Amphibia	loss	2070s	SSP4	gf	CC	9.3939
World	Amphibia	loss	2070s	SSP4	he	CC	12.4186
World	Amphibia	loss	2070s	SSP4	ip	CC	11.2662
World	Amphibia	loss	2070s	SSP4	mi	CC	8.16232
World	Amphibia	loss	2070s	SSP4	no	CC	6.71784
World	Reptilia	loss	2070s	SSP4	gf	CC	6.9897
World	Reptilia	loss	2070s	SSP4	he	CC	9.21642
World	Reptilia	loss	2070s	SSP4	ip	CC	9.06681
World	Reptilia	loss	2070s	SSP4	mi	CC	6.63576
World	Reptilia	loss	2070s	SSP4	no	CC	5.27797
World	Aves	loss	2070s	SSP4	gf	CC	11.3164
World	Aves	loss	2070s	SSP4	he	CC	11.1812
World	Aves	loss	2070s	SSP4	ip	CC	11.889
World	Aves	loss	2070s	SSP4	mi	CC	8.84436
World	Aves	loss	2070s	SSP4	no	CC	8.2847
World	Mammalia	loss	2070s	SSP4	gf	CC	10.2016
World	Mammalia	loss	2070s	SSP4	he	CC	11.4167
World	Mammalia	loss	2070s	SSP4	ip	CC	11.5798
World	Mammalia	loss	2070s	SSP4	mi	CC	8.44467
World	Mammalia	loss	2070s	SSP4	no	CC	7.19681
World	Plantae	loss	2070s	SSP5	gf	Total	7.4077
World	Plantae	loss	2070s	SSP5	he	Total	8.8932
World	Plantae	loss	2070s	SSP5	ip	Total	8.65725
World	Plantae	loss	2070s	SSP5	mi	Total	5.59951
World	Plantae	loss	2070s	SSP5	no	Total	3.95712
World	Amphibia	loss	2070s	SSP5	gf	Total	5.4403
World	Amphibia	loss	2070s	SSP5	he	Total	8.14467
World	Amphibia	loss	2070s	SSP5	ip	Total	6.92276
World	Amphibia	loss	2070s	SSP5	mi	Total	3.9796
World	Amphibia	loss	2070s	SSP5	no	Total	1.93548
World	Reptilia	loss	2070s	SSP5	gf	Total	1.3046
World	Reptilia	loss	2070s	SSP5	he	Total	3.15901
World	Reptilia	loss	2070s	SSP5	ip	Total	3.13826
World	Reptilia	loss	2070s	SSP5	mi	Total	1.09974
World	Reptilia	loss	2070s	SSP5	no	Total	-0.934589
World	Aves	loss	2070s	SSP5	gf	Total	7.84721
World	Aves	loss	2070s	SSP5	he	Total	7.52076
World	Aves	loss	2070s	SSP5	ip	Total	8.18747
World	Aves	loss	2070s	SSP5	mi	Total	5.32486
World	Aves	loss	2070s	SSP5	no	Total	4.52018
World	Mammalia	loss	2070s	SSP5	gf	Total	6.02621
World	Mammalia	loss	2070s	SSP5	he	Total	7.02404
World	Mammalia	loss	2070s	SSP5	ip	Total	7.32689
World	Mammalia	loss	2070s	SSP5	mi	Total	4.11831
World	Mammalia	loss	2070s	SSP5	no	Total	2.51164
World	Plantae	loss	2070s	SSP5	gf	LU	-4.17801
World	Plantae	loss	2070s	SSP5	he	LU	-5.07123
World	Plantae	loss	2070s	SSP5	ip	LU	-4.85395
World	Plantae	loss	2070s	SSP5	mi	LU	-4.39414
World	Plantae	loss	2070s	SSP5	no	LU	-5.35211
World	Amphibia	loss	2070s	SSP5	gf	LU	-3.82189
World	Amphibia	loss	2070s	SSP5	he	LU	-4.34435
World	Amphibia	loss	2070s	SSP5	ip	LU	-4.26514
World	Amphibia	loss	2070s	SSP5	mi	LU	-4.04303
World	Amphibia	loss	2070s	SSP5	no	LU	-4.92291
World	Reptilia	loss	2070s	SSP5	gf	LU	-5.01874
World	Reptilia	loss	2070s	SSP5	he	LU	-5.76902
World	Reptilia	loss	2070s	SSP5	ip	LU	-5.4975
World	Reptilia	loss	2070s	SSP5	mi	LU	-4.93069
World	Reptilia	loss	2070s	SSP5	no	LU	-5.82418
World	Aves	loss	2070s	SSP5	gf	LU	-3.24638
World	Aves	loss	2070s	SSP5	he	LU	-3.62573
World	Aves	loss	2070s	SSP5	ip	LU	-3.50552
World	Aves	loss	2070s	SSP5	mi	LU	-3.43344
World	Aves	loss	2070s	SSP5	no	LU	-4.11642
World	Mammalia	loss	2070s	SSP5	gf	LU	-4.00342
World	Mammalia	loss	2070s	SSP5	he	LU	-4.50062
World	Mammalia	loss	2070s	SSP5	ip	LU	-4.32953
World	Mammalia	loss	2070s	SSP5	mi	LU	-4.28803
World	Mammalia	loss	2070s	SSP5	no	LU	-4.86281
World	Plantae	loss	2070s	SSP5	gf	CC	13.7557
World	Plantae	loss	2070s	SSP5	he	CC	15.1084
World	Plantae	loss	2070s	SSP5	ip	CC	14.7912
World	Plantae	loss	2070s	SSP5	mi	CC	11.8996
World	Plantae	loss	2070s	SSP5	no	CC	10.1235
World	Amphibia	loss	2070s	SSP5	gf	CC	10.6573
World	Amphibia	loss	2070s	SSP5	he	CC	13.2995
World	Amphibia	loss	2070s	SSP5	ip	CC	12.4213
World	Amphibia	loss	2070s	SSP5	mi	CC	9.39651
World	Amphibia	loss	2070s	SSP5	no	CC	7.45887
World	Reptilia	loss	2070s	SSP5	gf	CC	7.94318
World	Reptilia	loss	2070s	SSP5	he	CC	9.85044
World	Reptilia	loss	2070s	SSP5	ip	CC	9.9981
World	Reptilia	loss	2070s	SSP5	mi	CC	7.79967
World	Reptilia	loss	2070s	SSP5	no	CC	6.02177
World	Aves	loss	2070s	SSP5	gf	CC	12.5417
World	Aves	loss	2070s	SSP5	he	CC	12.21
World	Aves	loss	2070s	SSP5	ip	CC	12.9616
World	Aves	loss	2070s	SSP5	mi	CC	9.90993
World	Aves	loss	2070s	SSP5	no	CC	9.01663
World	Mammalia	loss	2070s	SSP5	gf	CC	11.4174
World	Mammalia	loss	2070s	SSP5	he	CC	12.3176
World	Mammalia	loss	2070s	SSP5	ip	CC	12.7518
World	Mammalia	loss	2070s	SSP5	mi	CC	9.48018
World	Mammalia	loss	2070s	SSP5	no	CC	7.887
North America	Plantae	loss	2070s	SSP1	gf	Total	5.98998
North America	Plantae	loss	2070s	SSP1	he	Total	10.8635
North America	Plantae	loss	2070s	SSP1	ip	Total	12.1064
North America	Plantae	loss	2070s	SSP1	mi	Total	6.57156
North America	Plantae	loss	2070s	SSP1	no	Total	5.82312
North America	Amphibia	loss	2070s	SSP1	gf	Total	6.51057
North America	Amphibia	loss	2070s	SSP1	he	Total	14.5873
North America	Amphibia	loss	2070s	SSP1	ip	Total	10.095
North America	Amphibia	loss	2070s	SSP1	mi	Total	7.29096
North America	Amphibia	loss	2070s	SSP1	no	Total	6.51283
North America	Reptilia	loss	2070s	SSP1	gf	Total	3.16548
North America	Reptilia	loss	2070s	SSP1	he	Total	6.02037
North America	Reptilia	loss	2070s	SSP1	ip	Total	5.84411
North America	Reptilia	loss	2070s	SSP1	mi	Total	3.21277
North America	Reptilia	loss	2070s	SSP1	no	Total	2.18317
North America	Aves	loss	2070s	SSP1	gf	Total	4.24403
North America	Aves	loss	2070s	SSP1	he	Total	4.9928
North America	Aves	loss	2070s	SSP1	ip	Total	6.58802
North America	Aves	loss	2070s	SSP1	mi	Total	3.30738
North America	Aves	loss	2070s	SSP1	no	Total	4.42966
North America	Mammalia	loss	2070s	SSP1	gf	Total	7.19754
North America	Mammalia	loss	2070s	SSP1	he	Total	10.593
North America	Mammalia	loss	2070s	SSP1	ip	Total	10.5026
North America	Mammalia	loss	2070s	SSP1	mi	Total	6.90753
North America	Mammalia	loss	2070s	SSP1	no	Total	6.45451
North America	Plantae	loss	2070s	SSP1	gf	LU	-2.52546
North America	Plantae	loss	2070s	SSP1	he	LU	-2.88026
North America	Plantae	loss	2070s	SSP1	ip	LU	-2.85643
North America	Plantae	loss	2070s	SSP1	mi	LU	-2.17157
North America	Plantae	loss	2070s	SSP1	no	LU	-3.07612
North America	Amphibia	loss	2070s	SSP1	gf	LU	-1.74164
North America	Amphibia	loss	2070s	SSP1	he	LU	-2.02591
North America	Amphibia	loss	2070s	SSP1	ip	LU	-1.98267
North America	Amphibia	loss	2070s	SSP1	mi	LU	-1.66823
North America	Amphibia	loss	2070s	SSP1	no	LU	-2.25777
North America	Reptilia	loss	2070s	SSP1	gf	LU	-2.50223
North America	Reptilia	loss	2070s	SSP1	he	LU	-2.83772
North America	Reptilia	loss	2070s	SSP1	ip	LU	-2.83671
North America	Reptilia	loss	2070s	SSP1	mi	LU	-2.21349
North America	Reptilia	loss	2070s	SSP1	no	LU	-2.90216
North America	Aves	loss	2070s	SSP1	gf	LU	-1.48505
North America	Aves	loss	2070s	SSP1	he	LU	-1.78933
North America	Aves	loss	2070s	SSP1	ip	LU	-1.63859
North America	Aves	loss	2070s	SSP1	mi	LU	-1.21465
North America	Aves	loss	2070s	SSP1	no	LU	-1.88048
North America	Mammalia	loss	2070s	SSP1	gf	LU	-2.26946
North America	Mammalia	loss	2070s	SSP1	he	LU	-2.66593
North America	Mammalia	loss	2070s	SSP1	ip	LU	-2.62779
North America	Mammalia	loss	2070s	SSP1	mi	LU	-2.09272
North America	Mammalia	loss	2070s	SSP1	no	LU	-2.64416
North America	Plantae	loss	2070s	SSP1	gf	CC	9.46921
North America	Plantae	loss	2070s	SSP1	he	CC	14.2423
North America	Plantae	loss	2070s	SSP1	ip	CC	15.6993
North America	Plantae	loss	2070s	SSP1	mi	CC	10.092
North America	Plantae	loss	2070s	SSP1	no	CC	9.55099
North America	Amphibia	loss	2070s	SSP1	gf	CC	8.80644
North America	Amphibia	loss	2070s	SSP1	he	CC	16.9805
North America	Amphibia	loss	2070s	SSP1	ip	CC	12.8573
North America	Amphibia	loss	2070s	SSP1	mi	CC	10.3027
North America	Amphibia	loss	2070s	SSP1	no	CC	9.08894
North America	Reptilia	loss	2070s	SSP1	gf	CC	6.49498
North America	Reptilia	loss	2070s	SSP1	he	CC	9.1528
North America	Reptilia	loss	2070s	SSP1	ip	CC	9.30965
North America	Reptilia	loss	2070s	SSP1	mi	CC	6.84086
North America	Reptilia	loss	2070s	SSP1	no	CC	5.70657
North America	Aves	loss	2070s	SSP1	gf	CC	7.19593
North America	Aves	loss	2070s	SSP1	he	CC	7.87955
North America	Aves	loss	2070s	SSP1	ip	CC	9.57305
North America	Aves	loss	2070s	SSP1	mi	CC	6.32818
North America	Aves	loss	2070s	SSP1	no	CC	7.12222
North America	Mammalia	loss	2070s	SSP1	gf	CC	10.2998
North America	Mammalia	loss	2070s	SSP1	he	CC	13.7962
North America	Mammalia	loss	2070s	SSP1	ip	CC	14.0694
North America	Mammalia	loss	2070s	SSP1	mi	CC	10.3228
North America	Mammalia	loss	2070s	SSP1	no	CC	9.7785
North America	Plantae	loss	2070s	SSP2	gf	Total	5.78407
North America	Plantae	loss	2070s	SSP2	he	Total	10.5006
North America	Plantae	loss	2070s	SSP2	ip	Total	11.8209
North America	Plantae	loss	2070s	SSP2	mi	Total	6.21428
North America	Plantae	loss	2070s	SSP2	no	Total	5.48769
North America	Amphibia	loss	2070s	SSP2	gf	Total	6.70889
North America	Amphibia	loss	2070s	SSP2	he	Total	14.4883
North America	Amphibia	loss	2070s	SSP2	ip	Total	10.2353
North America	Amphibia	loss	2070s	SSP2	mi	Total	7.46657
North America	Amphibia	loss	2070s	SSP2	no	Total	6.47683
North America	Reptilia	loss	2070s	SSP2	gf	Total	3.00194
North America	Reptilia	loss	2070s	SSP2	he	Total	5.7428
North America	Reptilia	loss	2070s	SSP2	ip	Total	5.46171
North America	Reptilia	loss	2070s	SSP2	mi	Total	2.98769
North America	Reptilia	loss	2070s	SSP2	no	Total	1.87609
North America	Aves	loss	2070s	SSP2	gf	Total	4.09516
North America	Aves	loss	2070s	SSP2	he	Total	4.77823
North America	Aves	loss	2070s	SSP2	ip	Total	6.3243
North America	Aves	loss	2070s	SSP2	mi	Total	2.95857
North America	Aves	loss	2070s	SSP2	no	Total	4.17493
North America	Mammalia	loss	2070s	SSP2	gf	Total	6.7031
North America	Mammalia	loss	2070s	SSP2	he	Total	10.0817
North America	Mammalia	loss	2070s	SSP2	ip	Total	10.1541
North America	Mammalia	loss	2070s	SSP2	mi	Total	6.37061
North America	Mammalia	loss	2070s	SSP2	no	Total	5.92169
North America	Plantae	loss	2070s	SSP2	gf	LU	-2.72761
North America	Plantae	loss	2070s	SSP2	he	LU	-3.22736
North America	Plantae	loss	2070s	SSP2	ip	LU	-3.07059
North America	Plantae	loss	2070s	SSP2	mi	LU	-2.46486
North America	Plantae	loss	2070s	SSP2	no	LU	-3.35863
North America	Amphibia	loss	2070s	SSP2	gf	LU	-1.54933
North America	Amphibia	loss	2070s	SSP2	he	LU	-1.90217
North America	Amphibia	loss	2070s	SSP2	ip	LU	-1.88405
North America	Amphibia	loss	2070s	SSP2	mi	LU	-1.5089
North America	Amphibia	loss	2070s	SSP2	no	LU	-2.12032
North America	Reptilia	loss	2070s	SSP2	gf	LU	-2.45302
North America	Reptilia	loss	2070s	SSP2	he	LU	-2.89883
North America	Reptilia	loss	2070s	SSP2	ip	LU	-2.93218
North America	Reptilia	loss	2070s	SSP2	mi	LU	-2.34025
North America	Reptilia	loss	2070s	SSP2	no	LU	-3.06851
North America	Aves	loss	2070s	SSP2	gf	LU	-1.51174
North America	Aves	loss	2070s	SSP2	he	LU	-1.80965
North America	Aves	loss	2070s	SSP2	ip	LU	-1.71561
North America	Aves	loss	2070s	SSP2	mi	LU	-1.36543
North America	Aves	loss	2070s	SSP2	no	LU	-1.88693
North America	Mammalia	loss	2070s	SSP2	gf	LU	-2.57568
North America	Mammalia	loss	2070s	SSP2	he	LU	-2.98945
North America	Mammalia	loss	2070s	SSP2	ip	LU	-2.94473
North America	Mammalia	loss	2070s	SSP2	mi	LU	-2.38687
North America	Mammalia	loss	2070s	SSP2	no	LU	-3.00601
North America	Plantae	loss	2070s	SSP2	gf	CC	9.76171
North America	Plantae	loss	2070s	SSP2	he	CC	14.4807
North America	Plantae	loss	2070s	SSP2	ip	CC	15.9679
North America	Plantae	loss	2070s	SSP2	mi	CC	10.4161
North America	Plantae	loss	2070s	SSP2	no	CC	9.76509
North America	Amphibia	loss	2070s	SSP2	gf	CC	8.68907
North America	Amphibia	loss	2070s	SSP2	he	CC	16.7528
North America	Amphibia	loss	2070s	SSP2	ip	CC	12.7476
North America	Amphibia	loss	2070s	SSP2	mi	CC	10.2578
North America	Amphibia	loss	2070s	SSP2	no	CC	8.84702
North America	Reptilia	loss	2070s	SSP2	gf	CC	6.63424
North America	Reptilia	loss	2070s	SSP2	he	CC	9.35224
North America	Reptilia	loss	2070s	SSP2	ip	CC	9.41539
North America	Reptilia	loss	2070s	SSP2	mi	CC	6.95657
North America	Reptilia	loss	2070s	SSP2	no	CC	5.93457
North America	Aves	loss	2070s	SSP2	gf	CC	7.32546
North America	Aves	loss	2070s	SSP2	he	CC	7.95117
North America	Aves	loss	2070s	SSP2	ip	CC	9.67568
North America	Aves	loss	2070s	SSP2	mi	CC	6.32539
North America	Aves	loss	2070s	SSP2	no	CC	7.27361
North America	Mammalia	loss	2070s	SSP2	gf	CC	10.6135
North America	Mammalia	loss	2070s	SSP2	he	CC	14.1217
North America	Mammalia	loss	2070s	SSP2	ip	CC	14.4623
North America	Mammalia	loss	2070s	SSP2	mi	CC	10.6052
North America	Mammalia	loss	2070s	SSP2	no	CC	10.0819
North America	Plantae	loss	2070s	SSP3	gf	Total	6.64603
North America	Plantae	loss	2070s	SSP3	he	Total	11.3315
North America	Plantae	loss	2070s	SSP3	ip	Total	12.7338
North America	Plantae	loss	2070s	SSP3	mi	Total	6.93478
North America	Plantae	loss	2070s	SSP3	no	Total	6.28163
North America	Amphibia	loss	2070s	SSP3	gf	Total	7.72383
North America	Amphibia	loss	2070s	SSP3	he	Total	15.7747
North America	Amphibia	loss	2070s	SSP3	ip	Total	11.2317
North America	Amphibia	loss	2070s	SSP3	mi	Total	8.48996
North America	Amphibia	loss	2070s	SSP3	no	Total	7.3549
North America	Reptilia	loss	2070s	SSP3	gf	Total	4.14311
North America	Reptilia	loss	2070s	SSP3	he	Total	7.00967
North America	Reptilia	loss	2070s	SSP3	ip	Total	6.64137
North America	Reptilia	loss	2070s	SSP3	mi	Total	4.12148
North America	Reptilia	loss	2070s	SSP3	no	Total	3.12952
North America	Aves	loss	2070s	SSP3	gf	Total	5.08869
North America	Aves	loss	2070s	SSP3	he	Total	5.87015
North America	Aves	loss	2070s	SSP3	ip	Total	7.3548
North America	Aves	loss	2070s	SSP3	mi	Total	3.78489
North America	Aves	loss	2070s	SSP3	no	Total	5.16879
North America	Mammalia	loss	2070s	SSP3	gf	Total	7.67816
North America	Mammalia	loss	2070s	SSP3	he	Total	11.2232
North America	Mammalia	loss	2070s	SSP3	ip	Total	11.2123
North America	Mammalia	loss	2070s	SSP3	mi	Total	7.44581
North America	Mammalia	loss	2070s	SSP3	no	Total	6.93918
North America	Plantae	loss	2070s	SSP3	gf	LU	-1.88437
North America	Plantae	loss	2070s	SSP3	he	LU	-2.27172
North America	Plantae	loss	2070s	SSP3	ip	LU	-2.26219
North America	Plantae	loss	2070s	SSP3	mi	LU	-1.74915
North America	Plantae	loss	2070s	SSP3	no	LU	-2.46307
North America	Amphibia	loss	2070s	SSP3	gf	LU	-0.736753
North America	Amphibia	loss	2070s	SSP3	he	LU	-0.886917
North America	Amphibia	loss	2070s	SSP3	ip	LU	-1.05788
North America	Amphibia	loss	2070s	SSP3	mi	LU	-0.724413
North America	Amphibia	loss	2070s	SSP3	no	LU	-1.11399
North America	Reptilia	loss	2070s	SSP3	gf	LU	-1.30254
North America	Reptilia	loss	2070s	SSP3	he	LU	-1.6945
North America	Reptilia	loss	2070s	SSP3	ip	LU	-1.74173
North America	Reptilia	loss	2070s	SSP3	mi	LU	-1.30139
North America	Reptilia	loss	2070s	SSP3	no	LU	-1.86255
North America	Aves	loss	2070s	SSP3	gf	LU	-0.927062
North America	Aves	loss	2070s	SSP3	he	LU	-1.05441
North America	Aves	loss	2070s	SSP3	ip	LU	-1.09448
North America	Aves	loss	2070s	SSP3	mi	LU	-0.884246
North America	Aves	loss	2070s	SSP3	no	LU	-1.07779
North America	Mammalia	loss	2070s	SSP3	gf	LU	-1.73303
North America	Mammalia	loss	2070s	SSP3	he	LU	-2.03122
North America	Mammalia	loss	2070s	SSP3	ip	LU	-2.08192
North America	Mammalia	loss	2070s	SSP3	mi	LU	-1.59924
North America	Mammalia	loss	2070s	SSP3	no	LU	-2.05661
North America	Plantae	loss	2070s	SSP3	gf	CC	9.37556
North America	Plantae	loss	2070s	SSP3	he	CC	14.1507
North America	Plantae	loss	2070s	SSP3	ip	CC	15.5548
North America	Plantae	loss	2070s	SSP3	mi	CC	9.77309
North America	Plantae	loss	2070s	SSP3	no	CC	9.29404
North America	Amphibia	loss	2070s	SSP3	gf	CC	8.37081
North America	Amphibia	loss	2070s	SSP3	he	CC	16.6544
North America	Amphibia	loss	2070s	SSP3	ip	CC	12.3738
North America	Amphibia	loss	2070s	SSP3	mi	CC	9.87159
North America	Amphibia	loss	2070s	SSP3	no	CC	8.59352
North America	Reptilia	loss	2070s	SSP3	gf	CC	6.07232
North America	Reptilia	loss	2070s	SSP3	he	CC	8.912
North America	Reptilia	loss	2070s	SSP3	ip	CC	8.87153
North America	Reptilia	loss	2070s	SSP3	mi	CC	6.288
North America	Reptilia	loss	2070s	SSP3	no	CC	5.41973
North America	Aves	loss	2070s	SSP3	gf	CC	6.47912
North America	Aves	loss	2070s	SSP3	he	CC	7.21762
North America	Aves	loss	2070s	SSP3	ip	CC	8.89173
North America	Aves	loss	2070s	SSP3	mi	CC	5.2082
North America	Aves	loss	2070s	SSP3	no	CC	6.49436
North America	Mammalia	loss	2070s	SSP3	gf	CC	10.2202
North America	Mammalia	loss	2070s	SSP3	he	CC	13.8398
North America	Mammalia	loss	2070s	SSP3	ip	CC	14.055
North America	Mammalia	loss	2070s	SSP3	mi	CC	10.1443
North America	Mammalia	loss	2070s	SSP3	no	CC	9.70909
North America	Plantae	loss	2070s	SSP4	gf	Total	7.32991
North America	Plantae	loss	2070s	SSP4	he	Total	12.2
North America	Plantae	loss	2070s	SSP4	ip	Total	13.4704
North America	Plantae	loss	2070s	SSP4	mi	Total	7.79825
North America	Plantae	loss	2070s	SSP4	no	Total	7.19111
North America	Amphibia	loss	2070s	SSP4	gf	Total	7.68626
North America	Amphibia	loss	2070s	SSP4	he	Total	15.8
North America	Amphibia	loss	2070s	SSP4	ip	Total	11.3957
North America	Amphibia	loss	2070s	SSP4	mi	Total	8.5077
North America	Amphibia	loss	2070s	SSP4	no	Total	7.67271
North America	Reptilia	loss	2070s	SSP4	gf	Total	4.65181
North America	Reptilia	loss	2070s	SSP4	he	Total	7.56428
North America	Reptilia	loss	2070s	SSP4	ip	Total	7.18808
North America	Reptilia	loss	2070s	SSP4	mi	Total	4.53717
North America	Reptilia	loss	2070s	SSP4	no	Total	3.66627
North America	Aves	loss	2070s	SSP4	gf	Total	5.4666
North America	Aves	loss	2070s	SSP4	he	Total	6.23329
North America	Aves	loss	2070s	SSP4	ip	Total	7.75071
North America	Aves	loss	2070s	SSP4	mi	Total	4.19372
North America	Aves	loss	2070s	SSP4	no	Total	5.63598
North America	Mammalia	loss	2070s	SSP4	gf	Total	8.28814
North America	Mammalia	loss	2070s	SSP4	he	Total	11.7814
North America	Mammalia	loss	2070s	SSP4	ip	Total	11.7316
North America	Mammalia	loss	2070s	SSP4	mi	Total	8.02769
North America	Mammalia	loss	2070s	SSP4	no	Total	7.68926
North America	Plantae	loss	2070s	SSP4	gf	LU	-1.41157
North America	Plantae	loss	2070s	SSP4	he	LU	-1.69228
North America	Plantae	loss	2070s	SSP4	ip	LU	-1.67091
North America	Plantae	loss	2070s	SSP4	mi	LU	-1.25722
North America	Plantae	loss	2070s	SSP4	no	LU	-1.78291
North America	Amphibia	loss	2070s	SSP4	gf	LU	-0.761849
North America	Amphibia	loss	2070s	SSP4	he	LU	-0.91684
North America	Amphibia	loss	2070s	SSP4	ip	LU	-0.973816
North America	Amphibia	loss	2070s	SSP4	mi	LU	-0.710954
North America	Amphibia	loss	2070s	SSP4	no	LU	-1.08765
North America	Reptilia	loss	2070s	SSP4	gf	LU	-1.11956
North America	Reptilia	loss	2070s	SSP4	he	LU	-1.37824
North America	Reptilia	loss	2070s	SSP4	ip	LU	-1.43441
North America	Reptilia	loss	2070s	SSP4	mi	LU	-1.09405
North America	Reptilia	loss	2070s	SSP4	no	LU	-1.43668
North America	Aves	loss	2070s	SSP4	gf	LU	-0.5974
North America	Aves	loss	2070s	SSP4	he	LU	-0.74021
North America	Aves	loss	2070s	SSP4	ip	LU	-0.732251
North America	Aves	loss	2070s	SSP4	mi	LU	-0.533288
North America	Aves	loss	2070s	SSP4	no	LU	-0.78419
North America	Mammalia	loss	2070s	SSP4	gf	LU	-1.2412
North America	Mammalia	loss	2070s	SSP4	he	LU	-1.61248
North America	Mammalia	loss	2070s	SSP4	ip	LU	-1.5957
North America	Mammalia	loss	2070s	SSP4	mi	LU	-1.19901
North America	Mammalia	loss	2070s	SSP4	no	LU	-1.47799
North America	Plantae	loss	2070s	SSP4	gf	CC	9.01016
North America	Plantae	loss	2070s	SSP4	he	CC	13.8138
North America	Plantae	loss	2070s	SSP4	ip	CC	15.1658
North America	Plantae	loss	2070s	SSP4	mi	CC	9.39126
North America	Plantae	loss	2070s	SSP4	no	CC	9.08022
North America	Amphibia	loss	2070s	SSP4	gf	CC	8.32221
North America	Amphibia	loss	2070s	SSP4	he	CC	16.5487
North America	Amphibia	loss	2070s	SSP4	ip	CC	12.3906
North America	Amphibia	loss	2070s	SSP4	mi	CC	9.64637
North America	Amphibia	loss	2070s	SSP4	no	CC	8.67732
North America	Reptilia	loss	2070s	SSP4	gf	CC	6.08688
North America	Reptilia	loss	2070s	SSP4	he	CC	8.92931
North America	Reptilia	loss	2070s	SSP4	ip	CC	8.8547
North America	Reptilia	loss	2070s	SSP4	mi	CC	6.11871
North America	Reptilia	loss	2070s	SSP4	no	CC	5.39216
North America	Aves	loss	2070s	SSP4	gf	CC	6.66218
North America	Aves	loss	2070s	SSP4	he	CC	7.43259
North America	Aves	loss	2070s	SSP4	ip	CC	9.0617
North America	Aves	loss	2070s	SSP4	mi	CC	5.47329
North America	Aves	loss	2070s	SSP4	no	CC	6.80498
North America	Mammalia	loss	2070s	SSP4	gf	CC	9.79925
North America	Mammalia	loss	2070s	SSP4	he	CC	13.39
North America	Mammalia	loss	2070s	SSP4	ip	CC	13.5972
North America	Mammalia	loss	2070s	SSP4	mi	CC	9.74254
North America	Mammalia	loss	2070s	SSP4	no	CC	9.41336
North America	Plantae	loss	2070s	SSP5	gf	Total	3.80995
North America	Plantae	loss	2070s	SSP5	he	Total	8.40736
North America	Plantae	loss	2070s	SSP5	ip	Total	9.883
North America	Plantae	loss	2070s	SSP5	mi	Total	4.44265
North America	Plantae	loss	2070s	SSP5	no	Total	3.32095
North America	Amphibia	loss	2070s	SSP5	gf	Total	5.65474
North America	Amphibia	loss	2070s	SSP5	he	Total	13.1511
North America	Amphibia	loss	2070s	SSP5	ip	Total	8.6592
North America	Amphibia	loss	2070s	SSP5	mi	Total	6.12772
North America	Amphibia	loss	2070s	SSP5	no	Total	4.80143
North America	Reptilia	loss	2070s	SSP5	gf	Total	0.973227
North America	Reptilia	loss	2070s	SSP5	he	Total	3.43737
North America	Reptilia	loss	2070s	SSP5	ip	Total	3.31294
North America	Reptilia	loss	2070s	SSP5	mi	Total	1.029
North America	Reptilia	loss	2070s	SSP5	no	Total	-0.305351
North America	Aves	loss	2070s	SSP5	gf	Total	2.73744
North America	Aves	loss	2070s	SSP5	he	Total	3.26547
North America	Aves	loss	2070s	SSP5	ip	Total	4.94642
North America	Aves	loss	2070s	SSP5	mi	Total	1.75337
North America	Aves	loss	2070s	SSP5	no	Total	2.76753
North America	Mammalia	loss	2070s	SSP5	gf	Total	5.25544
North America	Mammalia	loss	2070s	SSP5	he	Total	8.23489
North America	Mammalia	loss	2070s	SSP5	ip	Total	8.47966
North America	Mammalia	loss	2070s	SSP5	mi	Total	4.78029
North America	Mammalia	loss	2070s	SSP5	no	Total	4.2695
North America	Plantae	loss	2070s	SSP5	gf	LU	-4.61017
North America	Plantae	loss	2070s	SSP5	he	LU	-5.35553
North America	Plantae	loss	2070s	SSP5	ip	LU	-4.97414
North America	Plantae	loss	2070s	SSP5	mi	LU	-4.2116
North America	Plantae	loss	2070s	SSP5	no	LU	-5.44156
North America	Amphibia	loss	2070s	SSP5	gf	LU	-2.39947
North America	Amphibia	loss	2070s	SSP5	he	LU	-2.97352
North America	Amphibia	loss	2070s	SSP5	ip	LU	-3.24526
North America	Amphibia	loss	2070s	SSP5	mi	LU	-2.51922
North America	Amphibia	loss	2070s	SSP5	no	LU	-3.62338
North America	Reptilia	loss	2070s	SSP5	gf	LU	-4.46077
North America	Reptilia	loss	2070s	SSP5	he	LU	-5.17301
North America	Reptilia	loss	2070s	SSP5	ip	LU	-5.26673
North America	Reptilia	loss	2070s	SSP5	mi	LU	-4.21662
North America	Reptilia	loss	2070s	SSP5	no	LU	-5.25428
North America	Aves	loss	2070s	SSP5	gf	LU	-2.84311
North America	Aves	loss	2070s	SSP5	he	LU	-3.34389
North America	Aves	loss	2070s	SSP5	ip	LU	-3.1773
North America	Aves	loss	2070s	SSP5	mi	LU	-2.57654
North America	Aves	loss	2070s	SSP5	no	LU	-3.44599
North America	Mammalia	loss	2070s	SSP5	gf	LU	-4.07235
North America	Mammalia	loss	2070s	SSP5	he	LU	-4.79823
North America	Mammalia	loss	2070s	SSP5	ip	LU	-4.7055
North America	Mammalia	loss	2070s	SSP5	mi	LU	-3.93416
North America	Mammalia	loss	2070s	SSP5	no	LU	-4.77616
North America	Plantae	loss	2070s	SSP5	gf	CC	9.51538
North America	Plantae	loss	2070s	SSP5	he	CC	13.9341
North America	Plantae	loss	2070s	SSP5	ip	CC	15.4925
North America	Plantae	loss	2070s	SSP5	mi	CC	10.2924
North America	Plantae	loss	2070s	SSP5	no	CC	9.42678
North America	Amphibia	loss	2070s	SSP5	gf	CC	8.55364
North America	Amphibia	loss	2070s	SSP5	he	CC	16.0557
North America	Amphibia	loss	2070s	SSP5	ip	CC	12.3572
North America	Amphibia	loss	2070s	SSP5	mi	CC	10.3442
North America	Amphibia	loss	2070s	SSP5	no	CC	8.57607
North America	Reptilia	loss	2070s	SSP5	gf	CC	6.74495
North America	Reptilia	loss	2070s	SSP5	he	CC	9.29869
North America	Reptilia	loss	2070s	SSP5	ip	CC	9.46215
North America	Reptilia	loss	2070s	SSP5	mi	CC	7.37493
North America	Reptilia	loss	2070s	SSP5	no	CC	6.08379
North America	Aves	loss	2070s	SSP5	gf	CC	7.54985
North America	Aves	loss	2070s	SSP5	he	CC	8.09407
North America	Aves	loss	2070s	SSP5	ip	CC	9.85935
North America	Aves	loss	2070s	SSP5	mi	CC	6.70609
North America	Aves	loss	2070s	SSP5	no	CC	7.37932
North America	Mammalia	loss	2070s	SSP5	gf	CC	10.1769
North America	Mammalia	loss	2070s	SSP5	he	CC	13.4542
North America	Mammalia	loss	2070s	SSP5	ip	CC	13.9172
North America	Mammalia	loss	2070s	SSP5	mi	CC	10.3474
North America	Mammalia	loss	2070s	SSP5	no	CC	9.66735
South America	Plantae	loss	2070s	SSP1	gf	Total	12.8271
South America	Plantae	loss	2070s	SSP1	he	Total	9.73916
South America	Plantae	loss	2070s	SSP1	ip	Total	9.8086
South America	Plantae	loss	2070s	SSP1	mi	Total	7.2287
South America	Plantae	loss	2070s	SSP1	no	Total	7.34214
South America	Amphibia	loss	2070s	SSP1	gf	Total	10.5708
South America	Amphibia	loss	2070s	SSP1	he	Total	8.26951
South America	Amphibia	loss	2070s	SSP1	ip	Total	9.49501
South America	Amphibia	loss	2070s	SSP1	mi	Total	5.35389
South America	Amphibia	loss	2070s	SSP1	no	Total	4.40559
South America	Reptilia	loss	2070s	SSP1	gf	Total	15.0939
South America	Reptilia	loss	2070s	SSP1	he	Total	10.7228
South America	Reptilia	loss	2070s	SSP1	ip	Total	11.1805
South America	Reptilia	loss	2070s	SSP1	mi	Total	10.3989
South America	Reptilia	loss	2070s	SSP1	no	Total	11.0642
South America	Aves	loss	2070s	SSP1	gf	Total	16.456
South America	Aves	loss	2070s	SSP1	he	Total	12.3246
South America	Aves	loss	2070s	SSP1	ip	Total	13.6362
South America	Aves	loss	2070s	SSP1	mi	Total	10.7583
South America	Aves	loss	2070s	SSP1	no	Total	10.4683
South America	Mammalia	loss	2070s	SSP1	gf	Total	11.4148
South America	Mammalia	loss	2070s	SSP1	he	Total	11.7162
South America	Mammalia	loss	2070s	SSP1	ip	Total	11.3137
South America	Mammalia	loss	2070s	SSP1	mi	Total	8.00362
South America	Mammalia	loss	2070s	SSP1	no	Total	8.04178
South America	Plantae	loss	2070s	SSP1	gf	LU	-3.51571
South America	Plantae	loss	2070s	SSP1	he	LU	-4.71344
South America	Plantae	loss	2070s	SSP1	ip	LU	-4.09671
South America	Plantae	loss	2070s	SSP1	mi	LU	-3.99957
South America	Plantae	loss	2070s	SSP1	no	LU	-5.23669
South America	Amphibia	loss	2070s	SSP1	gf	LU	-2.23867
South America	Amphibia	loss	2070s	SSP1	he	LU	-2.93046
South America	Amphibia	loss	2070s	SSP1	ip	LU	-2.85603
South America	Amphibia	loss	2070s	SSP1	mi	LU	-2.47414
South America	Amphibia	loss	2070s	SSP1	no	LU	-3.20286
South America	Reptilia	loss	2070s	SSP1	gf	LU	-2.46987
South America	Reptilia	loss	2070s	SSP1	he	LU	-3.56063
South America	Reptilia	loss	2070s	SSP1	ip	LU	-2.48917
South America	Reptilia	loss	2070s	SSP1	mi	LU	-3.18294
South America	Reptilia	loss	2070s	SSP1	no	LU	-3.26182
South America	Aves	loss	2070s	SSP1	gf	LU	-1.67497
South America	Aves	loss	2070s	SSP1	he	LU	-2.07794
South America	Aves	loss	2070s	SSP1	ip	LU	-1.96049
South America	Aves	loss	2070s	SSP1	mi	LU	-1.70843
South America	Aves	loss	2070s	SSP1	no	LU	-2.57967
South America	Mammalia	loss	2070s	SSP1	gf	LU	-1.13231
South America	Mammalia	loss	2070s	SSP1	he	LU	-1.39932
South America	Mammalia	loss	2070s	SSP1	ip	LU	-1.32561
South America	Mammalia	loss	2070s	SSP1	mi	LU	-1.21204
South America	Mammalia	loss	2070s	SSP1	no	LU	-1.52151
South America	Plantae	loss	2070s	SSP1	gf	CC	20.9744
South America	Plantae	loss	2070s	SSP1	he	CC	17.2757
South America	Plantae	loss	2070s	SSP1	ip	CC	17.9376
South America	Plantae	loss	2070s	SSP1	mi	CC	14.6032
South America	Plantae	loss	2070s	SSP1	no	CC	14.7461
South America	Amphibia	loss	2070s	SSP1	gf	CC	14.3489
South America	Amphibia	loss	2070s	SSP1	he	CC	12.0362
South America	Amphibia	loss	2070s	SSP1	ip	CC	13.3274
South America	Amphibia	loss	2070s	SSP1	mi	CC	9.1334
South America	Amphibia	loss	2070s	SSP1	no	CC	8.04623
South America	Reptilia	loss	2070s	SSP1	gf	CC	21.2757
South America	Reptilia	loss	2070s	SSP1	he	CC	15.9564
South America	Reptilia	loss	2070s	SSP1	ip	CC	16.9043
South America	Reptilia	loss	2070s	SSP1	mi	CC	16.0255
South America	Reptilia	loss	2070s	SSP1	no	CC	17.7287
South America	Aves	loss	2070s	SSP1	gf	CC	20.1717
South America	Aves	loss	2070s	SSP1	he	CC	15.8469
South America	Aves	loss	2070s	SSP1	ip	CC	17.3654
South America	Aves	loss	2070s	SSP1	mi	CC	14.1975
South America	Aves	loss	2070s	SSP1	no	CC	13.7707
South America	Mammalia	loss	2070s	SSP1	gf	CC	13.9489
South America	Mammalia	loss	2070s	SSP1	he	CC	14.0361
South America	Mammalia	loss	2070s	SSP1	ip	CC	13.8252
South America	Mammalia	loss	2070s	SSP1	mi	CC	10.2984
South America	Mammalia	loss	2070s	SSP1	no	CC	10.2295
South America	Plantae	loss	2070s	SSP2	gf	Total	12.9254
South America	Plantae	loss	2070s	SSP2	he	Total	9.98198
South America	Plantae	loss	2070s	SSP2	ip	Total	10.1037
South America	Plantae	loss	2070s	SSP2	mi	Total	7.27522
South America	Plantae	loss	2070s	SSP2	no	Total	7.51495
South America	Amphibia	loss	2070s	SSP2	gf	Total	10.3641
South America	Amphibia	loss	2070s	SSP2	he	Total	8.10995
South America	Amphibia	loss	2070s	SSP2	ip	Total	9.18088
South America	Amphibia	loss	2070s	SSP2	mi	Total	5.06601
South America	Amphibia	loss	2070s	SSP2	no	Total	4.08277
South America	Reptilia	loss	2070s	SSP2	gf	Total	14.3321
South America	Reptilia	loss	2070s	SSP2	he	Total	9.91253
South America	Reptilia	loss	2070s	SSP2	ip	Total	10.4502
South America	Reptilia	loss	2070s	SSP2	mi	Total	9.71334
South America	Reptilia	loss	2070s	SSP2	no	Total	11.4553
South America	Aves	loss	2070s	SSP2	gf	Total	16.323
South America	Aves	loss	2070s	SSP2	he	Total	12.2548
South America	Aves	loss	2070s	SSP2	ip	Total	13.5852
South America	Aves	loss	2070s	SSP2	mi	Total	10.6161
South America	Aves	loss	2070s	SSP2	no	Total	10.4638
South America	Mammalia	loss	2070s	SSP2	gf	Total	11.337
South America	Mammalia	loss	2070s	SSP2	he	Total	11.6791
South America	Mammalia	loss	2070s	SSP2	ip	Total	11.2304
South America	Mammalia	loss	2070s	SSP2	mi	Total	7.91451
South America	Mammalia	loss	2070s	SSP2	no	Total	7.87522
South America	Plantae	loss	2070s	SSP2	gf	LU	-3.46796
South America	Plantae	loss	2070s	SSP2	he	LU	-4.53613
South America	Plantae	loss	2070s	SSP2	ip	LU	-3.86057
South America	Plantae	loss	2070s	SSP2	mi	LU	-3.88124
South America	Plantae	loss	2070s	SSP2	no	LU	-5.07054
South America	Amphibia	loss	2070s	SSP2	gf	LU	-2.42842
South America	Amphibia	loss	2070s	SSP2	he	LU	-3.14534
South America	Amphibia	loss	2070s	SSP2	ip	LU	-3.03691
South America	Amphibia	loss	2070s	SSP2	mi	LU	-2.72222
South America	Amphibia	loss	2070s	SSP2	no	LU	-3.4723
South America	Reptilia	loss	2070s	SSP2	gf	LU	-2.50789
South America	Reptilia	loss	2070s	SSP2	he	LU	-3.61497
South America	Reptilia	loss	2070s	SSP2	ip	LU	-2.5827
South America	Reptilia	loss	2070s	SSP2	mi	LU	-3.33194
South America	Reptilia	loss	2070s	SSP2	no	LU	-3.22902
South America	Aves	loss	2070s	SSP2	gf	LU	-1.83073
South America	Aves	loss	2070s	SSP2	he	LU	-2.16457
South America	Aves	loss	2070s	SSP2	ip	LU	-2.00849
South America	Aves	loss	2070s	SSP2	mi	LU	-1.83779
South America	Aves	loss	2070s	SSP2	no	LU	-2.61607
South America	Mammalia	loss	2070s	SSP2	gf	LU	-1.34637
South America	Mammalia	loss	2070s	SSP2	he	LU	-1.53741
South America	Mammalia	loss	2070s	SSP2	ip	LU	-1.49936
South America	Mammalia	loss	2070s	SSP2	mi	LU	-1.37484
South America	Mammalia	loss	2070s	SSP2	no	LU	-1.6827
South America	Plantae	loss	2070s	SSP2	gf	CC	20.4742
South America	Plantae	loss	2070s	SSP2	he	CC	16.8815
South America	Plantae	loss	2070s	SSP2	ip	CC	17.618
South America	Plantae	loss	2070s	SSP2	mi	CC	14.1798
South America	Plantae	loss	2070s	SSP2	no	CC	14.3269
South America	Amphibia	loss	2070s	SSP2	gf	CC	14.6142
South America	Amphibia	loss	2070s	SSP2	he	CC	12.2683
South America	Amphibia	loss	2070s	SSP2	ip	CC	13.6117
South America	Amphibia	loss	2070s	SSP2	mi	CC	9.24181
South America	Amphibia	loss	2070s	SSP2	no	CC	8.08933
South America	Reptilia	loss	2070s	SSP2	gf	CC	21.1275
South America	Reptilia	loss	2070s	SSP2	he	CC	16.1372
South America	Reptilia	loss	2070s	SSP2	ip	CC	17.1818
South America	Reptilia	loss	2070s	SSP2	mi	CC	16.1419
South America	Reptilia	loss	2070s	SSP2	no	CC	18.2788
South America	Aves	loss	2070s	SSP2	gf	CC	20.0406
South America	Aves	loss	2070s	SSP2	he	CC	15.7798
South America	Aves	loss	2070s	SSP2	ip	CC	17.3698
South America	Aves	loss	2070s	SSP2	mi	CC	14.0994
South America	Aves	loss	2070s	SSP2	no	CC	13.7516
South America	Mammalia	loss	2070s	SSP2	gf	CC	14.1358
South America	Mammalia	loss	2070s	SSP2	he	CC	14.2395
South America	Mammalia	loss	2070s	SSP2	ip	CC	13.9908
South America	Mammalia	loss	2070s	SSP2	mi	CC	10.4664
South America	Mammalia	loss	2070s	SSP2	no	CC	10.3249
South America	Plantae	loss	2070s	SSP3	gf	Total	15.6124
South America	Plantae	loss	2070s	SSP3	he	Total	13.2343
South America	Plantae	loss	2070s	SSP3	ip	Total	13.0695
South America	Plantae	loss	2070s	SSP3	mi	Total	10.2847
South America	Plantae	loss	2070s	SSP3	no	Total	10.817
South America	Amphibia	loss	2070s	SSP3	gf	Total	12.4293
South America	Amphibia	loss	2070s	SSP3	he	Total	10.786
South America	Amphibia	loss	2070s	SSP3	ip	Total	11.8773
South America	Amphibia	loss	2070s	SSP3	mi	Total	7.3222
South America	Amphibia	loss	2070s	SSP3	no	Total	6.85996
South America	Reptilia	loss	2070s	SSP3	gf	Total	17.5489
South America	Reptilia	loss	2070s	SSP3	he	Total	12.8911
South America	Reptilia	loss	2070s	SSP3	ip	Total	13.8869
South America	Reptilia	loss	2070s	SSP3	mi	Total	12.8141
South America	Reptilia	loss	2070s	SSP3	no	Total	14.4826
South America	Aves	loss	2070s	SSP3	gf	Total	17.8945
South America	Aves	loss	2070s	SSP3	he	Total	13.9988
South America	Aves	loss	2070s	SSP3	ip	Total	15.3794
South America	Aves	loss	2070s	SSP3	mi	Total	12.1943
South America	Aves	loss	2070s	SSP3	no	Total	12.3172
South America	Mammalia	loss	2070s	SSP3	gf	Total	12.1854
South America	Mammalia	loss	2070s	SSP3	he	Total	12.5967
South America	Mammalia	loss	2070s	SSP3	ip	Total	12.0653
South America	Mammalia	loss	2070s	SSP3	mi	Total	8.68251
South America	Mammalia	loss	2070s	SSP3	no	Total	8.85627
South America	Plantae	loss	2070s	SSP3	gf	LU	-1.12634
South America	Plantae	loss	2070s	SSP3	he	LU	-1.58161
South America	Plantae	loss	2070s	SSP3	ip	LU	-1.35932
South America	Plantae	loss	2070s	SSP3	mi	LU	-1.26129
South America	Plantae	loss	2070s	SSP3	no	LU	-1.87282
South America	Amphibia	loss	2070s	SSP3	gf	LU	-0.617398
South America	Amphibia	loss	2070s	SSP3	he	LU	-0.923018
South America	Amphibia	loss	2070s	SSP3	ip	LU	-0.905658
South America	Amphibia	loss	2070s	SSP3	mi	LU	-0.709842
South America	Amphibia	loss	2070s	SSP3	no	LU	-0.896257
South America	Reptilia	loss	2070s	SSP3	gf	LU	-0.516854
South America	Reptilia	loss	2070s	SSP3	he	LU	-1.22357
South America	Reptilia	loss	2070s	SSP3	ip	LU	-0.731697
South America	Reptilia	loss	2070s	SSP3	mi	LU	-1.03213
South America	Reptilia	loss	2070s	SSP3	no	LU	-0.949546
South America	Aves	loss	2070s	SSP3	gf	LU	-0.632421
South America	Aves	loss	2070s	SSP3	he	LU	-0.718578
South America	Aves	loss	2070s	SSP3	ip	LU	-0.63429
South America	Aves	loss	2070s	SSP3	mi	LU	-0.563147
South America	Aves	loss	2070s	SSP3	no	LU	-0.971348
South America	Mammalia	loss	2070s	SSP3	gf	LU	-0.669117
South America	Mammalia	loss	2070s	SSP3	he	LU	-0.740453
South America	Mammalia	loss	2070s	SSP3	ip	LU	-0.730873
South America	Mammalia	loss	2070s	SSP3	mi	LU	-0.61023
South America	Mammalia	loss	2070s	SSP3	no	LU	-0.758989
South America	Plantae	loss	2070s	SSP3	gf	CC	18.1154
South America	Plantae	loss	2070s	SSP3	he	CC	15.1159
South America	Plantae	loss	2070s	SSP3	ip	CC	15.4171
South America	Plantae	loss	2070s	SSP3	mi	CC	12.2406
South America	Plantae	loss	2070s	SSP3	no	CC	12.8108
South America	Amphibia	loss	2070s	SSP3	gf	CC	12.8501
South America	Amphibia	loss	2070s	SSP3	he	CC	11.0425
South America	Amphibia	loss	2070s	SSP3	ip	CC	12.2044
South America	Amphibia	loss	2070s	SSP3	mi	CC	7.60351
South America	Amphibia	loss	2070s	SSP3	no	CC	7.13223
South America	Reptilia	loss	2070s	SSP3	gf	CC	19.443
South America	Reptilia	loss	2070s	SSP3	he	CC	14.5326
South America	Reptilia	loss	2070s	SSP3	ip	CC	15.3541
South America	Reptilia	loss	2070s	SSP3	mi	CC	14.2216
South America	Reptilia	loss	2070s	SSP3	no	CC	16.0848
South America	Aves	loss	2070s	SSP3	gf	CC	18.624
South America	Aves	loss	2070s	SSP3	he	CC	14.6898
South America	Aves	loss	2070s	SSP3	ip	CC	16.2242
South America	Aves	loss	2070s	SSP3	mi	CC	12.8677
South America	Aves	loss	2070s	SSP3	no	CC	12.8868
South America	Mammalia	loss	2070s	SSP3	gf	CC	13.039
South America	Mammalia	loss	2070s	SSP3	he	CC	13.3645
South America	Mammalia	loss	2070s	SSP3	ip	CC	12.9103
South America	Mammalia	loss	2070s	SSP3	mi	CC	9.47534
South America	Mammalia	loss	2070s	SSP3	no	CC	9.50013
South America	Plantae	loss	2070s	SSP4	gf	Total	14.5284
South America	Plantae	loss	2070s	SSP4	he	Total	12.0853
South America	Plantae	loss	2070s	SSP4	ip	Total	11.9672
South America	Plantae	loss	2070s	SSP4	mi	Total	9.12085
South America	Plantae	loss	2070s	SSP4	no	Total	9.7233
South America	Amphibia	loss	2070s	SSP4	gf	Total	11.455
South America	Amphibia	loss	2070s	SSP4	he	Total	9.52672
South America	Amphibia	loss	2070s	SSP4	ip	Total	10.852
South America	Amphibia	loss	2070s	SSP4	mi	Total	6.2864
South America	Amphibia	loss	2070s	SSP4	no	Total	5.71615
South America	Reptilia	loss	2070s	SSP4	gf	Total	16.205
South America	Reptilia	loss	2070s	SSP4	he	Total	11.842
South America	Reptilia	loss	2070s	SSP4	ip	Total	12.5325
South America	Reptilia	loss	2070s	SSP4	mi	Total	11.3183
South America	Reptilia	loss	2070s	SSP4	no	Total	13.4788
South America	Aves	loss	2070s	SSP4	gf	Total	17.0866
South America	Aves	loss	2070s	SSP4	he	Total	13.1953
South America	Aves	loss	2070s	SSP4	ip	Total	14.5366
South America	Aves	loss	2070s	SSP4	mi	Total	11.4798
South America	Aves	loss	2070s	SSP4	no	Total	11.5743
South America	Mammalia	loss	2070s	SSP4	gf	Total	11.9745
South America	Mammalia	loss	2070s	SSP4	he	Total	12.5572
South America	Mammalia	loss	2070s	SSP4	ip	Total	11.9295
South America	Mammalia	loss	2070s	SSP4	mi	Total	8.539
South America	Mammalia	loss	2070s	SSP4	no	Total	8.7095
South America	Plantae	loss	2070s	SSP4	gf	LU	-2.0096
South America	Plantae	loss	2070s	SSP4	he	LU	-2.63545
South America	Plantae	loss	2070s	SSP4	ip	LU	-2.20134
South America	Plantae	loss	2070s	SSP4	mi	LU	-2.24822
South America	Plantae	loss	2070s	SSP4	no	LU	-3.04011
South America	Amphibia	loss	2070s	SSP4	gf	LU	-1.3151
South America	Amphibia	loss	2070s	SSP4	he	LU	-1.82836
South America	Amphibia	loss	2070s	SSP4	ip	LU	-1.65015
South America	Amphibia	loss	2070s	SSP4	mi	LU	-1.54267
South America	Amphibia	loss	2070s	SSP4	no	LU	-1.92068
South America	Reptilia	loss	2070s	SSP4	gf	LU	-1.43022
South America	Reptilia	loss	2070s	SSP4	he	LU	-2.1857
South America	Reptilia	loss	2070s	SSP4	ip	LU	-1.4483
South America	Reptilia	loss	2070s	SSP4	mi	LU	-2.23645
South America	Reptilia	loss	2070s	SSP4	no	LU	-1.77443
South America	Aves	loss	2070s	SSP4	gf	LU	-1.11918
South America	Aves	loss	2070s	SSP4	he	LU	-1.27626
South America	Aves	loss	2070s	SSP4	ip	LU	-1.16541
South America	Aves	loss	2070s	SSP4	mi	LU	-1.05598
South America	Aves	loss	2070s	SSP4	no	LU	-1.58202
South America	Mammalia	loss	2070s	SSP4	gf	LU	-0.704518
South America	Mammalia	loss	2070s	SSP4	he	LU	-0.801414
South America	Mammalia	loss	2070s	SSP4	ip	LU	-0.761463
South America	Mammalia	loss	2070s	SSP4	mi	LU	-0.710805
South America	Mammalia	loss	2070s	SSP4	no	LU	-0.893993
South America	Plantae	loss	2070s	SSP4	gf	CC	18.7778
South America	Plantae	loss	2070s	SSP4	he	CC	15.6746
South America	Plantae	loss	2070s	SSP4	ip	CC	16.1219
South America	Plantae	loss	2070s	SSP4	mi	CC	12.7801
South America	Plantae	loss	2070s	SSP4	no	CC	13.214
South America	Amphibia	loss	2070s	SSP4	gf	CC	13.6375
South America	Amphibia	loss	2070s	SSP4	he	CC	11.5882
South America	Amphibia	loss	2070s	SSP4	ip	CC	12.9223
South America	Amphibia	loss	2070s	SSP4	mi	CC	8.27529
South America	Amphibia	loss	2070s	SSP4	no	CC	7.61142
South America	Reptilia	loss	2070s	SSP4	gf	CC	20.0225
South America	Reptilia	loss	2070s	SSP4	he	CC	15.2418
South America	Reptilia	loss	2070s	SSP4	ip	CC	16.0975
South America	Reptilia	loss	2070s	SSP4	mi	CC	14.9507
South America	Reptilia	loss	2070s	SSP4	no	CC	17.3076
South America	Aves	loss	2070s	SSP4	gf	CC	18.9431
South America	Aves	loss	2070s	SSP4	he	CC	14.9333
South America	Aves	loss	2070s	SSP4	ip	CC	16.4462
South America	Aves	loss	2070s	SSP4	mi	CC	13.1392
South America	Aves	loss	2070s	SSP4	no	CC	13.0836
South America	Mammalia	loss	2070s	SSP4	gf	CC	13.3629
South America	Mammalia	loss	2070s	SSP4	he	CC	13.7174
South America	Mammalia	loss	2070s	SSP4	ip	CC	13.3048
South America	Mammalia	loss	2070s	SSP4	mi	CC	9.76407
South America	Mammalia	loss	2070s	SSP4	no	CC	9.78683
South America	Plantae	loss	2070s	SSP5	gf	Total	12.4794
South America	Plantae	loss	2070s	SSP5	he	Total	9.53637
South America	Plantae	loss	2070s	SSP5	ip	Total	9.7092
South America	Plantae	loss	2070s	SSP5	mi	Total	6.78437
South America	Plantae	loss	2070s	SSP5	no	Total	6.86154
South America	Amphibia	loss	2070s	SSP5	gf	Total	10.0098
South America	Amphibia	loss	2070s	SSP5	he	Total	7.69964
South America	Amphibia	loss	2070s	SSP5	ip	Total	8.70543
South America	Amphibia	loss	2070s	SSP5	mi	Total	4.8066
South America	Amphibia	loss	2070s	SSP5	no	Total	3.61519
South America	Reptilia	loss	2070s	SSP5	gf	Total	14.2742
South America	Reptilia	loss	2070s	SSP5	he	Total	9.59486
South America	Reptilia	loss	2070s	SSP5	ip	Total	10.2216
South America	Reptilia	loss	2070s	SSP5	mi	Total	9.39791
South America	Reptilia	loss	2070s	SSP5	no	Total	10.1611
South America	Aves	loss	2070s	SSP5	gf	Total	16.0895
South America	Aves	loss	2070s	SSP5	he	Total	11.9493
South America	Aves	loss	2070s	SSP5	ip	Total	13.3218
South America	Aves	loss	2070s	SSP5	mi	Total	10.3636
South America	Aves	loss	2070s	SSP5	no	Total	10.0144
South America	Mammalia	loss	2070s	SSP5	gf	Total	10.9235
South America	Mammalia	loss	2070s	SSP5	he	Total	11.083
South America	Mammalia	loss	2070s	SSP5	ip	Total	10.854
South America	Mammalia	loss	2070s	SSP5	mi	Total	7.42864
South America	Mammalia	loss	2070s	SSP5	no	Total	7.40283
South America	Plantae	loss	2070s	SSP5	gf	LU	-4.15855
South America	Plantae	loss	2070s	SSP5	he	LU	-5.30621
South America	Plantae	loss	2070s	SSP5	ip	LU	-4.55257
South America	Plantae	loss	2070s	SSP5	mi	LU	-4.62686
South America	Plantae	loss	2070s	SSP5	no	LU	-5.92828
South America	Amphibia	loss	2070s	SSP5	gf	LU	-2.88122
South America	Amphibia	loss	2070s	SSP5	he	LU	-3.66929
South America	Amphibia	loss	2070s	SSP5	ip	LU	-3.48019
South America	Amphibia	loss	2070s	SSP5	mi	LU	-3.12463
South America	Amphibia	loss	2070s	SSP5	no	LU	-3.92355
South America	Reptilia	loss	2070s	SSP5	gf	LU	-3.42366
South America	Reptilia	loss	2070s	SSP5	he	LU	-4.93393
South America	Reptilia	loss	2070s	SSP5	ip	LU	-3.58472
South America	Reptilia	loss	2070s	SSP5	mi	LU	-4.36414
South America	Reptilia	loss	2070s	SSP5	no	LU	-4.52357
South America	Aves	loss	2070s	SSP5	gf	LU	-2.21008
South America	Aves	loss	2070s	SSP5	he	LU	-2.65679
South America	Aves	loss	2070s	SSP5	ip	LU	-2.45887
South America	Aves	loss	2070s	SSP5	mi	LU	-2.23946
South America	Aves	loss	2070s	SSP5	no	LU	-3.19558
South America	Mammalia	loss	2070s	SSP5	gf	LU	-1.87789
South America	Mammalia	loss	2070s	SSP5	he	LU	-2.25593
South America	Mammalia	loss	2070s	SSP5	ip	LU	-2.04214
South America	Mammalia	loss	2070s	SSP5	mi	LU	-1.98336
South America	Mammalia	loss	2070s	SSP5	no	LU	-2.34246
South America	Plantae	loss	2070s	SSP5	gf	CC	20.8572
South America	Plantae	loss	2070s	SSP5	he	CC	17.1813
South America	Plantae	loss	2070s	SSP5	ip	CC	18.0141
South America	Plantae	loss	2070s	SSP5	mi	CC	14.459
South America	Plantae	loss	2070s	SSP5	no	CC	14.5124
South America	Amphibia	loss	2070s	SSP5	gf	CC	14.9497
South America	Amphibia	loss	2070s	SSP5	he	CC	12.4956
South America	Amphibia	loss	2070s	SSP5	ip	CC	13.9495
South America	Amphibia	loss	2070s	SSP5	mi	CC	9.56406
South America	Amphibia	loss	2070s	SSP5	no	CC	8.54008
South America	Reptilia	loss	2070s	SSP5	gf	CC	22.287
South America	Reptilia	loss	2070s	SSP5	he	CC	16.9525
South America	Reptilia	loss	2070s	SSP5	ip	CC	17.9532
South America	Reptilia	loss	2070s	SSP5	mi	CC	16.8155
South America	Reptilia	loss	2070s	SSP5	no	CC	18.427
South America	Aves	loss	2070s	SSP5	gf	CC	20.6227
South America	Aves	loss	2070s	SSP5	he	CC	16.2709
South America	Aves	loss	2070s	SSP5	ip	CC	17.9222
South America	Aves	loss	2070s	SSP5	mi	CC	14.5968
South America	Aves	loss	2070s	SSP5	no	CC	14.1049
South America	Mammalia	loss	2070s	SSP5	gf	CC	14.6668
South America	Mammalia	loss	2070s	SSP5	he	CC	14.5116
South America	Mammalia	loss	2070s	SSP5	ip	CC	14.5757
South America	Mammalia	loss	2070s	SSP5	mi	CC	10.8855
South America	Mammalia	loss	2070s	SSP5	no	CC	10.6977
Europe	Plantae	loss	2070s	SSP1	gf	Total	10.7572
Europe	Plantae	loss	2070s	SSP1	he	Total	15.4053
Europe	Plantae	loss	2070s	SSP1	ip	Total	6.87514
Europe	Plantae	loss	2070s	SSP1	mi	Total	12.8073
Europe	Plantae	loss	2070s	SSP1	no	Total	2.5239
Europe	Amphibia	loss	2070s	SSP1	gf	Total	8.64998
Europe	Amphibia	loss	2070s	SSP1	he	Total	9.58329
Europe	Amphibia	loss	2070s	SSP1	ip	Total	-0.761528
Europe	Amphibia	loss	2070s	SSP1	mi	Total	11.0064
Europe	Amphibia	loss	2070s	SSP1	no	Total	-0.84676
Europe	Reptilia	loss	2070s	SSP1	gf	Total	-1.29175
Europe	Reptilia	loss	2070s	SSP1	he	Total	3.31888
Europe	Reptilia	loss	2070s	SSP1	ip	Total	0.0323665
Europe	Reptilia	loss	2070s	SSP1	mi	Total	3.93141
Europe	Reptilia	loss	2070s	SSP1	no	Total	-3.24243
Europe	Aves	loss	2070s	SSP1	gf	Total	12.1976
Europe	Aves	loss	2070s	SSP1	he	Total	17.2535
Europe	Aves	loss	2070s	SSP1	ip	Total	10.0115
Europe	Aves	loss	2070s	SSP1	mi	Total	14.0649
Europe	Aves	loss	2070s	SSP1	no	Total	3.12929
Europe	Mammalia	loss	2070s	SSP1	gf	Total	-0.820774
Europe	Mammalia	loss	2070s	SSP1	he	Total	3.69555
Europe	Mammalia	loss	2070s	SSP1	ip	Total	-5.25801
Europe	Mammalia	loss	2070s	SSP1	mi	Total	2.28209
Europe	Mammalia	loss	2070s	SSP1	no	Total	-8.51931
Europe	Plantae	loss	2070s	SSP1	gf	LU	-5.38716
Europe	Plantae	loss	2070s	SSP1	he	LU	-8.9543
Europe	Plantae	loss	2070s	SSP1	ip	LU	-8.44277
Europe	Plantae	loss	2070s	SSP1	mi	LU	-6.16848
Europe	Plantae	loss	2070s	SSP1	no	LU	-8.16631
Europe	Amphibia	loss	2070s	SSP1	gf	LU	-6.14453
Europe	Amphibia	loss	2070s	SSP1	he	LU	-9.34575
Europe	Amphibia	loss	2070s	SSP1	ip	LU	-9.60967
Europe	Amphibia	loss	2070s	SSP1	mi	LU	-5.65834
Europe	Amphibia	loss	2070s	SSP1	no	LU	-9.11957
Europe	Reptilia	loss	2070s	SSP1	gf	LU	-10.1548
Europe	Reptilia	loss	2070s	SSP1	he	LU	-12.4594
Europe	Reptilia	loss	2070s	SSP1	ip	LU	-11.5425
Europe	Reptilia	loss	2070s	SSP1	mi	LU	-8.34094
Europe	Reptilia	loss	2070s	SSP1	no	LU	-11.1217
Europe	Aves	loss	2070s	SSP1	gf	LU	-4.64315
Europe	Aves	loss	2070s	SSP1	he	LU	-6.55177
Europe	Aves	loss	2070s	SSP1	ip	LU	-3.92752
Europe	Aves	loss	2070s	SSP1	mi	LU	-4.99724
Europe	Aves	loss	2070s	SSP1	no	LU	-5.74568
Europe	Mammalia	loss	2070s	SSP1	gf	LU	-13.5099
Europe	Mammalia	loss	2070s	SSP1	he	LU	-17.9583
Europe	Mammalia	loss	2070s	SSP1	ip	LU	-16.5368
Europe	Mammalia	loss	2070s	SSP1	mi	LU	-14.6846
Europe	Mammalia	loss	2070s	SSP1	no	LU	-15.3831
Europe	Plantae	loss	2070s	SSP1	gf	CC	20.5539
Europe	Plantae	loss	2070s	SSP1	he	CC	24.9874
Europe	Plantae	loss	2070s	SSP1	ip	CC	16.0832
Europe	Plantae	loss	2070s	SSP1	mi	CC	23.0266
Europe	Plantae	loss	2070s	SSP1	no	CC	12.0901
Europe	Amphibia	loss	2070s	SSP1	gf	CC	21.8763
Europe	Amphibia	loss	2070s	SSP1	he	CC	20.2846
Europe	Amphibia	loss	2070s	SSP1	ip	CC	11.2812
Europe	Amphibia	loss	2070s	SSP1	mi	CC	23.3643
Europe	Amphibia	loss	2070s	SSP1	no	CC	11.2857
Europe	Reptilia	loss	2070s	SSP1	gf	CC	11.3648
Europe	Reptilia	loss	2070s	SSP1	he	CC	14.7399
Europe	Reptilia	loss	2070s	SSP1	ip	CC	9.24518
Europe	Reptilia	loss	2070s	SSP1	mi	CC	11.9672
Europe	Reptilia	loss	2070s	SSP1	no	CC	6.39681
Europe	Aves	loss	2070s	SSP1	gf	CC	17.1067
Europe	Aves	loss	2070s	SSP1	he	CC	22.7719
Europe	Aves	loss	2070s	SSP1	ip	CC	16.0664
Europe	Aves	loss	2070s	SSP1	mi	CC	19.8362
Europe	Aves	loss	2070s	SSP1	no	CC	9.15178
Europe	Mammalia	loss	2070s	SSP1	gf	CC	17.5977
Europe	Mammalia	loss	2070s	SSP1	he	CC	19.7124
Europe	Mammalia	loss	2070s	SSP1	ip	CC	10.2812
Europe	Mammalia	loss	2070s	SSP1	mi	CC	18.6153
Europe	Mammalia	loss	2070s	SSP1	no	CC	7.17641
Europe	Plantae	loss	2070s	SSP2	gf	Total	10.1832
Europe	Plantae	loss	2070s	SSP2	he	Total	14.1956
Europe	Plantae	loss	2070s	SSP2	ip	Total	5.11152
Europe	Plantae	loss	2070s	SSP2	mi	Total	12.3343
Europe	Plantae	loss	2070s	SSP2	no	Total	0.463885
Europe	Amphibia	loss	2070s	SSP2	gf	Total	8.00901
Europe	Amphibia	loss	2070s	SSP2	he	Total	7.69174
Europe	Amphibia	loss	2070s	SSP2	ip	Total	-3.65307
Europe	Amphibia	loss	2070s	SSP2	mi	Total	10.4737
Europe	Amphibia	loss	2070s	SSP2	no	Total	-2.46183
Europe	Reptilia	loss	2070s	SSP2	gf	Total	-4.04733
Europe	Reptilia	loss	2070s	SSP2	he	Total	1.20964
Europe	Reptilia	loss	2070s	SSP2	ip	Total	-3.58514
Europe	Reptilia	loss	2070s	SSP2	mi	Total	0.136952
Europe	Reptilia	loss	2070s	SSP2	no	Total	-7.45579
Europe	Aves	loss	2070s	SSP2	gf	Total	11.0855
Europe	Aves	loss	2070s	SSP2	he	Total	15.3012
Europe	Aves	loss	2070s	SSP2	ip	Total	7.25567
Europe	Aves	loss	2070s	SSP2	mi	Total	12.3251
Europe	Aves	loss	2070s	SSP2	no	Total	0.371143
Europe	Mammalia	loss	2070s	SSP2	gf	Total	-3.53834
Europe	Mammalia	loss	2070s	SSP2	he	Total	-0.722098
Europe	Mammalia	loss	2070s	SSP2	ip	Total	-10.1785
Europe	Mammalia	loss	2070s	SSP2	mi	Total	-1.60924
Europe	Mammalia	loss	2070s	SSP2	no	Total	-14.8661
Europe	Plantae	loss	2070s	SSP2	gf	LU	-6.40873
Europe	Plantae	loss	2070s	SSP2	he	LU	-10.212
Europe	Plantae	loss	2070s	SSP2	ip	LU	-10.2037
Europe	Plantae	loss	2070s	SSP2	mi	LU	-6.97943
Europe	Plantae	loss	2070s	SSP2	no	LU	-10.3753
Europe	Amphibia	loss	2070s	SSP2	gf	LU	-6.45698
Europe	Amphibia	loss	2070s	SSP2	he	LU	-10.0586
Europe	Amphibia	loss	2070s	SSP2	ip	LU	-11.068
Europe	Amphibia	loss	2070s	SSP2	mi	LU	-5.80662
Europe	Amphibia	loss	2070s	SSP2	no	LU	-10.0358
Europe	Reptilia	loss	2070s	SSP2	gf	LU	-12.445
Europe	Reptilia	loss	2070s	SSP2	he	LU	-14.4754
Europe	Reptilia	loss	2070s	SSP2	ip	LU	-14.3465
Europe	Reptilia	loss	2070s	SSP2	mi	LU	-10.6942
Europe	Reptilia	loss	2070s	SSP2	no	LU	-14.2608
Europe	Aves	loss	2070s	SSP2	gf	LU	-5.43179
Europe	Aves	loss	2070s	SSP2	he	LU	-7.81769
Europe	Aves	loss	2070s	SSP2	ip	LU	-6.63419
Europe	Aves	loss	2070s	SSP2	mi	LU	-6.43707
Europe	Aves	loss	2070s	SSP2	no	LU	-8.11962
Europe	Mammalia	loss	2070s	SSP2	gf	LU	-16.5699
Europe	Mammalia	loss	2070s	SSP2	he	LU	-21.3688
Europe	Mammalia	loss	2070s	SSP2	ip	LU	-20.49
Europe	Mammalia	loss	2070s	SSP2	mi	LU	-17.8333
Europe	Mammalia	loss	2070s	SSP2	no	LU	-20.4994
Europe	Plantae	loss	2070s	SSP2	gf	CC	25.4536
Europe	Plantae	loss	2070s	SSP2	he	CC	29.6173
Europe	Plantae	loss	2070s	SSP2	ip	CC	19.9994
Europe	Plantae	loss	2070s	SSP2	mi	CC	28.4516
Europe	Plantae	loss	2070s	SSP2	no	CC	15.8578
Europe	Amphibia	loss	2070s	SSP2	gf	CC	27.0422
Europe	Amphibia	loss	2070s	SSP2	he	CC	25.7788
Europe	Amphibia	loss	2070s	SSP2	ip	CC	15.4088
Europe	Amphibia	loss	2070s	SSP2	mi	CC	29.3314
Europe	Amphibia	loss	2070s	SSP2	no	CC	16.6651
Europe	Reptilia	loss	2070s	SSP2	gf	CC	15.1457
Europe	Reptilia	loss	2070s	SSP2	he	CC	18.7644
Europe	Reptilia	loss	2070s	SSP2	ip	CC	12.7814
Europe	Reptilia	loss	2070s	SSP2	mi	CC	16.6485
Europe	Reptilia	loss	2070s	SSP2	no	CC	9.64163
Europe	Aves	loss	2070s	SSP2	gf	CC	21.3147
Europe	Aves	loss	2070s	SSP2	he	CC	26.347
Europe	Aves	loss	2070s	SSP2	ip	CC	18.7061
Europe	Aves	loss	2070s	SSP2	mi	CC	23.4567
Europe	Aves	loss	2070s	SSP2	no	CC	11.5282
Europe	Mammalia	loss	2070s	SSP2	gf	CC	24.8791
Europe	Mammalia	loss	2070s	SSP2	he	CC	26.485
Europe	Mammalia	loss	2070s	SSP2	ip	CC	16.0448
Europe	Mammalia	loss	2070s	SSP2	mi	CC	25.7234
Europe	Mammalia	loss	2070s	SSP2	no	CC	12.3636
Europe	Plantae	loss	2070s	SSP3	gf	Total	10.4271
Europe	Plantae	loss	2070s	SSP3	he	Total	15.0449
Europe	Plantae	loss	2070s	SSP3	ip	Total	6.17412
Europe	Plantae	loss	2070s	SSP3	mi	Total	12.4608
Europe	Plantae	loss	2070s	SSP3	no	Total	1.67465
Europe	Amphibia	loss	2070s	SSP3	gf	Total	9.07831
Europe	Amphibia	loss	2070s	SSP3	he	Total	8.67996
Europe	Amphibia	loss	2070s	SSP3	ip	Total	-2.59158
Europe	Amphibia	loss	2070s	SSP3	mi	Total	10.9682
Europe	Amphibia	loss	2070s	SSP3	no	Total	-1.5918
Europe	Reptilia	loss	2070s	SSP3	gf	Total	-3.23159
Europe	Reptilia	loss	2070s	SSP3	he	Total	1.54666
Europe	Reptilia	loss	2070s	SSP3	ip	Total	-2.64754
Europe	Reptilia	loss	2070s	SSP3	mi	Total	0.563507
Europe	Reptilia	loss	2070s	SSP3	no	Total	-6.96631
Europe	Aves	loss	2070s	SSP3	gf	Total	11.8928
Europe	Aves	loss	2070s	SSP3	he	Total	16.3468
Europe	Aves	loss	2070s	SSP3	ip	Total	8.33815
Europe	Aves	loss	2070s	SSP3	mi	Total	13.5171
Europe	Aves	loss	2070s	SSP3	no	Total	1.78898
Europe	Mammalia	loss	2070s	SSP3	gf	Total	-3.57443
Europe	Mammalia	loss	2070s	SSP3	he	Total	-0.0670556
Europe	Mammalia	loss	2070s	SSP3	ip	Total	-8.23589
Europe	Mammalia	loss	2070s	SSP3	mi	Total	-0.00436205
Europe	Mammalia	loss	2070s	SSP3	no	Total	-12.2845
Europe	Plantae	loss	2070s	SSP3	gf	LU	-5.69205
Europe	Plantae	loss	2070s	SSP3	he	LU	-9.24251
Europe	Plantae	loss	2070s	SSP3	ip	LU	-9.19211
Europe	Plantae	loss	2070s	SSP3	mi	LU	-6.36479
Europe	Plantae	loss	2070s	SSP3	no	LU	-9.15782
Europe	Amphibia	loss	2070s	SSP3	gf	LU	-5.52351
Europe	Amphibia	loss	2070s	SSP3	he	LU	-9.4868
Europe	Amphibia	loss	2070s	SSP3	ip	LU	-9.64666
Europe	Amphibia	loss	2070s	SSP3	mi	LU	-5.34326
Europe	Amphibia	loss	2070s	SSP3	no	LU	-9.23409
Europe	Reptilia	loss	2070s	SSP3	gf	LU	-12.0452
Europe	Reptilia	loss	2070s	SSP3	he	LU	-14.332
Europe	Reptilia	loss	2070s	SSP3	ip	LU	-14.1734
Europe	Reptilia	loss	2070s	SSP3	mi	LU	-10.3622
Europe	Reptilia	loss	2070s	SSP3	no	LU	-14.0744
Europe	Aves	loss	2070s	SSP3	gf	LU	-4.52572
Europe	Aves	loss	2070s	SSP3	he	LU	-6.90238
Europe	Aves	loss	2070s	SSP3	ip	LU	-5.79459
Europe	Aves	loss	2070s	SSP3	mi	LU	-5.35187
Europe	Aves	loss	2070s	SSP3	no	LU	-6.93342
Europe	Mammalia	loss	2070s	SSP3	gf	LU	-15.8793
Europe	Mammalia	loss	2070s	SSP3	he	LU	-21.2206
Europe	Mammalia	loss	2070s	SSP3	ip	LU	-18.8933
Europe	Mammalia	loss	2070s	SSP3	mi	LU	-16.6206
Europe	Mammalia	loss	2070s	SSP3	no	LU	-18.8555
Europe	Plantae	loss	2070s	SSP3	gf	CC	22.0737
Europe	Plantae	loss	2070s	SSP3	he	CC	26.8215
Europe	Plantae	loss	2070s	SSP3	ip	CC	17.3164
Europe	Plantae	loss	2070s	SSP3	mi	CC	24.7881
Europe	Plantae	loss	2070s	SSP3	no	CC	13.2276
Europe	Amphibia	loss	2070s	SSP3	gf	CC	24.9257
Europe	Amphibia	loss	2070s	SSP3	he	CC	23.1286
Europe	Amphibia	loss	2070s	SSP3	ip	CC	13.789
Europe	Amphibia	loss	2070s	SSP3	mi	CC	26.7312
Europe	Amphibia	loss	2070s	SSP3	no	CC	14.3062
Europe	Reptilia	loss	2070s	SSP3	gf	CC	12.4845
Europe	Reptilia	loss	2070s	SSP3	he	CC	15.8837
Europe	Reptilia	loss	2070s	SSP3	ip	CC	9.73196
Europe	Reptilia	loss	2070s	SSP3	mi	CC	13.3291
Europe	Reptilia	loss	2070s	SSP3	no	CC	6.66568
Europe	Aves	loss	2070s	SSP3	gf	CC	18.6828
Europe	Aves	loss	2070s	SSP3	he	CC	24.1277
Europe	Aves	loss	2070s	SSP3	ip	CC	16.7584
Europe	Aves	loss	2070s	SSP3	mi	CC	20.8422
Europe	Aves	loss	2070s	SSP3	no	CC	9.88665
Europe	Mammalia	loss	2070s	SSP3	gf	CC	20.125
Europe	Mammalia	loss	2070s	SSP3	he	CC	21.6112
Europe	Mammalia	loss	2070s	SSP3	ip	CC	12.3474
Europe	Mammalia	loss	2070s	SSP3	mi	CC	21.5452
Europe	Mammalia	loss	2070s	SSP3	no	CC	8.59234
Europe	Plantae	loss	2070s	SSP4	gf	Total	11.1802
Europe	Plantae	loss	2070s	SSP4	he	Total	16.3635
Europe	Plantae	loss	2070s	SSP4	ip	Total	8.07834
Europe	Plantae	loss	2070s	SSP4	mi	Total	13.1547
Europe	Plantae	loss	2070s	SSP4	no	Total	3.88735
Europe	Amphibia	loss	2070s	SSP4	gf	Total	9.72472
Europe	Amphibia	loss	2070s	SSP4	he	Total	10.9058
Europe	Amphibia	loss	2070s	SSP4	ip	Total	1.23922
Europe	Amphibia	loss	2070s	SSP4	mi	Total	11.5158
Europe	Amphibia	loss	2070s	SSP4	no	Total	0.891524
Europe	Reptilia	loss	2070s	SSP4	gf	Total	1.40596
Europe	Reptilia	loss	2070s	SSP4	he	Total	5.68853
Europe	Reptilia	loss	2070s	SSP4	ip	Total	2.27691
Europe	Reptilia	loss	2070s	SSP4	mi	Total	5.72478
Europe	Reptilia	loss	2070s	SSP4	no	Total	-1.03129
Europe	Aves	loss	2070s	SSP4	gf	Total	12.5868
Europe	Aves	loss	2070s	SSP4	he	Total	17.6202
Europe	Aves	loss	2070s	SSP4	ip	Total	10.962
Europe	Aves	loss	2070s	SSP4	mi	Total	14.71
Europe	Aves	loss	2070s	SSP4	no	Total	4.37462
Europe	Mammalia	loss	2070s	SSP4	gf	Total	1.76358
Europe	Mammalia	loss	2070s	SSP4	he	Total	7.30393
Europe	Mammalia	loss	2070s	SSP4	ip	Total	-0.816949
Europe	Mammalia	loss	2070s	SSP4	mi	Total	4.64829
Europe	Mammalia	loss	2070s	SSP4	no	Total	-3.23608
Europe	Plantae	loss	2070s	SSP4	gf	LU	-4.82353
Europe	Plantae	loss	2070s	SSP4	he	LU	-8.16857
Europe	Plantae	loss	2070s	SSP4	ip	LU	-7.47167
Europe	Plantae	loss	2070s	SSP4	mi	LU	-5.65632
Europe	Plantae	loss	2070s	SSP4	no	LU	-7.15704
Europe	Amphibia	loss	2070s	SSP4	gf	LU	-5.37764
Europe	Amphibia	loss	2070s	SSP4	he	LU	-8.64669
Europe	Amphibia	loss	2070s	SSP4	ip	LU	-7.35795
Europe	Amphibia	loss	2070s	SSP4	mi	LU	-4.95856
Europe	Amphibia	loss	2070s	SSP4	no	LU	-7.53403
Europe	Reptilia	loss	2070s	SSP4	gf	LU	-7.841
Europe	Reptilia	loss	2070s	SSP4	he	LU	-10.5299
Europe	Reptilia	loss	2070s	SSP4	ip	LU	-9.22628
Europe	Reptilia	loss	2070s	SSP4	mi	LU	-6.75406
Europe	Reptilia	loss	2070s	SSP4	no	LU	-8.43301
Europe	Aves	loss	2070s	SSP4	gf	LU	-4.1476
Europe	Aves	loss	2070s	SSP4	he	LU	-5.9019
Europe	Aves	loss	2070s	SSP4	ip	LU	-3.57838
Europe	Aves	loss	2070s	SSP4	mi	LU	-4.44058
Europe	Aves	loss	2070s	SSP4	no	LU	-4.7163
Europe	Mammalia	loss	2070s	SSP4	gf	LU	-11.3625
Europe	Mammalia	loss	2070s	SSP4	he	LU	-15.1436
Europe	Mammalia	loss	2070s	SSP4	ip	LU	-13.097
Europe	Mammalia	loss	2070s	SSP4	mi	LU	-12.5007
Europe	Mammalia	loss	2070s	SSP4	no	LU	-11.2349
Europe	Plantae	loss	2070s	SSP4	gf	CC	17.7654
Europe	Plantae	loss	2070s	SSP4	he	CC	22.4095
Europe	Plantae	loss	2070s	SSP4	ip	CC	13.8698
Europe	Plantae	loss	2070s	SSP4	mi	CC	20.0763
Europe	Plantae	loss	2070s	SSP4	no	CC	9.91879
Europe	Amphibia	loss	2070s	SSP4	gf	CC	19.8253
Europe	Amphibia	loss	2070s	SSP4	he	CC	18.1239
Europe	Amphibia	loss	2070s	SSP4	ip	CC	9.8994
Europe	Amphibia	loss	2070s	SSP4	mi	CC	20.5962
Europe	Amphibia	loss	2070s	SSP4	no	CC	9.48682
Europe	Reptilia	loss	2070s	SSP4	gf	CC	9.72409
Europe	Reptilia	loss	2070s	SSP4	he	CC	12.8917
Europe	Reptilia	loss	2070s	SSP4	ip	CC	7.9295
Europe	Reptilia	loss	2070s	SSP4	mi	CC	9.27977
Europe	Reptilia	loss	2070s	SSP4	no	CC	4.74685
Europe	Aves	loss	2070s	SSP4	gf	CC	15.3671
Europe	Aves	loss	2070s	SSP4	he	CC	21.3999
Europe	Aves	loss	2070s	SSP4	ip	CC	15.1951
Europe	Aves	loss	2070s	SSP4	mi	CC	18.0341
Europe	Aves	loss	2070s	SSP4	no	CC	8.47866
Europe	Mammalia	loss	2070s	SSP4	gf	CC	13.851
Europe	Mammalia	loss	2070s	SSP4	he	CC	16.6328
Europe	Mammalia	loss	2070s	SSP4	ip	CC	7.76068
Europe	Mammalia	loss	2070s	SSP4	mi	CC	14.5868
Europe	Mammalia	loss	2070s	SSP4	no	CC	4.69629
Europe	Plantae	loss	2070s	SSP5	gf	Total	8.33795
Europe	Plantae	loss	2070s	SSP5	he	Total	11.9174
Europe	Plantae	loss	2070s	SSP5	ip	Total	2.88415
Europe	Plantae	loss	2070s	SSP5	mi	Total	10.0899
Europe	Plantae	loss	2070s	SSP5	no	Total	-0.963053
Europe	Amphibia	loss	2070s	SSP5	gf	Total	5.49704
Europe	Amphibia	loss	2070s	SSP5	he	Total	5.65886
Europe	Amphibia	loss	2070s	SSP5	ip	Total	-5.1374
Europe	Amphibia	loss	2070s	SSP5	mi	Total	8.54588
Europe	Amphibia	loss	2070s	SSP5	no	Total	-4.36106
Europe	Reptilia	loss	2070s	SSP5	gf	Total	-5.13193
Europe	Reptilia	loss	2070s	SSP5	he	Total	0.129016
Europe	Reptilia	loss	2070s	SSP5	ip	Total	-3.66924
Europe	Reptilia	loss	2070s	SSP5	mi	Total	1.02515
Europe	Reptilia	loss	2070s	SSP5	no	Total	-6.76828
Europe	Aves	loss	2070s	SSP5	gf	Total	9.76059
Europe	Aves	loss	2070s	SSP5	he	Total	13.3861
Europe	Aves	loss	2070s	SSP5	ip	Total	5.81637
Europe	Aves	loss	2070s	SSP5	mi	Total	10.8163
Europe	Aves	loss	2070s	SSP5	no	Total	-0.635462
Europe	Mammalia	loss	2070s	SSP5	gf	Total	-5.48784
Europe	Mammalia	loss	2070s	SSP5	he	Total	-2.44846
Europe	Mammalia	loss	2070s	SSP5	ip	Total	-11.4953
Europe	Mammalia	loss	2070s	SSP5	mi	Total	-3.20838
Europe	Mammalia	loss	2070s	SSP5	no	Total	-14.5103
Europe	Plantae	loss	2070s	SSP5	gf	LU	-8.08811
Europe	Plantae	loss	2070s	SSP5	he	LU	-12.9799
Europe	Plantae	loss	2070s	SSP5	ip	LU	-12.7942
Europe	Plantae	loss	2070s	SSP5	mi	LU	-9.40549
Europe	Plantae	loss	2070s	SSP5	no	LU	-12.4286
Europe	Amphibia	loss	2070s	SSP5	gf	LU	-8.75863
Europe	Amphibia	loss	2070s	SSP5	he	LU	-12.4988
Europe	Amphibia	loss	2070s	SSP5	ip	LU	-12.871
Europe	Amphibia	loss	2070s	SSP5	mi	LU	-7.94366
Europe	Amphibia	loss	2070s	SSP5	no	LU	-12.6056
Europe	Reptilia	loss	2070s	SSP5	gf	LU	-13.9966
Europe	Reptilia	loss	2070s	SSP5	he	LU	-15.9609
Europe	Reptilia	loss	2070s	SSP5	ip	LU	-14.5464
Europe	Reptilia	loss	2070s	SSP5	mi	LU	-11.5946
Europe	Reptilia	loss	2070s	SSP5	no	LU	-14.3448
Europe	Aves	loss	2070s	SSP5	gf	LU	-7.02561
Europe	Aves	loss	2070s	SSP5	he	LU	-10.2861
Europe	Aves	loss	2070s	SSP5	ip	LU	-8.66982
Europe	Aves	loss	2070s	SSP5	mi	LU	-8.12251
Europe	Aves	loss	2070s	SSP5	no	LU	-9.84761
Europe	Mammalia	loss	2070s	SSP5	gf	LU	-18.1948
Europe	Mammalia	loss	2070s	SSP5	he	LU	-23.438
Europe	Mammalia	loss	2070s	SSP5	ip	LU	-22.2572
Europe	Mammalia	loss	2070s	SSP5	mi	LU	-19.7569
Europe	Mammalia	loss	2070s	SSP5	no	LU	-21.0984
Europe	Plantae	loss	2070s	SSP5	gf	CC	24.1955
Europe	Plantae	loss	2070s	SSP5	he	CC	27.2002
Europe	Plantae	loss	2070s	SSP5	ip	CC	18.1767
Europe	Plantae	loss	2070s	SSP5	mi	CC	26.3021
Europe	Plantae	loss	2070s	SSP5	no	CC	13.9943
Europe	Amphibia	loss	2070s	SSP5	gf	CC	24.2701
Europe	Amphibia	loss	2070s	SSP5	he	CC	22.0181
Europe	Amphibia	loss	2070s	SSP5	ip	CC	12.7691
Europe	Amphibia	loss	2070s	SSP5	mi	CC	26.3564
Europe	Amphibia	loss	2070s	SSP5	no	CC	12.7605
Europe	Reptilia	loss	2070s	SSP5	gf	CC	12.1688
Europe	Reptilia	loss	2070s	SSP5	he	CC	15.4443
Europe	Reptilia	loss	2070s	SSP5	ip	CC	9.95626
Europe	Reptilia	loss	2070s	SSP5	mi	CC	12.3325
Europe	Reptilia	loss	2070s	SSP5	no	CC	6.76014
Europe	Aves	loss	2070s	SSP5	gf	CC	19.525
Europe	Aves	loss	2070s	SSP5	he	CC	23.7237
Europe	Aves	loss	2070s	SSP5	ip	CC	16.9772
Europe	Aves	loss	2070s	SSP5	mi	CC	21.5886
Europe	Aves	loss	2070s	SSP5	no	CC	10.4151
Europe	Mammalia	loss	2070s	SSP5	gf	CC	20.0204
Europe	Mammalia	loss	2070s	SSP5	he	CC	20.9906
Europe	Mammalia	loss	2070s	SSP5	ip	CC	11.5407
Europe	Mammalia	loss	2070s	SSP5	mi	CC	20.1526
Europe	Mammalia	loss	2070s	SSP5	no	CC	8.21666
Africa	Plantae	loss	2070s	SSP1	gf	Total	10.1287
Africa	Plantae	loss	2070s	SSP1	he	Total	9.58863
Africa	Plantae	loss	2070s	SSP1	ip	Total	13.3027
Africa	Plantae	loss	2070s	SSP1	mi	Total	7.49037
Africa	Plantae	loss	2070s	SSP1	no	Total	9.04461
Africa	Amphibia	loss	2070s	SSP1	gf	Total	9.70278
Africa	Amphibia	loss	2070s	SSP1	he	Total	9.7809
Africa	Amphibia	loss	2070s	SSP1	ip	Total	12.5094
Africa	Amphibia	loss	2070s	SSP1	mi	Total	10.0031
Africa	Amphibia	loss	2070s	SSP1	no	Total	9.20171
Africa	Reptilia	loss	2070s	SSP1	gf	Total	8.96081
Africa	Reptilia	loss	2070s	SSP1	he	Total	7.38656
Africa	Reptilia	loss	2070s	SSP1	ip	Total	11.1263
Africa	Reptilia	loss	2070s	SSP1	mi	Total	7.60554
Africa	Reptilia	loss	2070s	SSP1	no	Total	5.16641
Africa	Aves	loss	2070s	SSP1	gf	Total	10.5943
Africa	Aves	loss	2070s	SSP1	he	Total	10.3511
Africa	Aves	loss	2070s	SSP1	ip	Total	13.6973
Africa	Aves	loss	2070s	SSP1	mi	Total	9.40333
Africa	Aves	loss	2070s	SSP1	no	Total	7.99527
Africa	Mammalia	loss	2070s	SSP1	gf	Total	10.6379
Africa	Mammalia	loss	2070s	SSP1	he	Total	11.5716
Africa	Mammalia	loss	2070s	SSP1	ip	Total	13.2981
Africa	Mammalia	loss	2070s	SSP1	mi	Total	10.1306
Africa	Mammalia	loss	2070s	SSP1	no	Total	7.61434
Africa	Plantae	loss	2070s	SSP1	gf	LU	0.60205
Africa	Plantae	loss	2070s	SSP1	he	LU	0.215922
Africa	Plantae	loss	2070s	SSP1	ip	LU	0.753698
Africa	Plantae	loss	2070s	SSP1	mi	LU	0.945895
Africa	Plantae	loss	2070s	SSP1	no	LU	0.984307
Africa	Amphibia	loss	2070s	SSP1	gf	LU	-0.141979
Africa	Amphibia	loss	2070s	SSP1	he	LU	-0.163521
Africa	Amphibia	loss	2070s	SSP1	ip	LU	-0.210813
Africa	Amphibia	loss	2070s	SSP1	mi	LU	-0.156769
Africa	Amphibia	loss	2070s	SSP1	no	LU	-0.164513
Africa	Reptilia	loss	2070s	SSP1	gf	LU	-0.663635
Africa	Reptilia	loss	2070s	SSP1	he	LU	-1.09211
Africa	Reptilia	loss	2070s	SSP1	ip	LU	-0.522109
Africa	Reptilia	loss	2070s	SSP1	mi	LU	-0.990096
Africa	Reptilia	loss	2070s	SSP1	no	LU	-1.65217
Africa	Aves	loss	2070s	SSP1	gf	LU	-0.662681
Africa	Aves	loss	2070s	SSP1	he	LU	-0.713704
Africa	Aves	loss	2070s	SSP1	ip	LU	-0.639764
Africa	Aves	loss	2070s	SSP1	mi	LU	-0.609193
Africa	Aves	loss	2070s	SSP1	no	LU	-0.721341
Africa	Mammalia	loss	2070s	SSP1	gf	LU	-0.634374
Africa	Mammalia	loss	2070s	SSP1	he	LU	-0.66299
Africa	Mammalia	loss	2070s	SSP1	ip	LU	-0.53955
Africa	Mammalia	loss	2070s	SSP1	mi	LU	-0.6918
Africa	Mammalia	loss	2070s	SSP1	no	LU	-0.733535
Africa	Plantae	loss	2070s	SSP1	gf	CC	8.29101
Africa	Plantae	loss	2070s	SSP1	he	CC	8.72559
Africa	Plantae	loss	2070s	SSP1	ip	CC	11.385
Africa	Plantae	loss	2070s	SSP1	mi	CC	5.26289
Africa	Plantae	loss	2070s	SSP1	no	CC	6.82835
Africa	Amphibia	loss	2070s	SSP1	gf	CC	9.35781
Africa	Amphibia	loss	2070s	SSP1	he	CC	9.62529
Africa	Amphibia	loss	2070s	SSP1	ip	CC	12.2846
Africa	Amphibia	loss	2070s	SSP1	mi	CC	9.52093
Africa	Amphibia	loss	2070s	SSP1	no	CC	8.77519
Africa	Reptilia	loss	2070s	SSP1	gf	CC	12.3287
Africa	Reptilia	loss	2070s	SSP1	he	CC	10.8827
Africa	Reptilia	loss	2070s	SSP1	ip	CC	14.7253
Africa	Reptilia	loss	2070s	SSP1	mi	CC	10.4812
Africa	Reptilia	loss	2070s	SSP1	no	CC	8.05707
Africa	Aves	loss	2070s	SSP1	gf	CC	11.0439
Africa	Aves	loss	2070s	SSP1	he	CC	10.7815
Africa	Aves	loss	2070s	SSP1	ip	CC	14.2739
Africa	Aves	loss	2070s	SSP1	mi	CC	9.72816
Africa	Aves	loss	2070s	SSP1	no	CC	8.24424
Africa	Mammalia	loss	2070s	SSP1	gf	CC	10.5349
Africa	Mammalia	loss	2070s	SSP1	he	CC	11.5078
Africa	Mammalia	loss	2070s	SSP1	ip	CC	13.3578
Africa	Mammalia	loss	2070s	SSP1	mi	CC	9.81427
Africa	Mammalia	loss	2070s	SSP1	no	CC	7.40176
Africa	Plantae	loss	2070s	SSP2	gf	Total	8.95492
Africa	Plantae	loss	2070s	SSP2	he	Total	7.80023
Africa	Plantae	loss	2070s	SSP2	ip	Total	11.2138
Africa	Plantae	loss	2070s	SSP2	mi	Total	6.06761
Africa	Plantae	loss	2070s	SSP2	no	Total	7.77547
Africa	Amphibia	loss	2070s	SSP2	gf	Total	8.4067
Africa	Amphibia	loss	2070s	SSP2	he	Total	8.00953
Africa	Amphibia	loss	2070s	SSP2	ip	Total	10.7453
Africa	Amphibia	loss	2070s	SSP2	mi	Total	8.72295
Africa	Amphibia	loss	2070s	SSP2	no	Total	7.8314
Africa	Reptilia	loss	2070s	SSP2	gf	Total	7.34072
Africa	Reptilia	loss	2070s	SSP2	he	Total	5.06562
Africa	Reptilia	loss	2070s	SSP2	ip	Total	8.90855
Africa	Reptilia	loss	2070s	SSP2	mi	Total	5.4087
Africa	Reptilia	loss	2070s	SSP2	no	Total	3.31907
Africa	Aves	loss	2070s	SSP2	gf	Total	9.2918
Africa	Aves	loss	2070s	SSP2	he	Total	8.61839
Africa	Aves	loss	2070s	SSP2	ip	Total	12.0965
Africa	Aves	loss	2070s	SSP2	mi	Total	7.96601
Africa	Aves	loss	2070s	SSP2	no	Total	6.39665
Africa	Mammalia	loss	2070s	SSP2	gf	Total	9.22871
Africa	Mammalia	loss	2070s	SSP2	he	Total	9.78777
Africa	Mammalia	loss	2070s	SSP2	ip	Total	11.381
Africa	Mammalia	loss	2070s	SSP2	mi	Total	8.25206
Africa	Mammalia	loss	2070s	SSP2	no	Total	5.7893
Africa	Plantae	loss	2070s	SSP2	gf	LU	-0.772242
Africa	Plantae	loss	2070s	SSP2	he	LU	-1.603
Africa	Plantae	loss	2070s	SSP2	ip	LU	-1.46451
Africa	Plantae	loss	2070s	SSP2	mi	LU	-0.586501
Africa	Plantae	loss	2070s	SSP2	no	LU	-0.766833
Africa	Amphibia	loss	2070s	SSP2	gf	LU	-1.19788
Africa	Amphibia	loss	2070s	SSP2	he	LU	-1.48194
Africa	Amphibia	loss	2070s	SSP2	ip	LU	-1.79259
Africa	Amphibia	loss	2070s	SSP2	mi	LU	-1.24524
Africa	Amphibia	loss	2070s	SSP2	no	LU	-1.68217
Africa	Reptilia	loss	2070s	SSP2	gf	LU	-3.02736
Africa	Reptilia	loss	2070s	SSP2	he	LU	-3.81945
Africa	Reptilia	loss	2070s	SSP2	ip	LU	-3.10212
Africa	Reptilia	loss	2070s	SSP2	mi	LU	-3.0734
Africa	Reptilia	loss	2070s	SSP2	no	LU	-4.41229
Africa	Aves	loss	2070s	SSP2	gf	LU	-2.03134
Africa	Aves	loss	2070s	SSP2	he	LU	-2.34938
Africa	Aves	loss	2070s	SSP2	ip	LU	-2.31825
Africa	Aves	loss	2070s	SSP2	mi	LU	-2.17179
Africa	Aves	loss	2070s	SSP2	no	LU	-2.53168
Africa	Mammalia	loss	2070s	SSP2	gf	LU	-2.67113
Africa	Mammalia	loss	2070s	SSP2	he	LU	-3.17821
Africa	Mammalia	loss	2070s	SSP2	ip	LU	-3.08104
Africa	Mammalia	loss	2070s	SSP2	mi	LU	-2.97936
Africa	Mammalia	loss	2070s	SSP2	no	LU	-3.25121
Africa	Plantae	loss	2070s	SSP2	gf	CC	8.32175
Africa	Plantae	loss	2070s	SSP2	he	CC	8.27259
Africa	Plantae	loss	2070s	SSP2	ip	CC	10.533
Africa	Plantae	loss	2070s	SSP2	mi	CC	5.1093
Africa	Plantae	loss	2070s	SSP2	no	CC	6.1566
Africa	Amphibia	loss	2070s	SSP2	gf	CC	9.06108
Africa	Amphibia	loss	2070s	SSP2	he	CC	9.20665
Africa	Amphibia	loss	2070s	SSP2	ip	CC	11.6832
Africa	Amphibia	loss	2070s	SSP2	mi	CC	9.06737
Africa	Amphibia	loss	2070s	SSP2	no	CC	7.91139
Africa	Reptilia	loss	2070s	SSP2	gf	CC	10.3352
Africa	Reptilia	loss	2070s	SSP2	he	CC	8.89738
Africa	Reptilia	loss	2070s	SSP2	ip	CC	12.5127
Africa	Reptilia	loss	2070s	SSP2	mi	CC	8.32806
Africa	Reptilia	loss	2070s	SSP2	no	CC	5.86753
Africa	Aves	loss	2070s	SSP2	gf	CC	10.7082
Africa	Aves	loss	2070s	SSP2	he	CC	10.0166
Africa	Aves	loss	2070s	SSP2	ip	CC	13.7139
Africa	Aves	loss	2070s	SSP2	mi	CC	9.11685
Africa	Aves	loss	2070s	SSP2	no	CC	7.29197
Africa	Mammalia	loss	2070s	SSP2	gf	CC	10.1685
Africa	Mammalia	loss	2070s	SSP2	he	CC	10.4594
Africa	Mammalia	loss	2070s	SSP2	ip	CC	12.5012
Africa	Mammalia	loss	2070s	SSP2	mi	CC	8.94123
Africa	Mammalia	loss	2070s	SSP2	no	CC	6.49877
Africa	Plantae	loss	2070s	SSP3	gf	Total	6.81006
Africa	Plantae	loss	2070s	SSP3	he	Total	6.00931
Africa	Plantae	loss	2070s	SSP3	ip	Total	8.46002
Africa	Plantae	loss	2070s	SSP3	mi	Total	3.9598
Africa	Plantae	loss	2070s	SSP3	no	Total	5.2877
Africa	Amphibia	loss	2070s	SSP3	gf	Total	7.04516
Africa	Amphibia	loss	2070s	SSP3	he	Total	6.51673
Africa	Amphibia	loss	2070s	SSP3	ip	Total	9.09502
Africa	Amphibia	loss	2070s	SSP3	mi	Total	7.68614
Africa	Amphibia	loss	2070s	SSP3	no	Total	6.3822
Africa	Reptilia	loss	2070s	SSP3	gf	Total	6.57155
Africa	Reptilia	loss	2070s	SSP3	he	Total	4.75872
Africa	Reptilia	loss	2070s	SSP3	ip	Total	8.0937
Africa	Reptilia	loss	2070s	SSP3	mi	Total	5.35517
Africa	Reptilia	loss	2070s	SSP3	no	Total	3.17645
Africa	Aves	loss	2070s	SSP3	gf	Total	8.05685
Africa	Aves	loss	2070s	SSP3	he	Total	7.4001
Africa	Aves	loss	2070s	SSP3	ip	Total	10.2281
Africa	Aves	loss	2070s	SSP3	mi	Total	6.52012
Africa	Aves	loss	2070s	SSP3	no	Total	5.18772
Africa	Mammalia	loss	2070s	SSP3	gf	Total	6.99557
Africa	Mammalia	loss	2070s	SSP3	he	Total	7.56209
Africa	Mammalia	loss	2070s	SSP3	ip	Total	8.82448
Africa	Mammalia	loss	2070s	SSP3	mi	Total	6.69133
Africa	Mammalia	loss	2070s	SSP3	no	Total	4.05825
Africa	Plantae	loss	2070s	SSP3	gf	LU	-2.71471
Africa	Plantae	loss	2070s	SSP3	he	LU	-3.30099
Africa	Plantae	loss	2070s	SSP3	ip	LU	-3.982
Africa	Plantae	loss	2070s	SSP3	mi	LU	-2.25088
Africa	Plantae	loss	2070s	SSP3	no	LU	-3.01868
Africa	Amphibia	loss	2070s	SSP3	gf	LU	-2.25454
Africa	Amphibia	loss	2070s	SSP3	he	LU	-2.60523
Africa	Amphibia	loss	2070s	SSP3	ip	LU	-3.47317
Africa	Amphibia	loss	2070s	SSP3	mi	LU	-2.24393
Africa	Amphibia	loss	2070s	SSP3	no	LU	-3.13444
Africa	Reptilia	loss	2070s	SSP3	gf	LU	-4.04561
Africa	Reptilia	loss	2070s	SSP3	he	LU	-4.61699
Africa	Reptilia	loss	2070s	SSP3	ip	LU	-4.28657
Africa	Reptilia	loss	2070s	SSP3	mi	LU	-3.9776
Africa	Reptilia	loss	2070s	SSP3	no	LU	-4.9676
Africa	Aves	loss	2070s	SSP3	gf	LU	-3.50808
Africa	Aves	loss	2070s	SSP3	he	LU	-3.90503
Africa	Aves	loss	2070s	SSP3	ip	LU	-4.25097
Africa	Aves	loss	2070s	SSP3	mi	LU	-3.71642
Africa	Aves	loss	2070s	SSP3	no	LU	-4.06695
Africa	Mammalia	loss	2070s	SSP3	gf	LU	-4.3395
Africa	Mammalia	loss	2070s	SSP3	he	LU	-5.06575
Africa	Mammalia	loss	2070s	SSP3	ip	LU	-5.30991
Africa	Mammalia	loss	2070s	SSP3	mi	LU	-4.4473
Africa	Mammalia	loss	2070s	SSP3	no	LU	-4.67662
Africa	Plantae	loss	2070s	SSP3	gf	CC	7.27767
Africa	Plantae	loss	2070s	SSP3	he	CC	7.38179
Africa	Plantae	loss	2070s	SSP3	ip	CC	8.9707
Africa	Plantae	loss	2070s	SSP3	mi	CC	4.83492
Africa	Plantae	loss	2070s	SSP3	no	CC	4.77412
Africa	Amphibia	loss	2070s	SSP3	gf	CC	7.81196
Africa	Amphibia	loss	2070s	SSP3	he	CC	8.01939
Africa	Amphibia	loss	2070s	SSP3	ip	CC	10.0673
Africa	Amphibia	loss	2070s	SSP3	mi	CC	8.12087
Africa	Amphibia	loss	2070s	SSP3	no	CC	6.55705
Africa	Reptilia	loss	2070s	SSP3	gf	CC	9.00041
Africa	Reptilia	loss	2070s	SSP3	he	CC	8.0803
Africa	Reptilia	loss	2070s	SSP3	ip	CC	10.8687
Africa	Reptilia	loss	2070s	SSP3	mi	CC	7.22922
Africa	Reptilia	loss	2070s	SSP3	no	CC	5.03648
Africa	Aves	loss	2070s	SSP3	gf	CC	9.50076
Africa	Aves	loss	2070s	SSP3	he	CC	8.77318
Africa	Aves	loss	2070s	SSP3	ip	CC	12.1163
Africa	Aves	loss	2070s	SSP3	mi	CC	7.90965
Africa	Aves	loss	2070s	SSP3	no	CC	6.06917
Africa	Mammalia	loss	2070s	SSP3	gf	CC	8.36788
Africa	Mammalia	loss	2070s	SSP3	he	CC	8.47182
Africa	Mammalia	loss	2070s	SSP3	ip	CC	10.1547
Africa	Mammalia	loss	2070s	SSP3	mi	CC	7.40494
Africa	Mammalia	loss	2070s	SSP3	no	CC	5.02212
Africa	Plantae	loss	2070s	SSP4	gf	Total	10.4488
Africa	Plantae	loss	2070s	SSP4	he	Total	9.56195
Africa	Plantae	loss	2070s	SSP4	ip	Total	12.7998
Africa	Plantae	loss	2070s	SSP4	mi	Total	7.29419
Africa	Plantae	loss	2070s	SSP4	no	Total	9.20748
Africa	Amphibia	loss	2070s	SSP4	gf	Total	9.25963
Africa	Amphibia	loss	2070s	SSP4	he	Total	8.8113
Africa	Amphibia	loss	2070s	SSP4	ip	Total	11.5913
Africa	Amphibia	loss	2070s	SSP4	mi	Total	9.47954
Africa	Amphibia	loss	2070s	SSP4	no	Total	8.74611
Africa	Reptilia	loss	2070s	SSP4	gf	Total	7.87372
Africa	Reptilia	loss	2070s	SSP4	he	Total	5.52932
Africa	Reptilia	loss	2070s	SSP4	ip	Total	9.64755
Africa	Reptilia	loss	2070s	SSP4	mi	Total	5.89118
Africa	Reptilia	loss	2070s	SSP4	no	Total	3.44137
Africa	Aves	loss	2070s	SSP4	gf	Total	10.3223
Africa	Aves	loss	2070s	SSP4	he	Total	9.72824
Africa	Aves	loss	2070s	SSP4	ip	Total	13.1834
Africa	Aves	loss	2070s	SSP4	mi	Total	8.95946
Africa	Aves	loss	2070s	SSP4	no	Total	7.55686
Africa	Mammalia	loss	2070s	SSP4	gf	Total	10.3316
Africa	Mammalia	loss	2070s	SSP4	he	Total	10.8626
Africa	Mammalia	loss	2070s	SSP4	ip	Total	12.4405
Africa	Mammalia	loss	2070s	SSP4	mi	Total	9.37632
Africa	Mammalia	loss	2070s	SSP4	no	Total	6.84968
Africa	Plantae	loss	2070s	SSP4	gf	LU	0.683521
Africa	Plantae	loss	2070s	SSP4	he	LU	0.148213
Africa	Plantae	loss	2070s	SSP4	ip	LU	0.218024
Africa	Plantae	loss	2070s	SSP4	mi	LU	0.889729
Africa	Plantae	loss	2070s	SSP4	no	LU	0.856601
Africa	Amphibia	loss	2070s	SSP4	gf	LU	-0.324487
Africa	Amphibia	loss	2070s	SSP4	he	LU	-0.660232
Africa	Amphibia	loss	2070s	SSP4	ip	LU	-0.879344
Africa	Amphibia	loss	2070s	SSP4	mi	LU	-0.430171
Africa	Amphibia	loss	2070s	SSP4	no	LU	-0.700763
Africa	Reptilia	loss	2070s	SSP4	gf	LU	-2.22514
Africa	Reptilia	loss	2070s	SSP4	he	LU	-3.09208
Africa	Reptilia	loss	2070s	SSP4	ip	LU	-2.34181
Africa	Reptilia	loss	2070s	SSP4	mi	LU	-2.5543
Africa	Reptilia	loss	2070s	SSP4	no	LU	-3.76903
Africa	Aves	loss	2070s	SSP4	gf	LU	-1.09465
Africa	Aves	loss	2070s	SSP4	he	LU	-1.29533
Africa	Aves	loss	2070s	SSP4	ip	LU	-1.33009
Africa	Aves	loss	2070s	SSP4	mi	LU	-1.17295
Africa	Aves	loss	2070s	SSP4	no	LU	-1.36851
Africa	Mammalia	loss	2070s	SSP4	gf	LU	-1.70208
Africa	Mammalia	loss	2070s	SSP4	he	LU	-2.09328
Africa	Mammalia	loss	2070s	SSP4	ip	LU	-2.06881
Africa	Mammalia	loss	2070s	SSP4	mi	LU	-1.89866
Africa	Mammalia	loss	2070s	SSP4	no	LU	-2.06521
Africa	Plantae	loss	2070s	SSP4	gf	CC	7.89984
Africa	Plantae	loss	2070s	SSP4	he	CC	8.03484
Africa	Plantae	loss	2070s	SSP4	ip	CC	10.2539
Africa	Plantae	loss	2070s	SSP4	mi	CC	4.95476
Africa	Plantae	loss	2070s	SSP4	no	CC	5.89844
Africa	Amphibia	loss	2070s	SSP4	gf	CC	8.85218
Africa	Amphibia	loss	2070s	SSP4	he	CC	8.99781
Africa	Amphibia	loss	2070s	SSP4	ip	CC	11.4544
Africa	Amphibia	loss	2070s	SSP4	mi	CC	8.79558
Africa	Amphibia	loss	2070s	SSP4	no	CC	7.76839
Africa	Reptilia	loss	2070s	SSP4	gf	CC	11.6894
Africa	Reptilia	loss	2070s	SSP4	he	CC	10.233
Africa	Reptilia	loss	2070s	SSP4	ip	CC	13.8541
Africa	Reptilia	loss	2070s	SSP4	mi	CC	9.52291
Africa	Reptilia	loss	2070s	SSP4	no	CC	6.96215
Africa	Aves	loss	2070s	SSP4	gf	CC	10.4058
Africa	Aves	loss	2070s	SSP4	he	CC	9.82713
Africa	Aves	loss	2070s	SSP4	ip	CC	13.5165
Africa	Aves	loss	2070s	SSP4	mi	CC	8.92742
Africa	Aves	loss	2070s	SSP4	no	CC	7.20157
Africa	Mammalia	loss	2070s	SSP4	gf	CC	9.85223
Africa	Mammalia	loss	2070s	SSP4	he	CC	10.2832
Africa	Mammalia	loss	2070s	SSP4	ip	CC	12.2611
Africa	Mammalia	loss	2070s	SSP4	mi	CC	8.76021
Africa	Mammalia	loss	2070s	SSP4	no	CC	6.36636
Africa	Plantae	loss	2070s	SSP5	gf	Total	6.55815
Africa	Plantae	loss	2070s	SSP5	he	Total	5.40902
Africa	Plantae	loss	2070s	SSP5	ip	Total	8.58976
Africa	Plantae	loss	2070s	SSP5	mi	Total	3.81844
Africa	Plantae	loss	2070s	SSP5	no	Total	4.9113
Africa	Amphibia	loss	2070s	SSP5	gf	Total	7.05341
Africa	Amphibia	loss	2070s	SSP5	he	Total	6.64214
Africa	Amphibia	loss	2070s	SSP5	ip	Total	9.23445
Africa	Amphibia	loss	2070s	SSP5	mi	Total	7.15515
Africa	Amphibia	loss	2070s	SSP5	no	Total	6.11559
Africa	Reptilia	loss	2070s	SSP5	gf	Total	5.4254
Africa	Reptilia	loss	2070s	SSP5	he	Total	3.40556
Africa	Reptilia	loss	2070s	SSP5	ip	Total	7.08973
Africa	Reptilia	loss	2070s	SSP5	mi	Total	3.46356
Africa	Reptilia	loss	2070s	SSP5	no	Total	1.0866
Africa	Aves	loss	2070s	SSP5	gf	Total	8.01285
Africa	Aves	loss	2070s	SSP5	he	Total	7.28264
Africa	Aves	loss	2070s	SSP5	ip	Total	10.757
Africa	Aves	loss	2070s	SSP5	mi	Total	6.60525
Africa	Aves	loss	2070s	SSP5	no	Total	4.76053
Africa	Mammalia	loss	2070s	SSP5	gf	Total	7.27404
Africa	Mammalia	loss	2070s	SSP5	he	Total	7.80006
Africa	Mammalia	loss	2070s	SSP5	ip	Total	9.51054
Africa	Mammalia	loss	2070s	SSP5	mi	Total	6.11676
Africa	Mammalia	loss	2070s	SSP5	no	Total	3.44918
Africa	Plantae	loss	2070s	SSP5	gf	LU	-3.03587
Africa	Plantae	loss	2070s	SSP5	he	LU	-3.98268
Africa	Plantae	loss	2070s	SSP5	ip	LU	-4.01927
Africa	Plantae	loss	2070s	SSP5	mi	LU	-2.86473
Africa	Plantae	loss	2070s	SSP5	no	LU	-3.52757
Africa	Amphibia	loss	2070s	SSP5	gf	LU	-2.44554
Africa	Amphibia	loss	2070s	SSP5	he	LU	-2.83394
Africa	Amphibia	loss	2070s	SSP5	ip	LU	-3.15137
Africa	Amphibia	loss	2070s	SSP5	mi	LU	-2.6832
Africa	Amphibia	loss	2070s	SSP5	no	LU	-3.38199
Africa	Reptilia	loss	2070s	SSP5	gf	LU	-4.39809
Africa	Reptilia	loss	2070s	SSP5	he	LU	-4.96175
Africa	Reptilia	loss	2070s	SSP5	ip	LU	-4.66568
Africa	Reptilia	loss	2070s	SSP5	mi	LU	-4.48749
Africa	Reptilia	loss	2070s	SSP5	no	LU	-5.84601
Africa	Aves	loss	2070s	SSP5	gf	LU	-3.39664
Africa	Aves	loss	2070s	SSP5	he	LU	-3.84366
Africa	Aves	loss	2070s	SSP5	ip	LU	-3.68091
Africa	Aves	loss	2070s	SSP5	mi	LU	-3.6718
Africa	Aves	loss	2070s	SSP5	no	LU	-4.26143
Africa	Mammalia	loss	2070s	SSP5	gf	LU	-4.30513
Africa	Mammalia	loss	2070s	SSP5	he	LU	-4.87365
Africa	Mammalia	loss	2070s	SSP5	ip	LU	-4.74438
Africa	Mammalia	loss	2070s	SSP5	mi	LU	-4.80083
Africa	Mammalia	loss	2070s	SSP5	no	LU	-5.33294
Africa	Plantae	loss	2070s	SSP5	gf	CC	9.65539
Africa	Plantae	loss	2070s	SSP5	he	CC	9.48225
Africa	Plantae	loss	2070s	SSP5	ip	CC	11.7987
Africa	Plantae	loss	2070s	SSP5	mi	CC	6.65912
Africa	Plantae	loss	2070s	SSP5	no	CC	7.26575
Africa	Amphibia	loss	2070s	SSP5	gf	CC	10.2576
Africa	Amphibia	loss	2070s	SSP5	he	CC	10.2028
Africa	Amphibia	loss	2070s	SSP5	ip	CC	12.7455
Africa	Amphibia	loss	2070s	SSP5	mi	CC	10.2287
Africa	Amphibia	loss	2070s	SSP5	no	CC	8.82534
Africa	Reptilia	loss	2070s	SSP5	gf	CC	11.9917
Africa	Reptilia	loss	2070s	SSP5	he	CC	10.5752
Africa	Reptilia	loss	2070s	SSP5	ip	CC	13.9325
Africa	Reptilia	loss	2070s	SSP5	mi	CC	9.80058
Africa	Reptilia	loss	2070s	SSP5	no	CC	7.20593
Africa	Aves	loss	2070s	SSP5	gf	CC	12.0435
Africa	Aves	loss	2070s	SSP5	he	CC	11.24
Africa	Aves	loss	2070s	SSP5	ip	CC	15.0059
Africa	Aves	loss	2070s	SSP5	mi	CC	10.279
Africa	Aves	loss	2070s	SSP5	no	CC	8.23095
Africa	Mammalia	loss	2070s	SSP5	gf	CC	11.5494
Africa	Mammalia	loss	2070s	SSP5	he	CC	11.7294
Africa	Mammalia	loss	2070s	SSP5	ip	CC	13.8517
Africa	Mammalia	loss	2070s	SSP5	mi	CC	10.1371
Africa	Mammalia	loss	2070s	SSP5	no	CC	7.39713
Asia	Plantae	loss	2070s	SSP1	gf	Total	12.4116
Asia	Plantae	loss	2070s	SSP1	he	Total	13.0413
Asia	Plantae	loss	2070s	SSP1	ip	Total	12.3268
Asia	Plantae	loss	2070s	SSP1	mi	Total	7.96367
Asia	Plantae	loss	2070s	SSP1	no	Total	8.32231
Asia	Amphibia	loss	2070s	SSP1	gf	Total	5.93869
Asia	Amphibia	loss	2070s	SSP1	he	Total	7.09618
Asia	Amphibia	loss	2070s	SSP1	ip	Total	6.34255
Asia	Amphibia	loss	2070s	SSP1	mi	Total	5.12297
Asia	Amphibia	loss	2070s	SSP1	no	Total	4.55128
Asia	Reptilia	loss	2070s	SSP1	gf	Total	3.12557
Asia	Reptilia	loss	2070s	SSP1	he	Total	5.52843
Asia	Reptilia	loss	2070s	SSP1	ip	Total	1.98723
Asia	Reptilia	loss	2070s	SSP1	mi	Total	2.41302
Asia	Reptilia	loss	2070s	SSP1	no	Total	3.43965
Asia	Aves	loss	2070s	SSP1	gf	Total	6.44488
Asia	Aves	loss	2070s	SSP1	he	Total	8.25229
Asia	Aves	loss	2070s	SSP1	ip	Total	6.74788
Asia	Aves	loss	2070s	SSP1	mi	Total	5.25135
Asia	Aves	loss	2070s	SSP1	no	Total	4.86913
Asia	Mammalia	loss	2070s	SSP1	gf	Total	4.72491
Asia	Mammalia	loss	2070s	SSP1	he	Total	5.79163
Asia	Mammalia	loss	2070s	SSP1	ip	Total	4.5462
Asia	Mammalia	loss	2070s	SSP1	mi	Total	4.01879
Asia	Mammalia	loss	2070s	SSP1	no	Total	2.79546
Asia	Plantae	loss	2070s	SSP1	gf	LU	-1.88074
Asia	Plantae	loss	2070s	SSP1	he	LU	-2.00553
Asia	Plantae	loss	2070s	SSP1	ip	LU	-2.44937
Asia	Plantae	loss	2070s	SSP1	mi	LU	-1.77968
Asia	Plantae	loss	2070s	SSP1	no	LU	-2.24007
Asia	Amphibia	loss	2070s	SSP1	gf	LU	-0.857245
Asia	Amphibia	loss	2070s	SSP1	he	LU	-1.31964
Asia	Amphibia	loss	2070s	SSP1	ip	LU	-1.56211
Asia	Amphibia	loss	2070s	SSP1	mi	LU	-1.08798
Asia	Amphibia	loss	2070s	SSP1	no	LU	-1.26211
Asia	Reptilia	loss	2070s	SSP1	gf	LU	-1.64198
Asia	Reptilia	loss	2070s	SSP1	he	LU	-2.03341
Asia	Reptilia	loss	2070s	SSP1	ip	LU	-2.31669
Asia	Reptilia	loss	2070s	SSP1	mi	LU	-2.11472
Asia	Reptilia	loss	2070s	SSP1	no	LU	-2.2168
Asia	Aves	loss	2070s	SSP1	gf	LU	-1.25643
Asia	Aves	loss	2070s	SSP1	he	LU	-1.57455
Asia	Aves	loss	2070s	SSP1	ip	LU	-1.55933
Asia	Aves	loss	2070s	SSP1	mi	LU	-1.32055
Asia	Aves	loss	2070s	SSP1	no	LU	-1.89508
Asia	Mammalia	loss	2070s	SSP1	gf	LU	-1.29734
Asia	Mammalia	loss	2070s	SSP1	he	LU	-1.54882
Asia	Mammalia	loss	2070s	SSP1	ip	LU	-1.65533
Asia	Mammalia	loss	2070s	SSP1	mi	LU	-1.38329
Asia	Mammalia	loss	2070s	SSP1	no	LU	-1.63316
Asia	Plantae	loss	2070s	SSP1	gf	CC	12.1373
Asia	Plantae	loss	2070s	SSP1	he	CC	12.5868
Asia	Plantae	loss	2070s	SSP1	ip	CC	11.723
Asia	Plantae	loss	2070s	SSP1	mi	CC	8.74241
Asia	Plantae	loss	2070s	SSP1	no	CC	8.38931
Asia	Amphibia	loss	2070s	SSP1	gf	CC	6.04329
Asia	Amphibia	loss	2070s	SSP1	he	CC	7.28795
Asia	Amphibia	loss	2070s	SSP1	ip	CC	6.75251
Asia	Amphibia	loss	2070s	SSP1	mi	CC	5.91411
Asia	Amphibia	loss	2070s	SSP1	no	CC	4.85522
Asia	Reptilia	loss	2070s	SSP1	gf	CC	5.31717
Asia	Reptilia	loss	2070s	SSP1	he	CC	7.94325
Asia	Reptilia	loss	2070s	SSP1	ip	CC	5.18517
Asia	Reptilia	loss	2070s	SSP1	mi	CC	5.40765
Asia	Reptilia	loss	2070s	SSP1	no	CC	5.94517
Asia	Aves	loss	2070s	SSP1	gf	CC	7.74352
Asia	Aves	loss	2070s	SSP1	he	CC	9.90445
Asia	Aves	loss	2070s	SSP1	ip	CC	8.15351
Asia	Aves	loss	2070s	SSP1	mi	CC	6.8589
Asia	Aves	loss	2070s	SSP1	no	CC	6.34483
Asia	Mammalia	loss	2070s	SSP1	gf	CC	6.14854
Asia	Mammalia	loss	2070s	SSP1	he	CC	7.60961
Asia	Mammalia	loss	2070s	SSP1	ip	CC	5.992
Asia	Mammalia	loss	2070s	SSP1	mi	CC	5.98954
Asia	Mammalia	loss	2070s	SSP1	no	CC	4.62612
Asia	Plantae	loss	2070s	SSP2	gf	Total	11.8315
Asia	Plantae	loss	2070s	SSP2	he	Total	12.6189
Asia	Plantae	loss	2070s	SSP2	ip	Total	11.8798
Asia	Plantae	loss	2070s	SSP2	mi	Total	7.56619
Asia	Plantae	loss	2070s	SSP2	no	Total	7.84733
Asia	Amphibia	loss	2070s	SSP2	gf	Total	5.58273
Asia	Amphibia	loss	2070s	SSP2	he	Total	6.80369
Asia	Amphibia	loss	2070s	SSP2	ip	Total	5.96715
Asia	Amphibia	loss	2070s	SSP2	mi	Total	4.83068
Asia	Amphibia	loss	2070s	SSP2	no	Total	4.05842
Asia	Reptilia	loss	2070s	SSP2	gf	Total	2.54468
Asia	Reptilia	loss	2070s	SSP2	he	Total	5.08796
Asia	Reptilia	loss	2070s	SSP2	ip	Total	1.927
Asia	Reptilia	loss	2070s	SSP2	mi	Total	1.96541
Asia	Reptilia	loss	2070s	SSP2	no	Total	2.99334
Asia	Aves	loss	2070s	SSP2	gf	Total	5.88747
Asia	Aves	loss	2070s	SSP2	he	Total	7.79637
Asia	Aves	loss	2070s	SSP2	ip	Total	6.14059
Asia	Aves	loss	2070s	SSP2	mi	Total	4.63609
Asia	Aves	loss	2070s	SSP2	no	Total	4.25979
Asia	Mammalia	loss	2070s	SSP2	gf	Total	4.35197
Asia	Mammalia	loss	2070s	SSP2	he	Total	5.4178
Asia	Mammalia	loss	2070s	SSP2	ip	Total	4.03749
Asia	Mammalia	loss	2070s	SSP2	mi	Total	3.72538
Asia	Mammalia	loss	2070s	SSP2	no	Total	2.38594
Asia	Plantae	loss	2070s	SSP2	gf	LU	-2.28058
Asia	Plantae	loss	2070s	SSP2	he	LU	-2.41158
Asia	Plantae	loss	2070s	SSP2	ip	LU	-2.6682
Asia	Plantae	loss	2070s	SSP2	mi	LU	-2.08452
Asia	Plantae	loss	2070s	SSP2	no	LU	-2.64948
Asia	Amphibia	loss	2070s	SSP2	gf	LU	-1.12082
Asia	Amphibia	loss	2070s	SSP2	he	LU	-1.58963
Asia	Amphibia	loss	2070s	SSP2	ip	LU	-1.81414
Asia	Amphibia	loss	2070s	SSP2	mi	LU	-1.21998
Asia	Amphibia	loss	2070s	SSP2	no	LU	-1.54876
Asia	Reptilia	loss	2070s	SSP2	gf	LU	-1.93106
Asia	Reptilia	loss	2070s	SSP2	he	LU	-2.33285
Asia	Reptilia	loss	2070s	SSP2	ip	LU	-2.29178
Asia	Reptilia	loss	2070s	SSP2	mi	LU	-2.24098
Asia	Reptilia	loss	2070s	SSP2	no	LU	-2.61771
Asia	Aves	loss	2070s	SSP2	gf	LU	-1.8027
Asia	Aves	loss	2070s	SSP2	he	LU	-2.08135
Asia	Aves	loss	2070s	SSP2	ip	LU	-2.10286
Asia	Aves	loss	2070s	SSP2	mi	LU	-1.873
Asia	Aves	loss	2070s	SSP2	no	LU	-2.41193
Asia	Mammalia	loss	2070s	SSP2	gf	LU	-1.66351
Asia	Mammalia	loss	2070s	SSP2	he	LU	-1.82158
Asia	Mammalia	loss	2070s	SSP2	ip	LU	-1.9722
Asia	Mammalia	loss	2070s	SSP2	mi	LU	-1.65536
[truncated: 1,001 more rows]

## Sheet: fig4a
Region	Taxonomic_group	Datatype	Year	Scenario	SSP	GCM	Driver	Xvalues	Yvalues
Africa	Vascular plants	loss	2050s	BL	SSP1	gf	LU	4.98718	2.04553
Africa	Vascular plants	loss	2050s	BL	SSP1	mi	LU	4.98718	2.13694
Africa	Vascular plants	loss	2050s	BL	SSP1	he	LU	4.98718	1.82233
Africa	Vascular plants	loss	2050s	BL	SSP1	no	LU	4.98718	2.8755
Africa	Vascular plants	loss	2050s	BL	SSP1	ip	LU	4.98718	2.34863
Africa	Amphibians	loss	2050s	BL	SSP1	no	LU	4.98718	0.357043
Africa	Amphibians	loss	2050s	BL	SSP1	ip	LU	4.98718	0.265442
Africa	Amphibians	loss	2050s	BL	SSP1	mi	LU	4.98718	0.271518
Africa	Amphibians	loss	2050s	BL	SSP1	gf	LU	4.98718	0.250714
Africa	Amphibians	loss	2050s	BL	SSP1	he	LU	4.98718	0.266647
Africa	Reptiles	loss	2050s	BL	SSP1	no	LU	4.98718	0.548602
Africa	Reptiles	loss	2050s	BL	SSP1	gf	LU	4.98718	0.231777
Africa	Reptiles	loss	2050s	BL	SSP1	he	LU	4.98718	0.252104
Africa	Reptiles	loss	2050s	BL	SSP1	ip	LU	4.98718	0.21376
Africa	Reptiles	loss	2050s	BL	SSP1	mi	LU	4.98718	0.339268
Africa	Birds	loss	2050s	BL	SSP1	he	LU	4.98718	0.530647
Africa	Birds	loss	2050s	BL	SSP1	ip	LU	4.98718	0.448018
Africa	Birds	loss	2050s	BL	SSP1	gf	LU	4.98718	0.484226
Africa	Birds	loss	2050s	BL	SSP1	mi	LU	4.98718	0.50879
Africa	Birds	loss	2050s	BL	SSP1	no	LU	4.98718	0.677929
Africa	Mammals	loss	2050s	BL	SSP1	gf	LU	4.98718	0.431556
Africa	Mammals	loss	2050s	BL	SSP1	he	LU	4.98718	0.472399
Africa	Mammals	loss	2050s	BL	SSP1	ip	LU	4.98718	0.412248
Africa	Mammals	loss	2050s	BL	SSP1	mi	LU	4.98718	0.491258
Africa	Mammals	loss	2050s	BL	SSP1	no	LU	4.98718	0.671213
Africa	Vascular plants	loss	2050s	BL	SSP2	gf	LU	11.8958	5.55589
Africa	Vascular plants	loss	2050s	BL	SSP2	mi	LU	11.8958	5.82485
Africa	Vascular plants	loss	2050s	BL	SSP2	he	LU	11.8958	5.49826
Africa	Vascular plants	loss	2050s	BL	SSP2	no	LU	11.8958	7.47112
Africa	Vascular plants	loss	2050s	BL	SSP2	ip	LU	11.8958	5.83525
Africa	Amphibians	loss	2050s	BL	SSP2	no	LU	11.8958	3.66585
Africa	Amphibians	loss	2050s	BL	SSP2	ip	LU	11.8958	2.88434
Africa	Amphibians	loss	2050s	BL	SSP2	mi	LU	11.8958	2.79442
Africa	Amphibians	loss	2050s	BL	SSP2	gf	LU	11.8958	2.7572
Africa	Amphibians	loss	2050s	BL	SSP2	he	LU	11.8958	3.04529
Africa	Reptiles	loss	2050s	BL	SSP2	no	LU	11.8958	6.81543
Africa	Reptiles	loss	2050s	BL	SSP2	gf	LU	11.8958	5.16553
Africa	Reptiles	loss	2050s	BL	SSP2	he	LU	11.8958	5.10328
Africa	Reptiles	loss	2050s	BL	SSP2	ip	LU	11.8958	4.96298
Africa	Reptiles	loss	2050s	BL	SSP2	mi	LU	11.8958	4.60473
Africa	Birds	loss	2050s	BL	SSP2	he	LU	11.8958	3.06617
Africa	Birds	loss	2050s	BL	SSP2	ip	LU	11.8958	2.66281
Africa	Birds	loss	2050s	BL	SSP2	gf	LU	11.8958	2.8258
Africa	Birds	loss	2050s	BL	SSP2	mi	LU	11.8958	2.88321
Africa	Birds	loss	2050s	BL	SSP2	no	LU	11.8958	3.72812
Africa	Mammals	loss	2050s	BL	SSP2	gf	LU	11.8958	3.84925
Africa	Mammals	loss	2050s	BL	SSP2	he	LU	11.8958	3.97621
Africa	Mammals	loss	2050s	BL	SSP2	ip	LU	11.8958	3.63639
Africa	Mammals	loss	2050s	BL	SSP2	mi	LU	11.8958	4.07925
Africa	Mammals	loss	2050s	BL	SSP2	no	LU	11.8958	4.97947
Africa	Vascular plants	loss	2050s	BL	SSP3	gf	LU	20.4847	15.0836
Africa	Vascular plants	loss	2050s	BL	SSP3	mi	LU	20.4847	15.297
Africa	Vascular plants	loss	2050s	BL	SSP3	he	LU	20.4847	15.2324
Africa	Vascular plants	loss	2050s	BL	SSP3	no	LU	20.4847	18.1131
Africa	Vascular plants	loss	2050s	BL	SSP3	ip	LU	20.4847	15.709
Africa	Amphibians	loss	2050s	BL	SSP3	no	LU	20.4847	9.93255
Africa	Amphibians	loss	2050s	BL	SSP3	ip	LU	20.4847	8.35886
Africa	Amphibians	loss	2050s	BL	SSP3	mi	LU	20.4847	8.3639
Africa	Amphibians	loss	2050s	BL	SSP3	gf	LU	20.4847	8.14091
Africa	Amphibians	loss	2050s	BL	SSP3	he	LU	20.4847	8.78631
Africa	Reptiles	loss	2050s	BL	SSP3	no	LU	20.4847	14.0528
Africa	Reptiles	loss	2050s	BL	SSP3	gf	LU	20.4847	11.3541
Africa	Reptiles	loss	2050s	BL	SSP3	he	LU	20.4847	11.3758
Africa	Reptiles	loss	2050s	BL	SSP3	ip	LU	20.4847	10.9605
Africa	Reptiles	loss	2050s	BL	SSP3	mi	LU	20.4847	10.1915
Africa	Birds	loss	2050s	BL	SSP3	he	LU	20.4847	8.2724
Africa	Birds	loss	2050s	BL	SSP3	ip	LU	20.4847	7.36652
Africa	Birds	loss	2050s	BL	SSP3	gf	LU	20.4847	7.66479
Africa	Birds	loss	2050s	BL	SSP3	mi	LU	20.4847	7.93192
Africa	Birds	loss	2050s	BL	SSP3	no	LU	20.4847	9.64184
Africa	Mammals	loss	2050s	BL	SSP3	gf	LU	20.4847	10.5221
Africa	Mammals	loss	2050s	BL	SSP3	he	LU	20.4847	10.8544
Africa	Mammals	loss	2050s	BL	SSP3	ip	LU	20.4847	10.1371
Africa	Mammals	loss	2050s	BL	SSP3	mi	LU	20.4847	11.0878
Africa	Mammals	loss	2050s	BL	SSP3	no	LU	20.4847	12.7854
Africa	Vascular plants	loss	2050s	BL	SSP4	gf	LU	11.525	5.87089
Africa	Vascular plants	loss	2050s	BL	SSP4	mi	LU	11.525	6.05643
Africa	Vascular plants	loss	2050s	BL	SSP4	he	LU	11.525	5.93504
Africa	Vascular plants	loss	2050s	BL	SSP4	no	LU	11.525	7.74407
Africa	Vascular plants	loss	2050s	BL	SSP4	ip	LU	11.525	6.3222
Africa	Amphibians	loss	2050s	BL	SSP4	no	LU	11.525	2.71977
Africa	Amphibians	loss	2050s	BL	SSP4	ip	LU	11.525	2.08467
Africa	Amphibians	loss	2050s	BL	SSP4	mi	LU	11.525	2.00896
Africa	Amphibians	loss	2050s	BL	SSP4	gf	LU	11.525	1.98159
Africa	Amphibians	loss	2050s	BL	SSP4	he	LU	11.525	2.15653
Africa	Reptiles	loss	2050s	BL	SSP4	no	LU	11.525	4.93891
Africa	Reptiles	loss	2050s	BL	SSP4	gf	LU	11.525	3.62401
Africa	Reptiles	loss	2050s	BL	SSP4	he	LU	11.525	3.6531
Africa	Reptiles	loss	2050s	BL	SSP4	ip	LU	11.525	3.46761
Africa	Reptiles	loss	2050s	BL	SSP4	mi	LU	11.525	3.16686
Africa	Birds	loss	2050s	BL	SSP4	he	LU	11.525	2.39448
Africa	Birds	loss	2050s	BL	SSP4	ip	LU	11.525	2.06834
Africa	Birds	loss	2050s	BL	SSP4	gf	LU	11.525	2.19663
Africa	Birds	loss	2050s	BL	SSP4	mi	LU	11.525	2.22924
Africa	Birds	loss	2050s	BL	SSP4	no	LU	11.525	2.95756
Africa	Mammals	loss	2050s	BL	SSP4	gf	LU	11.525	2.77436
Africa	Mammals	loss	2050s	BL	SSP4	he	LU	11.525	2.89805
Africa	Mammals	loss	2050s	BL	SSP4	ip	LU	11.525	2.59878
Africa	Mammals	loss	2050s	BL	SSP4	mi	LU	11.525	3.03205
Africa	Mammals	loss	2050s	BL	SSP4	no	LU	11.525	3.75996
Africa	Vascular plants	loss	2050s	BL	SSP5	gf	LU	10.8155	5.1398
Africa	Vascular plants	loss	2050s	BL	SSP5	mi	LU	10.8155	5.39423
Africa	Vascular plants	loss	2050s	BL	SSP5	he	LU	10.8155	5.12284
Africa	Vascular plants	loss	2050s	BL	SSP5	no	LU	10.8155	6.99391
Africa	Vascular plants	loss	2050s	BL	SSP5	ip	LU	10.8155	5.41091
Africa	Amphibians	loss	2050s	BL	SSP5	no	LU	10.8155	3.82291
Africa	Amphibians	loss	2050s	BL	SSP5	ip	LU	10.8155	3.00765
Africa	Amphibians	loss	2050s	BL	SSP5	mi	LU	10.8155	2.94351
Africa	Amphibians	loss	2050s	BL	SSP5	gf	LU	10.8155	2.90403
Africa	Amphibians	loss	2050s	BL	SSP5	he	LU	10.8155	3.21081
Africa	Reptiles	loss	2050s	BL	SSP5	no	LU	10.8155	6.71451
Africa	Reptiles	loss	2050s	BL	SSP5	gf	LU	10.8155	5.23601
Africa	Reptiles	loss	2050s	BL	SSP5	he	LU	10.8155	5.16465
Africa	Reptiles	loss	2050s	BL	SSP5	ip	LU	10.8155	5.155
Africa	Reptiles	loss	2050s	BL	SSP5	mi	LU	10.8155	4.45939
Africa	Birds	loss	2050s	BL	SSP5	he	LU	10.8155	3.07794
Africa	Birds	loss	2050s	BL	SSP5	ip	LU	10.8155	2.65078
Africa	Birds	loss	2050s	BL	SSP5	gf	LU	10.8155	2.82774
Africa	Birds	loss	2050s	BL	SSP5	mi	LU	10.8155	2.87778
Africa	Birds	loss	2050s	BL	SSP5	no	LU	10.8155	3.73125
Africa	Mammals	loss	2050s	BL	SSP5	gf	LU	10.8155	3.77838
Africa	Mammals	loss	2050s	BL	SSP5	he	LU	10.8155	3.90859
Africa	Mammals	loss	2050s	BL	SSP5	ip	LU	10.8155	3.59268
Africa	Mammals	loss	2050s	BL	SSP5	mi	LU	10.8155	3.98374
Africa	Mammals	loss	2050s	BL	SSP5	no	LU	10.8155	4.89199
Africa	Vascular plants	loss	2070s	BL	SSP1	gf	LU	6.71258	2.65881
Africa	Vascular plants	loss	2070s	BL	SSP1	mi	LU	6.71258	2.7792
Africa	Vascular plants	loss	2070s	BL	SSP1	he	LU	6.71258	2.42437
Africa	Vascular plants	loss	2070s	BL	SSP1	no	LU	6.71258	3.81529
Africa	Vascular plants	loss	2070s	BL	SSP1	ip	LU	6.71258	3.07125
Africa	Amphibians	loss	2070s	BL	SSP1	no	LU	6.71258	0.479061
Africa	Amphibians	loss	2070s	BL	SSP1	ip	LU	6.71258	0.318402
Africa	Amphibians	loss	2070s	BL	SSP1	mi	LU	6.71258	0.347783
Africa	Amphibians	loss	2070s	BL	SSP1	gf	LU	6.71258	0.308777
Africa	Amphibians	loss	2070s	BL	SSP1	he	LU	6.71258	0.331924
Africa	Reptiles	loss	2070s	BL	SSP1	no	LU	6.71258	0.42891
Africa	Reptiles	loss	2070s	BL	SSP1	gf	LU	6.71258	0.207357
Africa	Reptiles	loss	2070s	BL	SSP1	he	LU	6.71258	0.219468
Africa	Reptiles	loss	2070s	BL	SSP1	ip	LU	6.71258	0.227521
Africa	Reptiles	loss	2070s	BL	SSP1	mi	LU	6.71258	0.241876
Africa	Birds	loss	2070s	BL	SSP1	he	LU	6.71258	0.675479
Africa	Birds	loss	2070s	BL	SSP1	ip	LU	6.71258	0.576305
Africa	Birds	loss	2070s	BL	SSP1	gf	LU	6.71258	0.58074
Africa	Birds	loss	2070s	BL	SSP1	mi	LU	6.71258	0.645559
Africa	Birds	loss	2070s	BL	SSP1	no	LU	6.71258	0.867491
Africa	Mammals	loss	2070s	BL	SSP1	gf	LU	6.71258	0.497149
Africa	Mammals	loss	2070s	BL	SSP1	he	LU	6.71258	0.537017
Africa	Mammals	loss	2070s	BL	SSP1	ip	LU	6.71258	0.48732
Africa	Mammals	loss	2070s	BL	SSP1	mi	LU	6.71258	0.602364
Africa	Mammals	loss	2070s	BL	SSP1	no	LU	6.71258	0.780994
Africa	Vascular plants	loss	2070s	BL	SSP2	gf	LU	15.1965	7.12876
Africa	Vascular plants	loss	2070s	BL	SSP2	mi	LU	15.1965	7.44345
Africa	Vascular plants	loss	2070s	BL	SSP2	he	LU	15.1965	7.14289
Africa	Vascular plants	loss	2070s	BL	SSP2	no	LU	15.1965	9.4822
Africa	Vascular plants	loss	2070s	BL	SSP2	ip	LU	15.1965	7.64334
Africa	Amphibians	loss	2070s	BL	SSP2	no	LU	15.1965	4.17499
Africa	Amphibians	loss	2070s	BL	SSP2	ip	LU	15.1965	3.23642
Africa	Amphibians	loss	2070s	BL	SSP2	mi	LU	15.1965	3.27163
Africa	Amphibians	loss	2070s	BL	SSP2	gf	LU	15.1965	2.9935
Africa	Amphibians	loss	2070s	BL	SSP2	he	LU	15.1965	3.4999
Africa	Reptiles	loss	2070s	BL	SSP2	no	LU	15.1965	7.12283
Africa	Reptiles	loss	2070s	BL	SSP2	gf	LU	15.1965	5.00009
Africa	Reptiles	loss	2070s	BL	SSP2	he	LU	15.1965	5.32217
Africa	Reptiles	loss	2070s	BL	SSP2	ip	LU	15.1965	5.22744
Africa	Reptiles	loss	2070s	BL	SSP2	mi	LU	15.1965	4.8793
Africa	Birds	loss	2070s	BL	SSP2	he	LU	15.1965	3.21037
Africa	Birds	loss	2070s	BL	SSP2	ip	LU	15.1965	2.78785
Africa	Birds	loss	2070s	BL	SSP2	gf	LU	15.1965	2.77322
Africa	Birds	loss	2070s	BL	SSP2	mi	LU	15.1965	3.09671
Africa	Birds	loss	2070s	BL	SSP2	no	LU	15.1965	3.94727
Africa	Mammals	loss	2070s	BL	SSP2	gf	LU	15.1965	4.08799
Africa	Mammals	loss	2070s	BL	SSP2	he	LU	15.1965	4.38759
Africa	Mammals	loss	2070s	BL	SSP2	ip	LU	15.1965	4.10739
Africa	Mammals	loss	2070s	BL	SSP2	mi	LU	15.1965	4.63403
Africa	Mammals	loss	2070s	BL	SSP2	no	LU	15.1965	5.69077
Africa	Vascular plants	loss	2070s	BL	SSP3	gf	LU	27.0826	20.7867
Africa	Vascular plants	loss	2070s	BL	SSP3	mi	LU	27.0826	20.8226
Africa	Vascular plants	loss	2070s	BL	SSP3	he	LU	27.0826	21.42
Africa	Vascular plants	loss	2070s	BL	SSP3	no	LU	27.0826	24.362
Africa	Vascular plants	loss	2070s	BL	SSP3	ip	LU	27.0826	21.9753
Africa	Amphibians	loss	2070s	BL	SSP3	no	LU	27.0826	13.7153
Africa	Amphibians	loss	2070s	BL	SSP3	ip	LU	27.0826	11.7508
Africa	Amphibians	loss	2070s	BL	SSP3	mi	LU	27.0826	11.6486
Africa	Amphibians	loss	2070s	BL	SSP3	gf	LU	27.0826	11.1869
Africa	Amphibians	loss	2070s	BL	SSP3	he	LU	27.0826	12.3867
Africa	Reptiles	loss	2070s	BL	SSP3	no	LU	27.0826	15.0263
Africa	Reptiles	loss	2070s	BL	SSP3	gf	LU	27.0826	11.8241
Africa	Reptiles	loss	2070s	BL	SSP3	he	LU	27.0826	12.3651
Africa	Reptiles	loss	2070s	BL	SSP3	ip	LU	27.0826	11.9387
Africa	Reptiles	loss	2070s	BL	SSP3	mi	LU	27.0826	11.5497
Africa	Birds	loss	2070s	BL	SSP3	he	LU	27.0826	9.49675
Africa	Birds	loss	2070s	BL	SSP3	ip	LU	27.0826	8.63386
Africa	Birds	loss	2070s	BL	SSP3	gf	LU	27.0826	8.51633
Africa	Birds	loss	2070s	BL	SSP3	mi	LU	27.0826	9.30832
Africa	Birds	loss	2070s	BL	SSP3	no	LU	27.0826	11.0272
Africa	Mammals	loss	2070s	BL	SSP3	gf	LU	27.0826	12.0168
Africa	Mammals	loss	2070s	BL	SSP3	he	LU	27.0826	12.8469
Africa	Mammals	loss	2070s	BL	SSP3	ip	LU	27.0826	12.2335
Africa	Mammals	loss	2070s	BL	SSP3	mi	LU	27.0826	13.494
Africa	Mammals	loss	2070s	BL	SSP3	no	LU	27.0826	15.6213
Africa	Vascular plants	loss	2070s	BL	SSP4	gf	LU	15.9341	8.23926
Africa	Vascular plants	loss	2070s	BL	SSP4	mi	LU	15.9341	8.54608
Africa	Vascular plants	loss	2070s	BL	SSP4	he	LU	15.9341	8.51312
Africa	Vascular plants	loss	2070s	BL	SSP4	no	LU	15.9341	10.7348
Africa	Vascular plants	loss	2070s	BL	SSP4	ip	LU	15.9341	8.99089
Africa	Amphibians	loss	2070s	BL	SSP4	no	LU	15.9341	3.81396
Africa	Amphibians	loss	2070s	BL	SSP4	ip	LU	15.9341	2.88155
Africa	Amphibians	loss	2070s	BL	SSP4	mi	LU	15.9341	2.96469
Africa	Amphibians	loss	2070s	BL	SSP4	gf	LU	15.9341	2.78549
Africa	Amphibians	loss	2070s	BL	SSP4	he	LU	15.9341	3.06273
Africa	Reptiles	loss	2070s	BL	SSP4	no	LU	15.9341	5.98677
Africa	Reptiles	loss	2070s	BL	SSP4	gf	LU	15.9341	4.15634
Africa	Reptiles	loss	2070s	BL	SSP4	he	LU	15.9341	4.43617
Africa	Reptiles	loss	2070s	BL	SSP4	ip	LU	15.9341	4.33868
Africa	Reptiles	loss	2070s	BL	SSP4	mi	LU	15.9341	3.96885
Africa	Birds	loss	2070s	BL	SSP4	he	LU	15.9341	3.13292
Africa	Birds	loss	2070s	BL	SSP4	ip	LU	15.9341	2.71446
Africa	Birds	loss	2070s	BL	SSP4	gf	LU	15.9341	2.6939
Africa	Birds	loss	2070s	BL	SSP4	mi	LU	15.9341	2.97005
Africa	Birds	loss	2070s	BL	SSP4	no	LU	15.9341	3.83838
Africa	Mammals	loss	2070s	BL	SSP4	gf	LU	15.9341	3.65665
Africa	Mammals	loss	2070s	BL	SSP4	he	LU	15.9341	3.95993
Africa	Mammals	loss	2070s	BL	SSP4	ip	LU	15.9341	3.66269
Africa	Mammals	loss	2070s	BL	SSP4	mi	LU	15.9341	4.1817
Africa	Mammals	loss	2070s	BL	SSP4	no	LU	15.9341	5.20112
Africa	Vascular plants	loss	2070s	BL	SSP5	gf	LU	11.8278	5.48611
Africa	Vascular plants	loss	2070s	BL	SSP5	mi	LU	11.8278	5.78459
Africa	Vascular plants	loss	2070s	BL	SSP5	he	LU	11.8278	5.33748
Africa	Vascular plants	loss	2070s	BL	SSP5	no	LU	11.8278	7.38119
Africa	Vascular plants	loss	2070s	BL	SSP5	ip	LU	11.8278	5.72958
Africa	Amphibians	loss	2070s	BL	SSP5	no	LU	11.8278	3.5066
Africa	Amphibians	loss	2070s	BL	SSP5	ip	LU	11.8278	2.74335
Africa	Amphibians	loss	2070s	BL	SSP5	mi	LU	11.8278	2.731
Africa	Amphibians	loss	2070s	BL	SSP5	gf	LU	11.8278	2.5356
Africa	Amphibians	loss	2070s	BL	SSP5	he	LU	11.8278	2.98884
Africa	Reptiles	loss	2070s	BL	SSP5	no	LU	11.8278	5.84244
Africa	Reptiles	loss	2070s	BL	SSP5	gf	LU	11.8278	4.11415
Africa	Reptiles	loss	2070s	BL	SSP5	he	LU	11.8278	4.38856
Africa	Reptiles	loss	2070s	BL	SSP5	ip	LU	11.8278	4.47562
Africa	Reptiles	loss	2070s	BL	SSP5	mi	LU	11.8278	3.85586
Africa	Birds	loss	2070s	BL	SSP5	he	LU	11.8278	2.54647
Africa	Birds	loss	2070s	BL	SSP5	ip	LU	11.8278	2.18416
Africa	Birds	loss	2070s	BL	SSP5	gf	LU	11.8278	2.16939
Africa	Birds	loss	2070s	BL	SSP5	mi	LU	11.8278	2.42173
Africa	Birds	loss	2070s	BL	SSP5	no	LU	11.8278	3.10394
Africa	Mammals	loss	2070s	BL	SSP5	gf	LU	11.8278	3.13816
Africa	Mammals	loss	2070s	BL	SSP5	he	LU	11.8278	3.35847
Africa	Mammals	loss	2070s	BL	SSP5	ip	LU	11.8278	3.14729
Africa	Mammals	loss	2070s	BL	SSP5	mi	LU	11.8278	3.57376
Africa	Mammals	loss	2070s	BL	SSP5	no	LU	11.8278	4.4157
Africa	Vascular plants	loss	2050s	MIT	SSP1	gf	LU	4.99187	1.28589
Africa	Vascular plants	loss	2050s	MIT	SSP1	mi	LU	4.99187	1.26011
Africa	Vascular plants	loss	2050s	MIT	SSP1	he	LU	4.99187	1.28574
Africa	Vascular plants	loss	2050s	MIT	SSP1	no	LU	4.99187	1.87958
Africa	Vascular plants	loss	2050s	MIT	SSP1	ip	LU	4.99187	1.43475
Africa	Amphibians	loss	2050s	MIT	SSP1	no	LU	4.99187	0.396451
Africa	Amphibians	loss	2050s	MIT	SSP1	ip	LU	4.99187	0.309468
Africa	Amphibians	loss	2050s	MIT	SSP1	mi	LU	4.99187	0.27992
Africa	Amphibians	loss	2050s	MIT	SSP1	gf	LU	4.99187	0.213854
Africa	Amphibians	loss	2050s	MIT	SSP1	he	LU	4.99187	0.257833
Africa	Reptiles	loss	2050s	MIT	SSP1	no	LU	4.99187	1.43092
Africa	Reptiles	loss	2050s	MIT	SSP1	gf	LU	4.99187	0.417302
Africa	Reptiles	loss	2050s	MIT	SSP1	he	LU	4.99187	0.742962
Africa	Reptiles	loss	2050s	MIT	SSP1	ip	LU	4.99187	0.440817
Africa	Reptiles	loss	2050s	MIT	SSP1	mi	LU	4.99187	0.726269
Africa	Birds	loss	2050s	MIT	SSP1	he	LU	4.99187	0.714383
Africa	Birds	loss	2050s	MIT	SSP1	ip	LU	4.99187	0.635227
Africa	Birds	loss	2050s	MIT	SSP1	gf	LU	4.99187	0.640528
Africa	Birds	loss	2050s	MIT	SSP1	mi	LU	4.99187	0.620734
Africa	Birds	loss	2050s	MIT	SSP1	no	LU	4.99187	0.871109
Africa	Mammals	loss	2050s	MIT	SSP1	gf	LU	4.99187	0.743191
Africa	Mammals	loss	2050s	MIT	SSP1	he	LU	4.99187	0.707164
Africa	Mammals	loss	2050s	MIT	SSP1	ip	LU	4.99187	0.655673
Africa	Mammals	loss	2050s	MIT	SSP1	mi	LU	4.99187	0.809355
Africa	Mammals	loss	2050s	MIT	SSP1	no	LU	4.99187	0.983906
Africa	Vascular plants	loss	2050s	MIT	SSP2	gf	LU	12.3263	5.93453
Africa	Vascular plants	loss	2050s	MIT	SSP2	mi	LU	12.3263	6.12408
Africa	Vascular plants	loss	2050s	MIT	SSP2	he	LU	12.3263	6.3262
Africa	Vascular plants	loss	2050s	MIT	SSP2	no	LU	12.3263	7.58719
Africa	Vascular plants	loss	2050s	MIT	SSP2	ip	LU	12.3263	6.48283
Africa	Amphibians	loss	2050s	MIT	SSP2	no	LU	12.3263	4.57386
Africa	Amphibians	loss	2050s	MIT	SSP2	ip	LU	12.3263	3.88346
Africa	Amphibians	loss	2050s	MIT	SSP2	mi	LU	12.3263	3.65603
Africa	Amphibians	loss	2050s	MIT	SSP2	gf	LU	12.3263	3.26157
Africa	Amphibians	loss	2050s	MIT	SSP2	he	LU	12.3263	3.78996
Africa	Reptiles	loss	2050s	MIT	SSP2	no	LU	12.3263	9.55641
Africa	Reptiles	loss	2050s	MIT	SSP2	gf	LU	12.3263	6.71979
Africa	Reptiles	loss	2050s	MIT	SSP2	he	LU	12.3263	7.23444
Africa	Reptiles	loss	2050s	MIT	SSP2	ip	LU	12.3263	6.7432
Africa	Reptiles	loss	2050s	MIT	SSP2	mi	LU	12.3263	6.68913
Africa	Birds	loss	2050s	MIT	SSP2	he	LU	12.3263	4.19995
Africa	Birds	loss	2050s	MIT	SSP2	ip	LU	12.3263	3.90029
Africa	Birds	loss	2050s	MIT	SSP2	gf	LU	12.3263	3.71864
Africa	Birds	loss	2050s	MIT	SSP2	mi	LU	12.3263	3.94792
Africa	Birds	loss	2050s	MIT	SSP2	no	LU	12.3263	4.95119
Africa	Mammals	loss	2050s	MIT	SSP2	gf	LU	12.3263	5.29076
Africa	Mammals	loss	2050s	MIT	SSP2	he	LU	12.3263	5.59818
Africa	Mammals	loss	2050s	MIT	SSP2	ip	LU	12.3263	5.49646
Africa	Mammals	loss	2050s	MIT	SSP2	mi	LU	12.3263	5.76356
Africa	Mammals	loss	2050s	MIT	SSP2	no	LU	12.3263	6.81437
Africa	Vascular plants	loss	2050s	MIT	SSP3	gf	LU	20.8729	16.6141
Africa	Vascular plants	loss	2050s	MIT	SSP3	mi	LU	20.8729	16.8216
Africa	Vascular plants	loss	2050s	MIT	SSP3	he	LU	20.8729	16.9668
Africa	Vascular plants	loss	2050s	MIT	SSP3	no	LU	20.8729	19.4785
Africa	Vascular plants	loss	2050s	MIT	SSP3	ip	LU	20.8729	17.961
Africa	Amphibians	loss	2050s	MIT	SSP3	no	LU	20.8729	11.4643
Africa	Amphibians	loss	2050s	MIT	SSP3	ip	LU	20.8729	10.2914
Africa	Amphibians	loss	2050s	MIT	SSP3	mi	LU	20.8729	9.69468
Africa	Amphibians	loss	2050s	MIT	SSP3	gf	LU	20.8729	9.16665
Africa	Amphibians	loss	2050s	MIT	SSP3	he	LU	20.8729	10.1787
Africa	Reptiles	loss	2050s	MIT	SSP3	no	LU	20.8729	17.2317
Africa	Reptiles	loss	2050s	MIT	SSP3	gf	LU	20.8729	13.7042
Africa	Reptiles	loss	2050s	MIT	SSP3	he	LU	20.8729	14.0066
Africa	Reptiles	loss	2050s	MIT	SSP3	ip	LU	20.8729	13.5344
Africa	Reptiles	loss	2050s	MIT	SSP3	mi	LU	20.8729	13.2053
Africa	Birds	loss	2050s	MIT	SSP3	he	LU	20.8729	10.1045
Africa	Birds	loss	2050s	MIT	SSP3	ip	LU	20.8729	9.59758
Africa	Birds	loss	2050s	MIT	SSP3	gf	LU	20.8729	9.24382
Africa	Birds	loss	2050s	MIT	SSP3	mi	LU	20.8729	9.76667
Africa	Birds	loss	2050s	MIT	SSP3	no	LU	20.8729	11.4662
Africa	Mammals	loss	2050s	MIT	SSP3	gf	LU	20.8729	12.622
Africa	Mammals	loss	2050s	MIT	SSP3	he	LU	20.8729	13.4155
Africa	Mammals	loss	2050s	MIT	SSP3	ip	LU	20.8729	13.2356
Africa	Mammals	loss	2050s	MIT	SSP3	mi	LU	20.8729	13.5915
Africa	Mammals	loss	2050s	MIT	SSP3	no	LU	20.8729	15.3655
Africa	Vascular plants	loss	2050s	MIT	SSP4	gf	LU	11.6085	5.17716
Africa	Vascular plants	loss	2050s	MIT	SSP4	mi	LU	11.6085	5.32244
Africa	Vascular plants	loss	2050s	MIT	SSP4	he	LU	11.6085	5.4707
Africa	Vascular plants	loss	2050s	MIT	SSP4	no	LU	11.6085	6.78735
Africa	Vascular plants	loss	2050s	MIT	SSP4	ip	LU	11.6085	5.76873
Africa	Amphibians	loss	2050s	MIT	SSP4	no	LU	11.6085	3.13614
Africa	Amphibians	loss	2050s	MIT	SSP4	ip	LU	11.6085	2.60323
Africa	Amphibians	loss	2050s	MIT	SSP4	mi	LU	11.6085	2.4595
Africa	Amphibians	loss	2050s	MIT	SSP4	gf	LU	11.6085	2.11384
Africa	Amphibians	loss	2050s	MIT	SSP4	he	LU	11.6085	2.47329
Africa	Reptiles	loss	2050s	MIT	SSP4	no	LU	11.6085	7.26737
Africa	Reptiles	loss	2050s	MIT	SSP4	gf	LU	11.6085	4.72393
Africa	Reptiles	loss	2050s	MIT	SSP4	he	LU	11.6085	5.18223
Africa	Reptiles	loss	2050s	MIT	SSP4	ip	LU	11.6085	4.76462
Africa	Reptiles	loss	2050s	MIT	SSP4	mi	LU	11.6085	4.74391
Africa	Birds	loss	2050s	MIT	SSP4	he	LU	11.6085	2.96989
Africa	Birds	loss	2050s	MIT	SSP4	ip	LU	11.6085	2.74324
Africa	Birds	loss	2050s	MIT	SSP4	gf	LU	11.6085	2.61435
Africa	Birds	loss	2050s	MIT	SSP4	mi	LU	11.6085	2.73447
Africa	Birds	loss	2050s	MIT	SSP4	no	LU	11.6085	3.53905
Africa	Mammals	loss	2050s	MIT	SSP4	gf	LU	11.6085	3.64337
Africa	Mammals	loss	2050s	MIT	SSP4	he	LU	11.6085	3.86327
Africa	Mammals	loss	2050s	MIT	SSP4	ip	LU	11.6085	3.7878
Africa	Mammals	loss	2050s	MIT	SSP4	mi	LU	11.6085	4.06688
Africa	Mammals	loss	2050s	MIT	SSP4	no	LU	11.6085	4.92358
Africa	Vascular plants	loss	2050s	MIT	SSP5	gf	LU	13.5396	7.55768
Africa	Vascular plants	loss	2050s	MIT	SSP5	mi	LU	13.5396	7.78074
Africa	Vascular plants	loss	2050s	MIT	SSP5	he	LU	13.5396	7.96357
Africa	Vascular plants	loss	2050s	MIT	SSP5	no	LU	13.5396	9.47719
Africa	Vascular plants	loss	2050s	MIT	SSP5	ip	LU	13.5396	8.26706
Africa	Amphibians	loss	2050s	MIT	SSP5	no	LU	13.5396	6.28649
Africa	Amphibians	loss	2050s	MIT	SSP5	ip	LU	13.5396	5.33451
Africa	Amphibians	loss	2050s	MIT	SSP5	mi	LU	13.5396	5.15088
Africa	Amphibians	loss	2050s	MIT	SSP5	gf	LU	13.5396	4.63028
Africa	Amphibians	loss	2050s	MIT	SSP5	he	LU	13.5396	5.31137
Africa	Reptiles	loss	2050s	MIT	SSP5	no	LU	13.5396	11.1313
Africa	Reptiles	loss	2050s	MIT	SSP5	gf	LU	13.5396	8.33603
Africa	Reptiles	loss	2050s	MIT	SSP5	he	LU	13.5396	8.72261
Africa	Reptiles	loss	2050s	MIT	SSP5	ip	LU	13.5396	8.44344
Africa	Reptiles	loss	2050s	MIT	SSP5	mi	LU	13.5396	8.10526
Africa	Birds	loss	2050s	MIT	SSP5	he	LU	13.5396	5.83415
Africa	Birds	loss	2050s	MIT	SSP5	ip	LU	13.5396	5.41394
Africa	Birds	loss	2050s	MIT	SSP5	gf	LU	13.5396	5.24648
Africa	Birds	loss	2050s	MIT	SSP5	mi	LU	13.5396	5.57248
Africa	Birds	loss	2050s	MIT	SSP5	no	LU	13.5396	6.75684
Africa	Mammals	loss	2050s	MIT	SSP5	gf	LU	13.5396	6.8992
Africa	Mammals	loss	2050s	MIT	SSP5	he	LU	13.5396	7.27214
Africa	Mammals	loss	2050s	MIT	SSP5	ip	LU	13.5396	7.13688
Africa	Mammals	loss	2050s	MIT	SSP5	mi	LU	13.5396	7.52414
Africa	Mammals	loss	2050s	MIT	SSP5	no	LU	13.5396	8.73171
Africa	Vascular plants	loss	2070s	MIT	SSP1	gf	LU	6.84931	2.05676
Africa	Vascular plants	loss	2070s	MIT	SSP1	mi	LU	6.84931	1.8333
Africa	Vascular plants	loss	2070s	MIT	SSP1	he	LU	6.84931	2.20845
Africa	Vascular plants	loss	2070s	MIT	SSP1	no	LU	6.84931	2.83099
Africa	Vascular plants	loss	2070s	MIT	SSP1	ip	LU	6.84931	2.31755
Africa	Amphibians	loss	2070s	MIT	SSP1	no	LU	6.84931	0.643575
Africa	Amphibians	loss	2070s	MIT	SSP1	ip	LU	6.84931	0.529215
Africa	Amphibians	loss	2070s	MIT	SSP1	mi	LU	6.84931	0.504552
Africa	Amphibians	loss	2070s	MIT	SSP1	gf	LU	6.84931	0.450756
Africa	Amphibians	loss	2070s	MIT	SSP1	he	LU	6.84931	0.495445
Africa	Reptiles	loss	2070s	MIT	SSP1	no	LU	6.84931	2.08108
Africa	Reptiles	loss	2070s	MIT	SSP1	gf	LU	6.84931	0.870991
Africa	Reptiles	loss	2070s	MIT	SSP1	he	LU	6.84931	1.31158
Africa	Reptiles	loss	2070s	MIT	SSP1	ip	LU	6.84931	0.74963
Africa	Reptiles	loss	2070s	MIT	SSP1	mi	LU	6.84931	1.23197
Africa	Birds	loss	2070s	MIT	SSP1	he	LU	6.84931	1.38918
Africa	Birds	loss	2070s	MIT	SSP1	ip	LU	6.84931	1.21607
Africa	Birds	loss	2070s	MIT	SSP1	gf	LU	6.84931	1.24342
Africa	Birds	loss	2070s	MIT	SSP1	mi	LU	6.84931	1.25475
Africa	Birds	loss	2070s	MIT	SSP1	no	LU	6.84931	1.58883
Africa	Mammals	loss	2070s	MIT	SSP1	gf	LU	6.84931	1.13152
Africa	Mammals	loss	2070s	MIT	SSP1	he	LU	6.84931	1.20001
Africa	Mammals	loss	2070s	MIT	SSP1	ip	LU	6.84931	1.02687
Africa	Mammals	loss	2070s	MIT	SSP1	mi	LU	6.84931	1.29416
Africa	Mammals	loss	2070s	MIT	SSP1	no	LU	6.84931	1.51453
Africa	Vascular plants	loss	2070s	MIT	SSP2	gf	LU	15.6828	7.901
Africa	Vascular plants	loss	2070s	MIT	SSP2	mi	LU	15.6828	8.02995
Africa	Vascular plants	loss	2070s	MIT	SSP2	he	LU	15.6828	8.7459
Africa	Vascular plants	loss	2070s	MIT	SSP2	no	LU	15.6828	10.249
Africa	Vascular plants	loss	2070s	MIT	SSP2	ip	LU	15.6828	9.10785
Africa	Amphibians	loss	2070s	MIT	SSP2	no	LU	15.6828	5.85716
Africa	Amphibians	loss	2070s	MIT	SSP2	ip	LU	15.6828	5.02901
Africa	Amphibians	loss	2070s	MIT	SSP2	mi	LU	15.6828	4.51687
Africa	Amphibians	loss	2070s	MIT	SSP2	gf	LU	15.6828	4.19138
Africa	Amphibians	loss	2070s	MIT	SSP2	he	LU	15.6828	4.98184
Africa	Reptiles	loss	2070s	MIT	SSP2	no	LU	15.6828	11.5351
Africa	Reptiles	loss	2070s	MIT	SSP2	gf	LU	15.6828	8.02745
Africa	Reptiles	loss	2070s	MIT	SSP2	he	LU	15.6828	9.14162
Africa	Reptiles	loss	2070s	MIT	SSP2	ip	LU	15.6828	8.32955
Africa	Reptiles	loss	2070s	MIT	SSP2	mi	LU	15.6828	7.9527
Africa	Birds	loss	2070s	MIT	SSP2	he	LU	15.6828	5.55975
Africa	Birds	loss	2070s	MIT	SSP2	ip	LU	15.6828	5.1061
Africa	Birds	loss	2070s	MIT	SSP2	gf	LU	15.6828	4.80456
Africa	Birds	loss	2070s	MIT	SSP2	mi	LU	15.6828	5.2685
Africa	Birds	loss	2070s	MIT	SSP2	no	LU	15.6828	6.47894
Africa	Mammals	loss	2070s	MIT	SSP2	gf	LU	15.6828	6.75911
Africa	Mammals	loss	2070s	MIT	SSP2	he	LU	15.6828	7.56579
Africa	Mammals	loss	2070s	MIT	SSP2	ip	LU	15.6828	7.18843
Africa	Mammals	loss	2070s	MIT	SSP2	mi	LU	15.6828	7.61338
Africa	Mammals	loss	2070s	MIT	SSP2	no	LU	15.6828	8.94198
Africa	Vascular plants	loss	2070s	MIT	SSP3	gf	LU	27.0349	23.5014
Africa	Vascular plants	loss	2070s	MIT	SSP3	mi	LU	27.0349	23.0735
Africa	Vascular plants	loss	2070s	MIT	SSP3	he	LU	27.0349	24.721
Africa	Vascular plants	loss	2070s	MIT	SSP3	no	LU	27.0349	27.3807
Africa	Vascular plants	loss	2070s	MIT	SSP3	ip	LU	27.0349	25.9573
Africa	Amphibians	loss	2070s	MIT	SSP3	no	LU	27.0349	16.8497
Africa	Amphibians	loss	2070s	MIT	SSP3	ip	LU	27.0349	15.224
Africa	Amphibians	loss	2070s	MIT	SSP3	mi	LU	27.0349	13.8926
Africa	Amphibians	loss	2070s	MIT	SSP3	gf	LU	27.0349	13.4414
Africa	Amphibians	loss	2070s	MIT	SSP3	he	LU	27.0349	14.9919
Africa	Reptiles	loss	2070s	MIT	SSP3	no	LU	27.0349	19.9939
Africa	Reptiles	loss	2070s	MIT	SSP3	gf	LU	27.0349	15.8697
Africa	Reptiles	loss	2070s	MIT	SSP3	he	LU	27.0349	16.982
Africa	Reptiles	loss	2070s	MIT	SSP3	ip	LU	27.0349	16.2253
Africa	Reptiles	loss	2070s	MIT	SSP3	mi	LU	27.0349	15.5273
Africa	Birds	loss	2070s	MIT	SSP3	he	LU	27.0349	13.4018
Africa	Birds	loss	2070s	MIT	SSP3	ip	LU	27.0349	12.8848
Africa	Birds	loss	2070s	MIT	SSP3	gf	LU	27.0349	12.0244
Africa	Birds	loss	2070s	MIT	SSP3	mi	LU	27.0349	13.0247
Africa	Birds	loss	2070s	MIT	SSP3	no	LU	27.0349	15.0942
Africa	Mammals	loss	2070s	MIT	SSP3	gf	LU	27.0349	16.3563
Africa	Mammals	loss	2070s	MIT	SSP3	he	LU	27.0349	17.9126
Africa	Mammals	loss	2070s	MIT	SSP3	ip	LU	27.0349	17.5434
Africa	Mammals	loss	2070s	MIT	SSP3	mi	LU	27.0349	17.9413
Africa	Mammals	loss	2070s	MIT	SSP3	no	LU	27.0349	20.2979
Africa	Vascular plants	loss	2070s	MIT	SSP4	gf	LU	15.4636	7.55574
Africa	Vascular plants	loss	2070s	MIT	SSP4	mi	LU	15.4636	7.65635
Africa	Vascular plants	loss	2070s	MIT	SSP4	he	LU	15.4636	8.3649
Africa	Vascular plants	loss	2070s	MIT	SSP4	no	LU	15.4636	9.87816
Africa	Vascular plants	loss	2070s	MIT	SSP4	ip	LU	15.4636	8.77286
Africa	Amphibians	loss	2070s	MIT	SSP4	no	LU	15.4636	4.51472
Africa	Amphibians	loss	2070s	MIT	SSP4	ip	LU	15.4636	3.76089
Africa	Amphibians	loss	2070s	MIT	SSP4	mi	LU	15.4636	3.39486
Africa	Amphibians	loss	2070s	MIT	SSP4	gf	LU	15.4636	3.10998
Africa	Amphibians	loss	2070s	MIT	SSP4	he	LU	15.4636	3.72296
Africa	Reptiles	loss	2070s	MIT	SSP4	no	LU	15.4636	9.7558
Africa	Reptiles	loss	2070s	MIT	SSP4	gf	LU	15.4636	6.38148
Africa	Reptiles	loss	2070s	MIT	SSP4	he	LU	15.4636	7.52824
Africa	Reptiles	loss	2070s	MIT	SSP4	ip	LU	15.4636	6.68049
Africa	Reptiles	loss	2070s	MIT	SSP4	mi	LU	15.4636	6.52315
Africa	Birds	loss	2070s	MIT	SSP4	he	LU	15.4636	4.42824
Africa	Birds	loss	2070s	MIT	SSP4	ip	LU	15.4636	4.04455
Africa	Birds	loss	2070s	MIT	SSP4	gf	LU	15.4636	3.78855
Africa	Birds	loss	2070s	MIT	SSP4	mi	LU	15.4636	4.143
Africa	Birds	loss	2070s	MIT	SSP4	no	LU	15.4636	5.20689
Africa	Mammals	loss	2070s	MIT	SSP4	gf	LU	15.4636	5.35872
Africa	Mammals	loss	2070s	MIT	SSP4	he	LU	15.4636	6.05322
Africa	Mammals	loss	2070s	MIT	SSP4	ip	LU	15.4636	5.73149
Africa	Mammals	loss	2070s	MIT	SSP4	mi	LU	15.4636	6.08036
Africa	Mammals	loss	2070s	MIT	SSP4	no	LU	15.4636	7.26633
Africa	Vascular plants	loss	2070s	MIT	SSP5	gf	LU	15.8289	8.52198
Africa	Vascular plants	loss	2070s	MIT	SSP5	mi	LU	15.8289	8.64933
Africa	Vascular plants	loss	2070s	MIT	SSP5	he	LU	15.8289	9.32015
Africa	Vascular plants	loss	2070s	MIT	SSP5	no	LU	15.8289	10.9088
Africa	Vascular plants	loss	2070s	MIT	SSP5	ip	LU	15.8289	9.74885
Africa	Amphibians	loss	2070s	MIT	SSP5	no	LU	15.8289	6.88859
Africa	Amphibians	loss	2070s	MIT	SSP5	ip	LU	15.8289	5.89472
Africa	Amphibians	loss	2070s	MIT	SSP5	mi	LU	15.8289	5.4142
Africa	Amphibians	loss	2070s	MIT	SSP5	gf	LU	15.8289	4.98114
Africa	Amphibians	loss	2070s	MIT	SSP5	he	LU	15.8289	5.82277
Africa	Reptiles	loss	2070s	MIT	SSP5	no	LU	15.8289	11.6885
Africa	Reptiles	loss	2070s	MIT	SSP5	gf	LU	15.8289	8.51225
Africa	Reptiles	loss	2070s	MIT	SSP5	he	LU	15.8289	9.35031
Africa	Reptiles	loss	2070s	MIT	SSP5	ip	LU	15.8289	9.1413
Africa	Reptiles	loss	2070s	MIT	SSP5	mi	LU	15.8289	8.34334
Africa	Birds	loss	2070s	MIT	SSP5	he	LU	15.8289	6.39013
Africa	Birds	loss	2070s	MIT	SSP5	ip	LU	15.8289	5.86507
Africa	Birds	loss	2070s	MIT	SSP5	gf	LU	15.8289	5.56603
Africa	Birds	loss	2070s	MIT	SSP5	mi	LU	15.8289	6.09353
Africa	Birds	loss	2070s	MIT	SSP5	no	LU	15.8289	7.36537
Africa	Mammals	loss	2070s	MIT	SSP5	gf	LU	15.8289	7.44329
Africa	Mammals	loss	2070s	MIT	SSP5	he	LU	15.8289	8.23212
Africa	Mammals	loss	2070s	MIT	SSP5	ip	LU	15.8289	7.89168
Africa	Mammals	loss	2070s	MIT	SSP5	mi	LU	15.8289	8.37459
Africa	Mammals	loss	2070s	MIT	SSP5	no	LU	15.8289	9.74863
Asia	Vascular plants	loss	2050s	BL	SSP1	gf	LU	10.0287	4.0602
Asia	Vascular plants	loss	2050s	BL	SSP1	he	LU	10.0287	4.70008
Asia	Vascular plants	loss	2050s	BL	SSP1	ip	LU	10.0287	4.4789
Asia	Vascular plants	loss	2050s	BL	SSP1	mi	LU	10.0287	4.3781
Asia	Vascular plants	loss	2050s	BL	SSP1	no	LU	10.0287	5.13385
Asia	Amphibians	loss	2050s	BL	SSP1	ip	LU	10.0287	1.63468
Asia	Amphibians	loss	2050s	BL	SSP1	mi	LU	10.0287	1.55667
Asia	Amphibians	loss	2050s	BL	SSP1	gf	LU	10.0287	1.63274
Asia	Amphibians	loss	2050s	BL	SSP1	no	LU	10.0287	1.85994
Asia	Amphibians	loss	2050s	BL	SSP1	he	LU	10.0287	1.76624
Asia	Reptiles	loss	2050s	BL	SSP1	no	LU	10.0287	1.72535
Asia	Reptiles	loss	2050s	BL	SSP1	gf	LU	10.0287	1.32103
Asia	Reptiles	loss	2050s	BL	SSP1	he	LU	10.0287	1.21395
Asia	Reptiles	loss	2050s	BL	SSP1	ip	LU	10.0287	1.3001
Asia	Reptiles	loss	2050s	BL	SSP1	mi	LU	10.0287	1.51365
Asia	Birds	loss	2050s	BL	SSP1	gf	LU	10.0287	1.03732
Asia	Birds	loss	2050s	BL	SSP1	mi	LU	10.0287	1.11852
Asia	Birds	loss	2050s	BL	SSP1	he	LU	10.0287	1.12756
Asia	Birds	loss	2050s	BL	SSP1	no	LU	10.0287	1.30024
Asia	Birds	loss	2050s	BL	SSP1	ip	LU	10.0287	1.09425
Asia	Mammals	loss	2050s	BL	SSP1	gf	LU	10.0287	1.04917
Asia	Mammals	loss	2050s	BL	SSP1	he	LU	10.0287	1.14174
Asia	Mammals	loss	2050s	BL	SSP1	ip	LU	10.0287	1.10197
Asia	Mammals	loss	2050s	BL	SSP1	mi	LU	10.0287	1.09757
Asia	Mammals	loss	2050s	BL	SSP1	no	LU	10.0287	1.3473
Asia	Vascular plants	loss	2050s	BL	SSP2	gf	LU	8.19201	3.30776
Asia	Vascular plants	loss	2050s	BL	SSP2	he	LU	8.19201	3.85006
Asia	Vascular plants	loss	2050s	BL	SSP2	ip	LU	8.19201	3.6501
Asia	Vascular plants	loss	2050s	BL	SSP2	mi	LU	8.19201	3.59183
Asia	Vascular plants	loss	2050s	BL	SSP2	no	LU	8.19201	4.13622
Asia	Amphibians	loss	2050s	BL	SSP2	ip	LU	8.19201	1.41041
Asia	Amphibians	loss	2050s	BL	SSP2	mi	LU	8.19201	1.33439
Asia	Amphibians	loss	2050s	BL	SSP2	gf	LU	8.19201	1.49111
Asia	Amphibians	loss	2050s	BL	SSP2	no	LU	8.19201	1.71703
Asia	Amphibians	loss	2050s	BL	SSP2	he	LU	8.19201	1.56064
Asia	Reptiles	loss	2050s	BL	SSP2	no	LU	8.19201	1.4287
Asia	Reptiles	loss	2050s	BL	SSP2	gf	LU	8.19201	1.10976
Asia	Reptiles	loss	2050s	BL	SSP2	he	LU	8.19201	0.979362
Asia	Reptiles	loss	2050s	BL	SSP2	ip	LU	8.19201	1.07618
Asia	Reptiles	loss	2050s	BL	SSP2	mi	LU	8.19201	1.21333
Asia	Birds	loss	2050s	BL	SSP2	gf	LU	8.19201	0.855282
Asia	Birds	loss	2050s	BL	SSP2	mi	LU	8.19201	0.919087
Asia	Birds	loss	2050s	BL	SSP2	he	LU	8.19201	0.941286
Asia	Birds	loss	2050s	BL	SSP2	no	LU	8.19201	1.09264
Asia	Birds	loss	2050s	BL	SSP2	ip	LU	8.19201	0.88479
Asia	Mammals	loss	2050s	BL	SSP2	gf	LU	8.19201	0.878026
Asia	Mammals	loss	2050s	BL	SSP2	he	LU	8.19201	0.995014
Asia	Mammals	loss	2050s	BL	SSP2	ip	LU	8.19201	0.964988
Asia	Mammals	loss	2050s	BL	SSP2	mi	LU	8.19201	0.864728
Asia	Mammals	loss	2050s	BL	SSP2	no	LU	8.19201	1.15157
Asia	Vascular plants	loss	2050s	BL	SSP3	gf	LU	7.38641	2.83662
Asia	Vascular plants	loss	2050s	BL	SSP3	he	LU	7.38641	3.26545
Asia	Vascular plants	loss	2050s	BL	SSP3	ip	LU	7.38641	3.15296
Asia	Vascular plants	loss	2050s	BL	SSP3	mi	LU	7.38641	3.12126
Asia	Vascular plants	loss	2050s	BL	SSP3	no	LU	7.38641	3.56782
Asia	Amphibians	loss	2050s	BL	SSP3	ip	LU	7.38641	1.36633
Asia	Amphibians	loss	2050s	BL	SSP3	mi	LU	7.38641	1.28432
Asia	Amphibians	loss	2050s	BL	SSP3	gf	LU	7.38641	1.45082
Asia	Amphibians	loss	2050s	BL	SSP3	no	LU	7.38641	1.6561
Asia	Amphibians	loss	2050s	BL	SSP3	he	LU	7.38641	1.50293
Asia	Reptiles	loss	2050s	BL	SSP3	no	LU	7.38641	1.37005
Asia	Reptiles	loss	2050s	BL	SSP3	gf	LU	7.38641	1.18846
Asia	Reptiles	loss	2050s	BL	SSP3	he	LU	7.38641	1.0622
Asia	Reptiles	loss	2050s	BL	SSP3	ip	LU	7.38641	1.05861
Asia	Reptiles	loss	2050s	BL	SSP3	mi	LU	7.38641	1.3046
Asia	Birds	loss	2050s	BL	SSP3	gf	LU	7.38641	0.989247
Asia	Birds	loss	2050s	BL	SSP3	mi	LU	7.38641	1.04768
Asia	Birds	loss	2050s	BL	SSP3	he	LU	7.38641	1.08981
Asia	Birds	loss	2050s	BL	SSP3	no	LU	7.38641	1.25928
Asia	Birds	loss	2050s	BL	SSP3	ip	LU	7.38641	1.0215
Asia	Mammals	loss	2050s	BL	SSP3	gf	LU	7.38641	1.06716
Asia	Mammals	loss	2050s	BL	SSP3	he	LU	7.38641	1.12592
Asia	Mammals	loss	2050s	BL	SSP3	ip	LU	7.38641	1.1917
Asia	Mammals	loss	2050s	BL	SSP3	mi	LU	7.38641	1.06151
Asia	Mammals	loss	2050s	BL	SSP3	no	LU	7.38641	1.29843
Asia	Vascular plants	loss	2050s	BL	SSP4	gf	LU	8.51328	4.21532
Asia	Vascular plants	loss	2050s	BL	SSP4	he	LU	8.51328	4.72348
Asia	Vascular plants	loss	2050s	BL	SSP4	ip	LU	8.51328	4.56916
Asia	Vascular plants	loss	2050s	BL	SSP4	mi	LU	8.51328	4.35285
Asia	Vascular plants	loss	2050s	BL	SSP4	no	LU	8.51328	5.17778
Asia	Amphibians	loss	2050s	BL	SSP4	ip	LU	8.51328	1.7019
Asia	Amphibians	loss	2050s	BL	SSP4	mi	LU	8.51328	1.42098
Asia	Amphibians	loss	2050s	BL	SSP4	gf	LU	8.51328	1.56608
Asia	Amphibians	loss	2050s	BL	SSP4	no	LU	8.51328	1.79694
Asia	Amphibians	loss	2050s	BL	SSP4	he	LU	8.51328	1.6641
Asia	Reptiles	loss	2050s	BL	SSP4	no	LU	8.51328	1.6166
Asia	Reptiles	loss	2050s	BL	SSP4	gf	LU	8.51328	1.26256
Asia	Reptiles	loss	2050s	BL	SSP4	he	LU	8.51328	1.11684
Asia	Reptiles	loss	2050s	BL	SSP4	ip	LU	8.51328	1.117
Asia	Reptiles	loss	2050s	BL	SSP4	mi	LU	8.51328	1.39623
Asia	Birds	loss	2050s	BL	SSP4	gf	LU	8.51328	1.15095
Asia	Birds	loss	2050s	BL	SSP4	mi	LU	8.51328	1.19606
Asia	Birds	loss	2050s	BL	SSP4	he	LU	8.51328	1.20275
Asia	Birds	loss	2050s	BL	SSP4	no	LU	8.51328	1.38208
Asia	Birds	loss	2050s	BL	SSP4	ip	LU	8.51328	1.19332
Asia	Mammals	loss	2050s	BL	SSP4	gf	LU	8.51328	1.01483
Asia	Mammals	loss	2050s	BL	SSP4	he	LU	8.51328	1.12633
Asia	Mammals	loss	2050s	BL	SSP4	ip	LU	8.51328	1.10632
Asia	Mammals	loss	2050s	BL	SSP4	mi	LU	8.51328	1.03231
Asia	Mammals	loss	2050s	BL	SSP4	no	LU	8.51328	1.27112
Asia	Vascular plants	loss	2050s	BL	SSP5	gf	LU	9.27901	3.66022
Asia	Vascular plants	loss	2050s	BL	SSP5	he	LU	9.27901	4.25734
Asia	Vascular plants	loss	2050s	BL	SSP5	ip	LU	9.27901	4.03673
Asia	Vascular plants	loss	2050s	BL	SSP5	mi	LU	9.27901	3.97371
Asia	Vascular plants	loss	2050s	BL	SSP5	no	LU	9.27901	4.61138
Asia	Amphibians	loss	2050s	BL	SSP5	ip	LU	9.27901	1.58444
Asia	Amphibians	loss	2050s	BL	SSP5	mi	LU	9.27901	1.49254
Asia	Amphibians	loss	2050s	BL	SSP5	gf	LU	9.27901	1.63496
Asia	Amphibians	loss	2050s	BL	SSP5	no	LU	9.27901	1.84015
Asia	Amphibians	loss	2050s	BL	SSP5	he	LU	9.27901	1.71237
Asia	Reptiles	loss	2050s	BL	SSP5	no	LU	9.27901	1.71394
Asia	Reptiles	loss	2050s	BL	SSP5	gf	LU	9.27901	1.3517
Asia	Reptiles	loss	2050s	BL	SSP5	he	LU	9.27901	1.21936
Asia	Reptiles	loss	2050s	BL	SSP5	ip	LU	9.27901	1.3573
Asia	Reptiles	loss	2050s	BL	SSP5	mi	LU	9.27901	1.4954
Asia	Birds	loss	2050s	BL	SSP5	gf	LU	9.27901	0.997655
Asia	Birds	loss	2050s	BL	SSP5	mi	LU	9.27901	1.0641
Asia	Birds	loss	2050s	BL	SSP5	he	LU	9.27901	1.08264
Asia	Birds	loss	2050s	BL	SSP5	no	LU	9.27901	1.25719
Asia	Birds	loss	2050s	BL	SSP5	ip	LU	9.27901	1.03297
Asia	Mammals	loss	2050s	BL	SSP5	gf	LU	9.27901	1.00688
Asia	Mammals	loss	2050s	BL	SSP5	he	LU	9.27901	1.09126
Asia	Mammals	loss	2050s	BL	SSP5	ip	LU	9.27901	1.06618
Asia	Mammals	loss	2050s	BL	SSP5	mi	LU	9.27901	1.04358
Asia	Mammals	loss	2050s	BL	SSP5	no	LU	9.27901	1.29571
Asia	Vascular plants	loss	2070s	BL	SSP1	gf	LU	12.3362	4.5859
Asia	Vascular plants	loss	2070s	BL	SSP1	he	LU	12.3362	5.49528
Asia	Vascular plants	loss	2070s	BL	SSP1	ip	LU	12.3362	5.07306
Asia	Vascular plants	loss	2070s	BL	SSP1	mi	LU	12.3362	5.2508
Asia	Vascular plants	loss	2070s	BL	SSP1	no	LU	12.3362	6.34132
Asia	Amphibians	loss	2070s	BL	SSP1	ip	LU	12.3362	1.76725
Asia	Amphibians	loss	2070s	BL	SSP1	mi	LU	12.3362	1.75275
Asia	Amphibians	loss	2070s	BL	SSP1	gf	LU	12.3362	1.7431
Asia	Amphibians	loss	2070s	BL	SSP1	no	LU	12.3362	2.2072
Asia	Amphibians	loss	2070s	BL	SSP1	he	LU	12.3362	1.84249
Asia	Reptiles	loss	2070s	BL	SSP1	no	LU	12.3362	2.53507
Asia	Reptiles	loss	2070s	BL	SSP1	gf	LU	12.3362	2.18467
Asia	Reptiles	loss	2070s	BL	SSP1	he	LU	12.3362	1.82861
Asia	Reptiles	loss	2070s	BL	SSP1	ip	LU	12.3362	1.97559
Asia	Reptiles	loss	2070s	BL	SSP1	mi	LU	12.3362	2.1393
Asia	Birds	loss	2070s	BL	SSP1	gf	LU	12.3362	1.61416
Asia	Birds	loss	2070s	BL	SSP1	mi	LU	12.3362	1.72808
Asia	Birds	loss	2070s	BL	SSP1	he	LU	12.3362	1.61103
Asia	Birds	loss	2070s	BL	SSP1	no	LU	12.3362	1.96353
Asia	Birds	loss	2070s	BL	SSP1	ip	LU	12.3362	1.67881
Asia	Mammals	loss	2070s	BL	SSP1	gf	LU	12.3362	1.64311
Asia	Mammals	loss	2070s	BL	SSP1	he	LU	12.3362	1.74558
Asia	Mammals	loss	2070s	BL	SSP1	ip	LU	12.3362	1.59819
Asia	Mammals	loss	2070s	BL	SSP1	mi	LU	12.3362	1.54712
Asia	Mammals	loss	2070s	BL	SSP1	no	LU	12.3362	1.98754
Asia	Vascular plants	loss	2070s	BL	SSP2	gf	LU	9.93025	3.77013
Asia	Vascular plants	loss	2070s	BL	SSP2	he	LU	9.93025	4.49954
Asia	Vascular plants	loss	2070s	BL	SSP2	ip	LU	9.93025	4.1623
Asia	Vascular plants	loss	2070s	BL	SSP2	mi	LU	9.93025	4.32049
Asia	Vascular plants	loss	2070s	BL	SSP2	no	LU	9.93025	5.15334
Asia	Amphibians	loss	2070s	BL	SSP2	ip	LU	9.93025	1.50134
Asia	Amphibians	loss	2070s	BL	SSP2	mi	LU	9.93025	1.52304
Asia	Amphibians	loss	2070s	BL	SSP2	gf	LU	9.93025	1.48751
Asia	Amphibians	loss	2070s	BL	SSP2	no	LU	9.93025	1.95822
Asia	Amphibians	loss	2070s	BL	SSP2	he	LU	9.93025	1.58024
Asia	Reptiles	loss	2070s	BL	SSP2	no	LU	9.93025	1.93784
Asia	Reptiles	loss	2070s	BL	SSP2	gf	LU	9.93025	1.55301
Asia	Reptiles	loss	2070s	BL	SSP2	he	LU	9.93025	1.32859
Asia	Reptiles	loss	2070s	BL	SSP2	ip	LU	9.93025	1.49678
Asia	Reptiles	loss	2070s	BL	SSP2	mi	LU	9.93025	1.69606
Asia	Birds	loss	2070s	BL	SSP2	gf	LU	9.93025	1.22086
Asia	Birds	loss	2070s	BL	SSP2	mi	LU	9.93025	1.31523
Asia	Birds	loss	2070s	BL	SSP2	he	LU	9.93025	1.2289
Asia	Birds	loss	2070s	BL	SSP2	no	LU	9.93025	1.50279
Asia	Birds	loss	2070s	BL	SSP2	ip	LU	9.93025	1.24524
Asia	Mammals	loss	2070s	BL	SSP2	gf	LU	9.93025	1.14204
Asia	Mammals	loss	2070s	BL	SSP2	he	LU	9.93025	1.22071
Asia	Mammals	loss	2070s	BL	SSP2	ip	LU	9.93025	1.1548
Asia	Mammals	loss	2070s	BL	SSP2	mi	LU	9.93025	1.15507
Asia	Mammals	loss	2070s	BL	SSP2	no	LU	9.93025	1.42813
Asia	Vascular plants	loss	2070s	BL	SSP3	gf	LU	8.6389	2.92243
Asia	Vascular plants	loss	2070s	BL	SSP3	he	LU	8.6389	3.55931
Asia	Vascular plants	loss	2070s	BL	SSP3	ip	LU	8.6389	3.20011
Asia	Vascular plants	loss	2070s	BL	SSP3	mi	LU	8.6389	3.46005
Asia	Vascular plants	loss	2070s	BL	SSP3	no	LU	8.6389	4.03498
Asia	Amphibians	loss	2070s	BL	SSP3	ip	LU	8.6389	1.40375
Asia	Amphibians	loss	2070s	BL	SSP3	mi	LU	8.6389	1.40186
Asia	Amphibians	loss	2070s	BL	SSP3	gf	LU	8.6389	1.40369
Asia	Amphibians	loss	2070s	BL	SSP3	no	LU	8.6389	1.87634
Asia	Amphibians	loss	2070s	BL	SSP3	he	LU	8.6389	1.4667
Asia	Reptiles	loss	2070s	BL	SSP3	no	LU	8.6389	1.8351
Asia	Reptiles	loss	2070s	BL	SSP3	gf	LU	8.6389	1.56431
Asia	Reptiles	loss	2070s	BL	SSP3	he	LU	8.6389	1.37444
Asia	Reptiles	loss	2070s	BL	SSP3	ip	LU	8.6389	1.27827
Asia	Reptiles	loss	2070s	BL	SSP3	mi	LU	8.6389	1.6112
Asia	Birds	loss	2070s	BL	SSP3	gf	LU	8.6389	1.30072
Asia	Birds	loss	2070s	BL	SSP3	mi	LU	8.6389	1.36321
Asia	Birds	loss	2070s	BL	SSP3	he	LU	8.6389	1.31469
Asia	Birds	loss	2070s	BL	SSP3	no	LU	8.6389	1.56599
Asia	Birds	loss	2070s	BL	SSP3	ip	LU	8.6389	1.31219
Asia	Mammals	loss	2070s	BL	SSP3	gf	LU	8.6389	1.20464
Asia	Mammals	loss	2070s	BL	SSP3	he	LU	8.6389	1.28176
Asia	Mammals	loss	2070s	BL	SSP3	ip	LU	8.6389	1.30947
Asia	Mammals	loss	2070s	BL	SSP3	mi	LU	8.6389	1.23877
Asia	Mammals	loss	2070s	BL	SSP3	no	LU	8.6389	1.50451
Asia	Vascular plants	loss	2070s	BL	SSP4	gf	LU	10.4084	5.49325
Asia	Vascular plants	loss	2070s	BL	SSP4	he	LU	10.4084	6.22491
Asia	Vascular plants	loss	2070s	BL	SSP4	ip	LU	10.4084	5.92345
Asia	Vascular plants	loss	2070s	BL	SSP4	mi	LU	10.4084	5.92915
Asia	Vascular plants	loss	2070s	BL	SSP4	no	LU	10.4084	7.157
Asia	Amphibians	loss	2070s	BL	SSP4	ip	LU	10.4084	1.82082
Asia	Amphibians	loss	2070s	BL	SSP4	mi	LU	10.4084	1.70203
Asia	Amphibians	loss	2070s	BL	SSP4	gf	LU	10.4084	1.7322
Asia	Amphibians	loss	2070s	BL	SSP4	no	LU	10.4084	2.35418
Asia	Amphibians	loss	2070s	BL	SSP4	he	LU	10.4084	1.80891
Asia	Reptiles	loss	2070s	BL	SSP4	no	LU	10.4084	2.14145
Asia	Reptiles	loss	2070s	BL	SSP4	gf	LU	10.4084	1.86355
Asia	Reptiles	loss	2070s	BL	SSP4	he	LU	10.4084	1.72228
Asia	Reptiles	loss	2070s	BL	SSP4	ip	LU	10.4084	1.72396
Asia	Reptiles	loss	2070s	BL	SSP4	mi	LU	10.4084	1.81665
Asia	Birds	loss	2070s	BL	SSP4	gf	LU	10.4084	1.85688
Asia	Birds	loss	2070s	BL	SSP4	mi	LU	10.4084	1.95885
Asia	Birds	loss	2070s	BL	SSP4	he	LU	10.4084	1.84269
Asia	Birds	loss	2070s	BL	SSP4	no	LU	10.4084	2.21819
Asia	Birds	loss	2070s	BL	SSP4	ip	LU	10.4084	1.88161
Asia	Mammals	loss	2070s	BL	SSP4	gf	LU	10.4084	1.66585
Asia	Mammals	loss	2070s	BL	SSP4	he	LU	10.4084	1.74082
Asia	Mammals	loss	2070s	BL	SSP4	ip	LU	10.4084	1.67359
Asia	Mammals	loss	2070s	BL	SSP4	mi	LU	10.4084	1.67565
Asia	Mammals	loss	2070s	BL	SSP4	no	LU	10.4084	1.962
Asia	Vascular plants	loss	2070s	BL	SSP5	gf	LU	11.6523	4.22573
Asia	Vascular plants	loss	2070s	BL	SSP5	he	LU	11.6523	5.09387
Asia	Vascular plants	loss	2070s	BL	SSP5	ip	LU	11.6523	4.70163
Asia	Vascular plants	loss	2070s	BL	SSP5	mi	LU	11.6523	4.85732
Asia	Vascular plants	loss	2070s	BL	SSP5	no	LU	11.6523	5.87006
Asia	Amphibians	loss	2070s	BL	SSP5	ip	LU	11.6523	1.7047
Asia	Amphibians	loss	2070s	BL	SSP5	mi	LU	11.6523	1.72015
Asia	Amphibians	loss	2070s	BL	SSP5	gf	LU	11.6523	1.70014
Asia	Amphibians	loss	2070s	BL	SSP5	no	LU	11.6523	2.18712
Asia	Amphibians	loss	2070s	BL	SSP5	he	LU	11.6523	1.82975
Asia	Reptiles	loss	2070s	BL	SSP5	no	LU	11.6523	2.38913
Asia	Reptiles	loss	2070s	BL	SSP5	gf	LU	11.6523	1.92135
Asia	Reptiles	loss	2070s	BL	SSP5	he	LU	11.6523	1.61685
Asia	Reptiles	loss	2070s	BL	SSP5	ip	LU	11.6523	1.68693
Asia	Reptiles	loss	2070s	BL	SSP5	mi	LU	11.6523	2.01437
Asia	Birds	loss	2070s	BL	SSP5	gf	LU	11.6523	1.53179
Asia	Birds	loss	2070s	BL	SSP5	mi	LU	11.6523	1.64417
Asia	Birds	loss	2070s	BL	SSP5	he	LU	11.6523	1.54463
Asia	Birds	loss	2070s	BL	SSP5	no	LU	11.6523	1.88556
Asia	Birds	loss	2070s	BL	SSP5	ip	LU	11.6523	1.58571
Asia	Mammals	loss	2070s	BL	SSP5	gf	LU	11.6523	1.54152
Asia	Mammals	loss	2070s	BL	SSP5	he	LU	11.6523	1.64857
Asia	Mammals	loss	2070s	BL	SSP5	ip	LU	11.6523	1.50078
Asia	Mammals	loss	2070s	BL	SSP5	mi	LU	11.6523	1.46018
Asia	Mammals	loss	2070s	BL	SSP5	no	LU	11.6523	1.8532
Asia	Vascular plants	loss	2050s	MIT	SSP1	gf	LU	13.4402	5.39541
Asia	Vascular plants	loss	2050s	MIT	SSP1	he	LU	13.4402	6.11096
Asia	Vascular plants	loss	2050s	MIT	SSP1	ip	LU	13.4402	6.15941
Asia	Vascular plants	loss	2050s	MIT	SSP1	mi	LU	13.4402	5.92416
Asia	Vascular plants	loss	2050s	MIT	SSP1	no	LU	13.4402	7.08799
Asia	Amphibians	loss	2050s	MIT	SSP1	ip	LU	13.4402	2.74853
Asia	Amphibians	loss	2050s	MIT	SSP1	mi	LU	13.4402	2.38865
Asia	Amphibians	loss	2050s	MIT	SSP1	gf	LU	13.4402	2.20608
Asia	Amphibians	loss	2050s	MIT	SSP1	no	LU	13.4402	2.85382
Asia	Amphibians	loss	2050s	MIT	SSP1	he	LU	13.4402	2.53535
Asia	Reptiles	loss	2050s	MIT	SSP1	no	LU	13.4402	3.23252
Asia	Reptiles	loss	2050s	MIT	SSP1	gf	LU	13.4402	2.42935
Asia	Reptiles	loss	2050s	MIT	SSP1	he	LU	13.4402	2.52029
Asia	Reptiles	loss	2050s	MIT	SSP1	ip	LU	13.4402	2.49651
Asia	Reptiles	loss	2050s	MIT	SSP1	mi	LU	13.4402	2.60043
Asia	Birds	loss	2050s	MIT	SSP1	gf	LU	13.4402	1.89409
Asia	Birds	loss	2050s	MIT	SSP1	mi	LU	13.4402	1.99552
Asia	Birds	loss	2050s	MIT	SSP1	he	LU	13.4402	2.07942
Asia	Birds	loss	2050s	MIT	SSP1	no	LU	13.4402	2.37322
Asia	Birds	loss	2050s	MIT	SSP1	ip	LU	13.4402	2.05079
Asia	Mammals	loss	2050s	MIT	SSP1	gf	LU	13.4402	1.83054
Asia	Mammals	loss	2050s	MIT	SSP1	he	LU	13.4402	2.09543
Asia	Mammals	loss	2050s	MIT	SSP1	ip	LU	13.4402	2.09933
Asia	Mammals	loss	2050s	MIT	SSP1	mi	LU	13.4402	1.90592
Asia	Mammals	loss	2050s	MIT	SSP1	no	LU	13.4402	2.32063
Asia	Vascular plants	loss	2050s	MIT	SSP2	gf	LU	12.9099	5.43727
Asia	Vascular plants	loss	2050s	MIT	SSP2	he	LU	12.9099	5.98512
Asia	Vascular plants	loss	2050s	MIT	SSP2	ip	LU	12.9099	6.08215
Asia	Vascular plants	loss	2050s	MIT	SSP2	mi	LU	12.9099	5.84107
Asia	Vascular plants	loss	2050s	MIT	SSP2	no	LU	12.9099	6.8463
Asia	Amphibians	loss	2050s	MIT	SSP2	ip	LU	12.9099	2.98683
Asia	Amphibians	loss	2050s	MIT	SSP2	mi	LU	12.9099	2.50179
Asia	Amphibians	loss	2050s	MIT	SSP2	gf	LU	12.9099	2.52474
Asia	Amphibians	loss	2050s	MIT	SSP2	no	LU	12.9099	3.10591
Asia	Amphibians	loss	2050s	MIT	SSP2	he	LU	12.9099	2.70333
Asia	Reptiles	loss	2050s	MIT	SSP2	no	LU	12.9099	3.37566
Asia	Reptiles	loss	2050s	MIT	SSP2	gf	LU	12.9099	2.43658
Asia	Reptiles	loss	2050s	MIT	SSP2	he	LU	12.9099	2.67306
Asia	Reptiles	loss	2050s	MIT	SSP2	ip	LU	12.9099	2.50113
Asia	Reptiles	loss	2050s	MIT	SSP2	mi	LU	12.9099	2.68374
Asia	Birds	loss	2050s	MIT	SSP2	gf	LU	12.9099	1.99188
Asia	Birds	loss	2050s	MIT	SSP2	mi	LU	12.9099	2.09466
Asia	Birds	loss	2050s	MIT	SSP2	he	LU	12.9099	2.16461
Asia	Birds	loss	2050s	MIT	SSP2	no	LU	12.9099	2.44547
Asia	Birds	loss	2050s	MIT	SSP2	ip	LU	12.9099	2.11998
Asia	Mammals	loss	2050s	MIT	SSP2	gf	LU	12.9099	1.91226
Asia	Mammals	loss	2050s	MIT	SSP2	he	LU	12.9099	2.07529
Asia	Mammals	loss	2050s	MIT	SSP2	ip	LU	12.9099	2.17338
Asia	Mammals	loss	2050s	MIT	SSP2	mi	LU	12.9099	2.08569
Asia	Mammals	loss	2050s	MIT	SSP2	no	LU	12.9099	2.38505
Asia	Vascular plants	loss	2050s	MIT	SSP3	gf	LU	9.46195	5.0646
Asia	Vascular plants	loss	2050s	MIT	SSP3	he	LU	9.46195	5.50061
Asia	Vascular plants	loss	2050s	MIT	SSP3	ip	LU	9.46195	5.57137
Asia	Vascular plants	loss	2050s	MIT	SSP3	mi	LU	9.46195	5.44036
Asia	Vascular plants	loss	2050s	MIT	SSP3	no	LU	9.46195	6.20724
Asia	Amphibians	loss	2050s	MIT	SSP3	ip	LU	9.46195	2.85286
Asia	Amphibians	loss	2050s	MIT	SSP3	mi	LU	9.46195	2.32561
Asia	Amphibians	loss	2050s	MIT	SSP3	gf	LU	9.46195	2.49618
Asia	Amphibians	loss	2050s	MIT	SSP3	no	LU	9.46195	3.02305
Asia	Amphibians	loss	2050s	MIT	SSP3	he	LU	9.46195	2.58282
Asia	Reptiles	loss	2050s	MIT	SSP3	no	LU	9.46195	2.89384
Asia	Reptiles	loss	2050s	MIT	SSP3	gf	LU	9.46195	1.939
Asia	Reptiles	loss	2050s	MIT	SSP3	he	LU	9.46195	2.2866
Asia	Reptiles	loss	2050s	MIT	SSP3	ip	LU	9.46195	1.84764
Asia	Reptiles	loss	2050s	MIT	SSP3	mi	LU	9.46195	2.06362
Asia	Birds	loss	2050s	MIT	SSP3	gf	LU	9.46195	1.91468
Asia	Birds	loss	2050s	MIT	SSP3	mi	LU	9.46195	1.99713
Asia	Birds	loss	2050s	MIT	SSP3	he	LU	9.46195	2.07406
Asia	Birds	loss	2050s	MIT	SSP3	no	LU	9.46195	2.32347
Asia	Birds	loss	2050s	MIT	SSP3	ip	LU	9.46195	2.01502
Asia	Mammals	loss	2050s	MIT	SSP3	gf	LU	9.46195	1.82648
Asia	Mammals	loss	2050s	MIT	SSP3	he	LU	9.46195	1.95012
Asia	Mammals	loss	2050s	MIT	SSP3	ip	LU	9.46195	2.05519
Asia	Mammals	loss	2050s	MIT	SSP3	mi	LU	9.46195	1.91925
Asia	Mammals	loss	2050s	MIT	SSP3	no	LU	9.46195	2.28143
Asia	Vascular plants	loss	2050s	MIT	SSP4	gf	LU	10.5352	5.65382
Asia	Vascular plants	loss	2050s	MIT	SSP4	he	LU	10.5352	6.27843
Asia	Vascular plants	loss	2050s	MIT	SSP4	ip	LU	10.5352	6.37356
Asia	Vascular plants	loss	2050s	MIT	SSP4	mi	LU	10.5352	6.12649
Asia	Vascular plants	loss	2050s	MIT	SSP4	no	LU	10.5352	7.18485
Asia	Amphibians	loss	2050s	MIT	SSP4	ip	LU	10.5352	2.89626
Asia	Amphibians	loss	2050s	MIT	SSP4	mi	LU	10.5352	2.41565
Asia	Amphibians	loss	2050s	MIT	SSP4	gf	LU	10.5352	2.51178
Asia	Amphibians	loss	2050s	MIT	SSP4	no	LU	10.5352	2.95926
Asia	Amphibians	loss	2050s	MIT	SSP4	he	LU	10.5352	2.68954
Asia	Reptiles	loss	2050s	MIT	SSP4	no	LU	10.5352	2.35653
Asia	Reptiles	loss	2050s	MIT	SSP4	gf	LU	10.5352	1.72025
Asia	Reptiles	loss	2050s	MIT	SSP4	he	LU	10.5352	1.85997
Asia	Reptiles	loss	2050s	MIT	SSP4	ip	LU	10.5352	1.76392
Asia	Reptiles	loss	2050s	MIT	SSP4	mi	LU	10.5352	1.91787
Asia	Birds	loss	2050s	MIT	SSP4	gf	LU	10.5352	1.64664
Asia	Birds	loss	2050s	MIT	SSP4	mi	LU	10.5352	1.72936
Asia	Birds	loss	2050s	MIT	SSP4	he	LU	10.5352	1.79746
Asia	Birds	loss	2050s	MIT	SSP4	no	LU	10.5352	2.01776
Asia	Birds	loss	2050s	MIT	SSP4	ip	LU	10.5352	1.73856
Asia	Mammals	loss	2050s	MIT	SSP4	gf	LU	10.5352	1.59393
Asia	Mammals	loss	2050s	MIT	SSP4	he	LU	10.5352	1.75584
Asia	Mammals	loss	2050s	MIT	SSP4	ip	LU	10.5352	1.8428
Asia	Mammals	loss	2050s	MIT	SSP4	mi	LU	10.5352	1.80247
Asia	Mammals	loss	2050s	MIT	SSP4	no	LU	10.5352	2.01127
Asia	Vascular plants	loss	2050s	MIT	SSP5	gf	LU	16.9144	6.31466
Asia	Vascular plants	loss	2050s	MIT	SSP5	he	LU	16.9144	6.94723
Asia	Vascular plants	loss	2050s	MIT	SSP5	ip	LU	16.9144	7.02215
Asia	Vascular plants	loss	2050s	MIT	SSP5	mi	LU	16.9144	6.7854
Asia	Vascular plants	loss	2050s	MIT	SSP5	no	LU	16.9144	7.94229
Asia	Amphibians	loss	2050s	MIT	SSP5	ip	LU	16.9144	3.56441
Asia	Amphibians	loss	2050s	MIT	SSP5	mi	LU	16.9144	3.04739
Asia	Amphibians	loss	2050s	MIT	SSP5	gf	LU	16.9144	3.03926
Asia	Amphibians	loss	2050s	MIT	SSP5	no	LU	16.9144	3.71815
Asia	Amphibians	loss	2050s	MIT	SSP5	he	LU	16.9144	3.27882
Asia	Reptiles	loss	2050s	MIT	SSP5	no	LU	16.9144	5.04769
Asia	Reptiles	loss	2050s	MIT	SSP5	gf	LU	16.9144	3.73149
Asia	Reptiles	loss	2050s	MIT	SSP5	he	LU	16.9144	3.91032
Asia	Reptiles	loss	2050s	MIT	SSP5	ip	LU	16.9144	3.76361
Asia	Reptiles	loss	2050s	MIT	SSP5	mi	LU	16.9144	4.09534
Asia	Birds	loss	2050s	MIT	SSP5	gf	LU	16.9144	3.90645
Asia	Birds	loss	2050s	MIT	SSP5	mi	LU	16.9144	4.09451
Asia	Birds	loss	2050s	MIT	SSP5	he	LU	16.9144	4.16518
Asia	Birds	loss	2050s	MIT	SSP5	no	LU	16.9144	4.69341
Asia	Birds	loss	2050s	MIT	SSP5	ip	LU	16.9144	4.12934
Asia	Mammals	loss	2050s	MIT	SSP5	gf	LU	16.9144	3.05188
Asia	Mammals	loss	2050s	MIT	SSP5	he	LU	16.9144	3.43566
Asia	Mammals	loss	2050s	MIT	SSP5	ip	LU	16.9144	3.48983
Asia	Mammals	loss	2050s	MIT	SSP5	mi	LU	16.9144	3.38675
Asia	Mammals	loss	2050s	MIT	SSP5	no	LU	16.9144	3.84051
Asia	Vascular plants	loss	2070s	MIT	SSP1	gf	LU	17.9366	6.46664
Asia	Vascular plants	loss	2070s	MIT	SSP1	he	LU	17.9366	7.50081
Asia	Vascular plants	loss	2070s	MIT	SSP1	ip	LU	17.9366	7.52244
Asia	Vascular plants	loss	2070s	MIT	SSP1	mi	LU	17.9366	7.03048
Asia	Vascular plants	loss	2070s	MIT	SSP1	no	LU	17.9366	8.58139
Asia	Amphibians	loss	2070s	MIT	SSP1	ip	LU	17.9366	3.32936
Asia	Amphibians	loss	2070s	MIT	SSP1	mi	LU	17.9366	2.84074
Asia	Amphibians	loss	2070s	MIT	SSP1	gf	LU	17.9366	2.60034
Asia	Amphibians	loss	2070s	MIT	SSP1	no	LU	17.9366	3.46931
Asia	Amphibians	loss	2070s	MIT	SSP1	he	LU	17.9366	3.16213
Asia	Reptiles	loss	2070s	MIT	SSP1	no	LU	17.9366	4.75187
Asia	Reptiles	loss	2070s	MIT	SSP1	gf	LU	17.9366	3.82665
Asia	Reptiles	loss	2070s	MIT	SSP1	he	LU	17.9366	3.86202
Asia	Reptiles	loss	2070s	MIT	SSP1	ip	LU	17.9366	4.29228
Asia	Reptiles	loss	2070s	MIT	SSP1	mi	LU	17.9366	4.25402
Asia	Birds	loss	2070s	MIT	SSP1	gf	LU	17.9366	2.8706
Asia	Birds	loss	2070s	MIT	SSP1	mi	LU	17.9366	3.04863
Asia	Birds	loss	2070s	MIT	SSP1	he	LU	17.9366	3.18558
Asia	Birds	loss	2070s	MIT	SSP1	no	LU	17.9366	3.85861
Asia	Birds	loss	2070s	MIT	SSP1	ip	LU	17.9366	3.23814
Asia	Mammals	loss	2070s	MIT	SSP1	gf	LU	17.9366	2.94045
Asia	Mammals	loss	2070s	MIT	SSP1	he	LU	17.9366	3.29439
Asia	Mammals	loss	2070s	MIT	SSP1	ip	LU	17.9366	3.25351
Asia	Mammals	loss	2070s	MIT	SSP1	mi	LU	17.9366	2.9304
Asia	Mammals	loss	2070s	MIT	SSP1	no	LU	17.9366	3.6207
Asia	Vascular plants	loss	2070s	MIT	SSP2	gf	LU	16.654	6.0507
Asia	Vascular plants	loss	2070s	MIT	SSP2	he	LU	16.654	6.91112
Asia	Vascular plants	loss	2070s	MIT	SSP2	ip	LU	16.654	6.83049
Asia	Vascular plants	loss	2070s	MIT	SSP2	mi	LU	16.654	6.40501
Asia	Vascular plants	loss	2070s	MIT	SSP2	no	LU	16.654	7.80282
Asia	Amphibians	loss	2070s	MIT	SSP2	ip	LU	16.654	3.31548
Asia	Amphibians	loss	2070s	MIT	SSP2	mi	LU	16.654	2.74302
Asia	Amphibians	loss	2070s	MIT	SSP2	gf	LU	16.654	2.60832
Asia	Amphibians	loss	2070s	MIT	SSP2	no	LU	16.654	3.50698
Asia	Amphibians	loss	2070s	MIT	SSP2	he	LU	16.654	3.16987
Asia	Reptiles	loss	2070s	MIT	SSP2	no	LU	16.654	4.55555
Asia	Reptiles	loss	2070s	MIT	SSP2	gf	LU	16.654	3.48407
Asia	Reptiles	loss	2070s	MIT	SSP2	he	LU	16.654	3.66144
Asia	Reptiles	loss	2070s	MIT	SSP2	ip	LU	16.654	3.78856
Asia	Reptiles	loss	2070s	MIT	SSP2	mi	LU	16.654	3.93703
Asia	Birds	loss	2070s	MIT	SSP2	gf	LU	16.654	3.02356
Asia	Birds	loss	2070s	MIT	SSP2	mi	LU	16.654	3.18823
Asia	Birds	loss	2070s	MIT	SSP2	he	LU	16.654	3.31024
Asia	Birds	loss	2070s	MIT	SSP2	no	LU	16.654	3.91471
Asia	Birds	loss	2070s	MIT	SSP2	ip	LU	16.654	3.3481
Asia	Mammals	loss	2070s	MIT	SSP2	gf	LU	16.654	2.80555
Asia	Mammals	loss	2070s	MIT	SSP2	he	LU	16.654	3.04229
Asia	Mammals	loss	2070s	MIT	SSP2	ip	LU	16.654	3.127
Asia	Mammals	loss	2070s	MIT	SSP2	mi	LU	16.654	2.81043
Asia	Mammals	loss	2070s	MIT	SSP2	no	LU	16.654	3.48977
Asia	Vascular plants	loss	2070s	MIT	SSP3	gf	LU	12.2401	5.56388
Asia	Vascular plants	loss	2070s	MIT	SSP3	he	LU	12.2401	6.1319
Asia	Vascular plants	loss	2070s	MIT	SSP3	ip	LU	12.2401	6.10222
Asia	Vascular plants	loss	2070s	MIT	SSP3	mi	LU	12.2401	5.72592
Asia	Vascular plants	loss	2070s	MIT	SSP3	no	LU	12.2401	6.8728
Asia	Amphibians	loss	2070s	MIT	SSP3	ip	LU	12.2401	3.07753
Asia	Amphibians	loss	2070s	MIT	SSP3	mi	LU	12.2401	2.39654
Asia	Amphibians	loss	2070s	MIT	SSP3	gf	LU	12.2401	2.44295
Asia	Amphibians	loss	2070s	MIT	SSP3	no	LU	12.2401	3.24668
Asia	Amphibians	loss	2070s	MIT	SSP3	he	LU	12.2401	2.88123
Asia	Reptiles	loss	2070s	MIT	SSP3	no	LU	12.2401	3.72398
Asia	Reptiles	loss	2070s	MIT	SSP3	gf	LU	12.2401	2.76431
Asia	Reptiles	loss	2070s	MIT	SSP3	he	LU	12.2401	3.24732
Asia	Reptiles	loss	2070s	MIT	SSP3	ip	LU	12.2401	2.80104
Asia	Reptiles	loss	2070s	MIT	SSP3	mi	LU	12.2401	3.03519
Asia	Birds	loss	2070s	MIT	SSP3	gf	LU	12.2401	3.05768
Asia	Birds	loss	2070s	MIT	SSP3	mi	LU	12.2401	3.18305
Asia	Birds	loss	2070s	MIT	SSP3	he	LU	12.2401	3.25441
Asia	Birds	loss	2070s	MIT	SSP3	no	LU	12.2401	3.77252
Asia	Birds	loss	2070s	MIT	SSP3	ip	LU	12.2401	3.30009
Asia	Mammals	loss	2070s	MIT	SSP3	gf	LU	12.2401	2.53666
Asia	Mammals	loss	2070s	MIT	SSP3	he	LU	12.2401	2.74198
Asia	Mammals	loss	2070s	MIT	SSP3	ip	LU	12.2401	2.85914
Asia	Mammals	loss	2070s	MIT	SSP3	mi	LU	12.2401	2.56075
Asia	Mammals	loss	2070s	MIT	SSP3	no	LU	12.2401	3.10647
Asia	Vascular plants	loss	2070s	MIT	SSP4	gf	LU	13.7272	6.35827
Asia	Vascular plants	loss	2070s	MIT	SSP4	he	LU	13.7272	7.27136
Asia	Vascular plants	loss	2070s	MIT	SSP4	ip	LU	13.7272	7.25654
Asia	Vascular plants	loss	2070s	MIT	SSP4	mi	LU	13.7272	6.81583
Asia	Vascular plants	loss	2070s	MIT	SSP4	no	LU	13.7272	8.26882
Asia	Amphibians	loss	2070s	MIT	SSP4	ip	LU	13.7272	3.18794
Asia	Amphibians	loss	2070s	MIT	SSP4	mi	LU	13.7272	2.60775
Asia	Amphibians	loss	2070s	MIT	SSP4	gf	LU	13.7272	2.58109
Asia	Amphibians	loss	2070s	MIT	SSP4	no	LU	13.7272	3.34739
Asia	Amphibians	loss	2070s	MIT	SSP4	he	LU	13.7272	3.05566
Asia	Reptiles	loss	2070s	MIT	SSP4	no	LU	13.7272	3.13281
Asia	Reptiles	loss	2070s	MIT	SSP4	gf	LU	13.7272	2.4968
Asia	Reptiles	loss	2070s	MIT	SSP4	he	LU	13.7272	2.68487
Asia	Reptiles	loss	2070s	MIT	SSP4	ip	LU	13.7272	2.81923
Asia	Reptiles	loss	2070s	MIT	SSP4	mi	LU	13.7272	2.72348
Asia	Birds	loss	2070s	MIT	SSP4	gf	LU	13.7272	2.26827
Asia	Birds	loss	2070s	MIT	SSP4	mi	LU	13.7272	2.38973
Asia	Birds	loss	2070s	MIT	SSP4	he	LU	13.7272	2.50686
Asia	Birds	loss	2070s	MIT	SSP4	no	LU	13.7272	2.94914
Asia	Birds	loss	2070s	MIT	SSP4	ip	LU	13.7272	2.50253
Asia	Mammals	loss	2070s	MIT	SSP4	gf	LU	13.7272	2.14984
Asia	Mammals	loss	2070s	MIT	SSP4	he	LU	13.7272	2.37623
Asia	Mammals	loss	2070s	MIT	SSP4	ip	LU	13.7272	2.43713
Asia	Mammals	loss	2070s	MIT	SSP4	mi	LU	13.7272	2.23059
Asia	Mammals	loss	2070s	MIT	SSP4	no	LU	13.7272	2.68425
Asia	Vascular plants	loss	2070s	MIT	SSP5	gf	LU	20.4925	7.13184
Asia	Vascular plants	loss	2070s	MIT	SSP5	he	LU	20.4925	8.11426
Asia	Vascular plants	loss	2070s	MIT	SSP5	ip	LU	20.4925	8.08906
Asia	Vascular plants	loss	2070s	MIT	SSP5	mi	LU	20.4925	7.61804
Asia	Vascular plants	loss	2070s	MIT	SSP5	no	LU	20.4925	9.22977
Asia	Amphibians	loss	2070s	MIT	SSP5	ip	LU	20.4925	4.12356
Asia	Amphibians	loss	2070s	MIT	SSP5	mi	LU	20.4925	3.4398
Asia	Amphibians	loss	2070s	MIT	SSP5	gf	LU	20.4925	3.28543
Asia	Amphibians	loss	2070s	MIT	SSP5	no	LU	20.4925	4.37336
Asia	Amphibians	loss	2070s	MIT	SSP5	he	LU	20.4925	3.91663
Asia	Reptiles	loss	2070s	MIT	SSP5	no	LU	20.4925	5.81671
Asia	Reptiles	loss	2070s	MIT	SSP5	gf	LU	20.4925	4.60381
Asia	Reptiles	loss	2070s	MIT	SSP5	he	LU	20.4925	4.79852
Asia	Reptiles	loss	2070s	MIT	SSP5	ip	LU	20.4925	4.8142
Asia	Reptiles	loss	2070s	MIT	SSP5	mi	LU	20.4925	5.00224
Asia	Birds	loss	2070s	MIT	SSP5	gf	LU	20.4925	5.19163
Asia	Birds	loss	2070s	MIT	SSP5	mi	LU	20.4925	5.52605
Asia	Birds	loss	2070s	MIT	SSP5	he	LU	20.4925	5.62463
Asia	Birds	loss	2070s	MIT	SSP5	no	LU	20.4925	6.63193
Asia	Birds	loss	2070s	MIT	SSP5	ip	LU	20.4925	5.65496
Asia	Mammals	loss	2070s	MIT	SSP5	gf	LU	20.4925	3.95528
Asia	Mammals	loss	2070s	MIT	SSP5	he	LU	20.4925	4.34736
Asia	Mammals	loss	2070s	MIT	SSP5	ip	LU	20.4925	4.5071
Asia	Mammals	loss	2070s	MIT	SSP5	mi	LU	20.4925	4.13824
Asia	Mammals	loss	2070s	MIT	SSP5	no	LU	20.4925	5.0234
Europe	Vascular plants	loss	2050s	BL	SSP1	gf	LU	9.22061	2.58003
Europe	Vascular plants	loss	2050s	BL	SSP1	he	LU	9.22061	3.20416
Europe	Vascular plants	loss	2050s	BL	SSP1	ip	LU	9.22061	4.37286
Europe	Vascular plants	loss	2050s	BL	SSP1	mi	LU	9.22061	2.38468
Europe	Vascular plants	loss	2050s	BL	SSP1	no	LU	9.22061	3.89356
Europe	Amphibians	loss	2050s	BL	SSP1	ip	LU	9.22061	5.29034
Europe	Amphibians	loss	2050s	BL	SSP1	mi	LU	9.22061	3.03361
Europe	Amphibians	loss	2050s	BL	SSP1	no	LU	9.22061	4.67346
Europe	Amphibians	loss	2050s	BL	SSP1	gf	LU	9.22061	3.43249
Europe	Amphibians	loss	2050s	BL	SSP1	he	LU	9.22061	4.4343
Europe	Reptiles	loss	2050s	BL	SSP1	gf	LU	9.22061	3.54053
Europe	Reptiles	loss	2050s	BL	SSP1	he	LU	9.22061	3.88401
Europe	Reptiles	loss	2050s	BL	SSP1	ip	LU	9.22061	4.51357
Europe	Reptiles	loss	2050s	BL	SSP1	mi	LU	9.22061	3.81082
Europe	Reptiles	loss	2050s	BL	SSP1	no	LU	9.22061	5.08895
Europe	Birds	loss	2050s	BL	SSP1	mi	LU	9.22061	2.91774
Europe	Birds	loss	2050s	BL	SSP1	no	LU	9.22061	3.66421
Europe	Birds	loss	2050s	BL	SSP1	gf	LU	9.22061	2.41994
Europe	Birds	loss	2050s	BL	SSP1	he	LU	9.22061	3.01586
Europe	Birds	loss	2050s	BL	SSP1	ip	LU	9.22061	4.12558
Europe	Mammals	loss	2050s	BL	SSP1	gf	LU	9.22061	5.97131
Europe	Mammals	loss	2050s	BL	SSP1	he	LU	9.22061	6.99253
Europe	Mammals	loss	2050s	BL	SSP1	ip	LU	9.22061	9.13099
Europe	Mammals	loss	2050s	BL	SSP1	mi	LU	9.22061	6.0639
Europe	Mammals	loss	2050s	BL	SSP1	no	LU	9.22061	8.38166
Europe	Vascular plants	loss	2050s	BL	SSP2	gf	LU	5.89609	1.39304
Europe	Vascular plants	loss	2050s	BL	SSP2	he	LU	5.89609	1.73942
Europe	Vascular plants	loss	2050s	BL	SSP2	ip	LU	5.89609	2.61005
Europe	Vascular plants	loss	2050s	BL	SSP2	mi	LU	5.89609	1.25776
Europe	Vascular plants	loss	2050s	BL	SSP2	no	LU	5.89609	2.14344
Europe	Amphibians	loss	2050s	BL	SSP2	ip	LU	5.89609	3.27734
Europe	Amphibians	loss	2050s	BL	SSP2	mi	LU	5.89609	1.80179
Europe	Amphibians	loss	2050s	BL	SSP2	no	LU	5.89609	2.86667
Europe	Amphibians	loss	2050s	BL	SSP2	gf	LU	5.89609	2.04878
Europe	Amphibians	loss	2050s	BL	SSP2	he	LU	5.89609	2.66417
Europe	Reptiles	loss	2050s	BL	SSP2	gf	LU	5.89609	2.07194
Europe	Reptiles	loss	2050s	BL	SSP2	he	LU	5.89609	2.353
Europe	Reptiles	loss	2050s	BL	SSP2	ip	LU	5.89609	2.77097
Europe	Reptiles	loss	2050s	BL	SSP2	mi	LU	5.89609	2.31432
Europe	Reptiles	loss	2050s	BL	SSP2	no	LU	5.89609	3.21335
Europe	Birds	loss	2050s	BL	SSP2	mi	LU	5.89609	1.49999
Europe	Birds	loss	2050s	BL	SSP2	no	LU	5.89609	2.13776
Europe	Birds	loss	2050s	BL	SSP2	gf	LU	5.89609	1.49624
Europe	Birds	loss	2050s	BL	SSP2	he	LU	5.89609	1.71933
Europe	Birds	loss	2050s	BL	SSP2	ip	LU	5.89609	2.55525
Europe	Mammals	loss	2050s	BL	SSP2	gf	LU	5.89609	3.43189
Europe	Mammals	loss	2050s	BL	SSP2	he	LU	5.89609	3.96692
Europe	Mammals	loss	2050s	BL	SSP2	ip	LU	5.89609	5.47193
Europe	Mammals	loss	2050s	BL	SSP2	mi	LU	5.89609	3.30561
Europe	Mammals	loss	2050s	BL	SSP2	no	LU	5.89609	4.60781
Europe	Vascular plants	loss	2050s	BL	SSP3	gf	LU	6.88123	1.84076
Europe	Vascular plants	loss	2050s	BL	SSP3	he	LU	6.88123	2.35426
Europe	Vascular plants	loss	2050s	BL	SSP3	ip	LU	6.88123	3.21052
Europe	Vascular plants	loss	2050s	BL	SSP3	mi	LU	6.88123	1.68977
Europe	Vascular plants	loss	2050s	BL	SSP3	no	LU	6.88123	2.82937
Europe	Amphibians	loss	2050s	BL	SSP3	ip	LU	6.88123	4.25156
Europe	Amphibians	loss	2050s	BL	SSP3	mi	LU	6.88123	2.2366
Europe	Amphibians	loss	2050s	BL	SSP3	no	LU	6.88123	3.40785
Europe	Amphibians	loss	2050s	BL	SSP3	gf	LU	6.88123	2.61162
Europe	Amphibians	loss	2050s	BL	SSP3	he	LU	6.88123	3.17536
Europe	Reptiles	loss	2050s	BL	SSP3	gf	LU	6.88123	2.65103
Europe	Reptiles	loss	2050s	BL	SSP3	he	LU	6.88123	2.77179
Europe	Reptiles	loss	2050s	BL	SSP3	ip	LU	6.88123	3.41801
Europe	Reptiles	loss	2050s	BL	SSP3	mi	LU	6.88123	2.49565
Europe	Reptiles	loss	2050s	BL	SSP3	no	LU	6.88123	3.44978
Europe	Birds	loss	2050s	BL	SSP3	mi	LU	6.88123	2.11408
Europe	Birds	loss	2050s	BL	SSP3	no	LU	6.88123	2.68916
Europe	Birds	loss	2050s	BL	SSP3	gf	LU	6.88123	1.85063
Europe	Birds	loss	2050s	BL	SSP3	he	LU	6.88123	2.06022
Europe	Birds	loss	2050s	BL	SSP3	ip	LU	6.88123	3.26001
Europe	Mammals	loss	2050s	BL	SSP3	gf	LU	6.88123	4.27588
Europe	Mammals	loss	2050s	BL	SSP3	he	LU	6.88123	4.91981
Europe	Mammals	loss	2050s	BL	SSP3	ip	LU	6.88123	6.81318
Europe	Mammals	loss	2050s	BL	SSP3	mi	LU	6.88123	3.99087
Europe	Mammals	loss	2050s	BL	SSP3	no	LU	6.88123	5.68678
Europe	Vascular plants	loss	2050s	BL	SSP4	gf	LU	9.96397	3.37682
Europe	Vascular plants	loss	2050s	BL	SSP4	he	LU	9.96397	4.22702
Europe	Vascular plants	loss	2050s	BL	SSP4	ip	LU	9.96397	5.36877
Europe	Vascular plants	loss	2050s	BL	SSP4	mi	LU	9.96397	2.98748
Europe	Vascular plants	loss	2050s	BL	SSP4	no	LU	9.96397	4.87846
Europe	Amphibians	loss	2050s	BL	SSP4	ip	LU	9.96397	6.48438
Europe	Amphibians	loss	2050s	BL	SSP4	mi	LU	9.96397	3.54386
Europe	Amphibians	loss	2050s	BL	SSP4	no	LU	9.96397	5.63716
Europe	Amphibians	loss	2050s	BL	SSP4	gf	LU	9.96397	4.19869
Europe	Amphibians	loss	2050s	BL	SSP4	he	LU	9.96397	5.18958
Europe	Reptiles	loss	2050s	BL	SSP4	gf	LU	9.96397	4.91851
Europe	Reptiles	loss	2050s	BL	SSP4	he	LU	9.96397	5.29051
Europe	Reptiles	loss	2050s	BL	SSP4	ip	LU	9.96397	6.07283
Europe	Reptiles	loss	2050s	BL	SSP4	mi	LU	9.96397	5.03239
Europe	Reptiles	loss	2050s	BL	SSP4	no	LU	9.96397	6.52415
Europe	Birds	loss	2050s	BL	SSP4	mi	LU	9.96397	3.67268
Europe	Birds	loss	2050s	BL	SSP4	no	LU	9.96397	4.55917
Europe	Birds	loss	2050s	BL	SSP4	gf	LU	9.96397	3.12241
Europe	Birds	loss	2050s	BL	SSP4	he	LU	9.96397	3.93577
Europe	Birds	loss	2050s	BL	SSP4	ip	LU	9.96397	5.09103
Europe	Mammals	loss	2050s	BL	SSP4	gf	LU	9.96397	7.99905
Europe	Mammals	loss	2050s	BL	SSP4	he	LU	9.96397	9.71221
Europe	Mammals	loss	2050s	BL	SSP4	ip	LU	9.96397	11.7941
Europe	Mammals	loss	2050s	BL	SSP4	mi	LU	9.96397	7.71313
Europe	Mammals	loss	2050s	BL	SSP4	no	LU	9.96397	10.9092
Europe	Vascular plants	loss	2050s	BL	SSP5	gf	LU	8.39694	2.239
Europe	Vascular plants	loss	2050s	BL	SSP5	he	LU	8.39694	2.7306
Europe	Vascular plants	loss	2050s	BL	SSP5	ip	LU	8.39694	3.73861
Europe	Vascular plants	loss	2050s	BL	SSP5	mi	LU	8.39694	1.97772
Europe	Vascular plants	loss	2050s	BL	SSP5	no	LU	8.39694	3.30803
Europe	Amphibians	loss	2050s	BL	SSP5	ip	LU	8.39694	4.59992
Europe	Amphibians	loss	2050s	BL	SSP5	mi	LU	8.39694	2.48524
Europe	Amphibians	loss	2050s	BL	SSP5	no	LU	8.39694	3.92591
Europe	Amphibians	loss	2050s	BL	SSP5	gf	LU	8.39694	2.80222
Europe	Amphibians	loss	2050s	BL	SSP5	he	LU	8.39694	3.7093
Europe	Reptiles	loss	2050s	BL	SSP5	gf	LU	8.39694	3.17511
Europe	Reptiles	loss	2050s	BL	SSP5	he	LU	8.39694	3.44118
Europe	Reptiles	loss	2050s	BL	SSP5	ip	LU	8.39694	4.04803
Europe	Reptiles	loss	2050s	BL	SSP5	mi	LU	8.39694	3.49031
Europe	Reptiles	loss	2050s	BL	SSP5	no	LU	8.39694	4.74327
Europe	Birds	loss	2050s	BL	SSP5	mi	LU	8.39694	2.35294
Europe	Birds	loss	2050s	BL	SSP5	no	LU	8.39694	3.27275
Europe	Birds	loss	2050s	BL	SSP5	gf	LU	8.39694	2.12261
Europe	Birds	loss	2050s	BL	SSP5	he	LU	8.39694	2.59388
Europe	Birds	loss	2050s	BL	SSP5	ip	LU	8.39694	3.69357
Europe	Mammals	loss	2050s	BL	SSP5	gf	LU	8.39694	5.05366
Europe	Mammals	loss	2050s	BL	SSP5	he	LU	8.39694	6.04319
Europe	Mammals	loss	2050s	BL	SSP5	ip	LU	8.39694	7.68676
Europe	Mammals	loss	2050s	BL	SSP5	mi	LU	8.39694	4.84125
Europe	Mammals	loss	2050s	BL	SSP5	no	LU	8.39694	7.04664
Europe	Vascular plants	loss	2070s	BL	SSP1	gf	LU	14.0183	3.05991
Europe	Vascular plants	loss	2070s	BL	SSP1	he	LU	14.0183	4.13196
Europe	Vascular plants	loss	2070s	BL	SSP1	ip	LU	14.0183	6.18236
Europe	Vascular plants	loss	2070s	BL	SSP1	mi	LU	14.0183	3.14871
Europe	Vascular plants	loss	2070s	BL	SSP1	no	LU	14.0183	5.95547
Europe	Amphibians	loss	2070s	BL	SSP1	ip	LU	14.0183	6.88367
Europe	Amphibians	loss	2070s	BL	SSP1	mi	LU	14.0183	2.95669
Europe	Amphibians	loss	2070s	BL	SSP1	no	LU	14.0183	6.55539
Europe	Amphibians	loss	2070s	BL	SSP1	gf	LU	14.0183	3.07785
Europe	Amphibians	loss	2070s	BL	SSP1	he	LU	14.0183	4.51335
Europe	Reptiles	loss	2070s	BL	SSP1	gf	LU	14.0183	6.82082
Europe	Reptiles	loss	2070s	BL	SSP1	he	LU	14.0183	7.29254
Europe	Reptiles	loss	2070s	BL	SSP1	ip	LU	14.0183	8.22142
Europe	Reptiles	loss	2070s	BL	SSP1	mi	LU	14.0183	7.36148
Europe	Reptiles	loss	2070s	BL	SSP1	no	LU	14.0183	9.63768
Europe	Birds	loss	2070s	BL	SSP1	mi	LU	14.0183	4.52313
Europe	Birds	loss	2070s	BL	SSP1	no	LU	14.0183	6.75758
Europe	Birds	loss	2070s	BL	SSP1	gf	LU	14.0183	2.67225
Europe	Birds	loss	2070s	BL	SSP1	he	LU	14.0183	4.54397
Europe	Birds	loss	2070s	BL	SSP1	ip	LU	14.0183	7.45729
Europe	Mammals	loss	2070s	BL	SSP1	gf	LU	14.0183	9.67539
Europe	Mammals	loss	2070s	BL	SSP1	he	LU	14.0183	12.0059
Europe	Mammals	loss	2070s	BL	SSP1	ip	LU	14.0183	15.0108
Europe	Mammals	loss	2070s	BL	SSP1	mi	LU	14.0183	9.98912
Europe	Mammals	loss	2070s	BL	SSP1	no	LU	14.0183	15.0899
Europe	Vascular plants	loss	2070s	BL	SSP2	gf	LU	8.50657	1.41716
Europe	Vascular plants	loss	2070s	BL	SSP2	he	LU	8.50657	2.04072
Europe	Vascular plants	loss	2070s	BL	SSP2	ip	LU	8.50657	3.43193
Europe	Vascular plants	loss	2070s	BL	SSP2	mi	LU	8.50657	1.52289
Europe	Vascular plants	loss	2070s	BL	SSP2	no	LU	8.50657	2.90581
Europe	Amphibians	loss	2070s	BL	SSP2	ip	LU	8.50657	3.74112
Europe	Amphibians	loss	2070s	BL	SSP2	mi	LU	8.50657	1.71284
Europe	Amphibians	loss	2070s	BL	SSP2	no	LU	8.50657	3.78997
Europe	Amphibians	loss	2070s	BL	SSP2	gf	LU	8.50657	1.61183
Europe	Amphibians	loss	2070s	BL	SSP2	he	LU	8.50657	2.57377
Europe	Reptiles	loss	2070s	BL	SSP2	gf	LU	8.50657	3.19489
Europe	Reptiles	loss	2070s	BL	SSP2	he	LU	8.50657	3.49354
Europe	Reptiles	loss	2070s	BL	SSP2	ip	LU	8.50657	4.14062
Europe	Reptiles	loss	2070s	BL	SSP2	mi	LU	8.50657	3.8879
Europe	Reptiles	loss	2070s	BL	SSP2	no	LU	8.50657	5.03595
Europe	Birds	loss	2070s	BL	SSP2	mi	LU	8.50657	2.45675
Europe	Birds	loss	2070s	BL	SSP2	no	LU	8.50657	3.72623
Europe	Birds	loss	2070s	BL	SSP2	gf	LU	8.50657	1.27037
Europe	Birds	loss	2070s	BL	SSP2	he	LU	8.50657	2.44276
Europe	Birds	loss	2070s	BL	SSP2	ip	LU	8.50657	4.22946
Europe	Mammals	loss	2070s	BL	SSP2	gf	LU	8.50657	4.75381
Europe	Mammals	loss	2070s	BL	SSP2	he	LU	8.50657	6.24733
Europe	Mammals	loss	2070s	BL	SSP2	ip	LU	8.50657	7.97522
Europe	Mammals	loss	2070s	BL	SSP2	mi	LU	8.50657	4.72809
Europe	Mammals	loss	2070s	BL	SSP2	no	LU	8.50657	7.536
Europe	Vascular plants	loss	2070s	BL	SSP3	gf	LU	10.5745	2.19801
Europe	Vascular plants	loss	2070s	BL	SSP3	he	LU	10.5745	2.99926
Europe	Vascular plants	loss	2070s	BL	SSP3	ip	LU	10.5745	4.52525
Europe	Vascular plants	loss	2070s	BL	SSP3	mi	LU	10.5745	2.18668
Europe	Vascular plants	loss	2070s	BL	SSP3	no	LU	10.5745	4.27294
Europe	Amphibians	loss	2070s	BL	SSP3	ip	LU	10.5745	5.41973
[truncated: 1,819 more rows]

## Sheet: fig4b
Region	Taxonomic_group	Datatype	Year	Scenario	SSP	GCM	Driver	Xvalues	Yvalues
[truncated: 3,000 more rows]

[truncated: 9 more sheets: Suppl_fig2, Suppl_fig3, Suppl_fig4, Suppl_fig5, Suppl_fig6, Suppl_fig7, Suppl_fig8, Suppl_fig9, Source (Suppl_fig9)]
